# Supplementary material for: Crystal structure of tris­{N,N-diethyl-N′-[(4-nitro­phen­yl)(oxo)meth­yl]carbamimido­thio­ato}cobalt(III)
Source: Acta Crystallogr E Crystallogr Commun. 2024 Jun 11;80(Pt 7):713–6. doi: 10.1107/S2056989024005449 (PMC11223689; doi:10.1107/S2056989024005449)
Supplement: Supplementary file 1 [file e-80-00713-sup1.cif]

##############################################################################
#                                                                            #
# This CIF contains the data in a paper accepted for publication in          #
# Acta Crystallographica Section E. It conforms to the requirements of       #
# Notes for Authors for Acta Crystallographica Section E, and has been       #
# peer reviewed under the auspices of the IUCr Commission on Journals.       #
#                                                                            #
# Full details of the Crystallographic Information File format               #
# are given in the paper "The Crystallographic Information File (CIF):       #
# a New Standard Archive File for Crystallography" by S. R. Hall, F. H.      #
# Allen and I. D. Brown [Acta Cryst. (1991), A47, 655-685].                  #
#                                                                            #
# The current version of the core CIF dictionary is obtainable from          #
# ftp://ftp.iucr.org/pub/cif_core.dic.                                       #
#                                                                            #
# Software is freely available for graphical display of the structure(s)     #
# in this CIF. For information consult the CIF software page                 #
# http://www.iucr.org/resources/cif/software.                                #
#                                                                            #
# This file may be used for bona fide research purposes within the           #
# scientific community so long as proper attribution is given to the journal # 
# article from which it was obtained.                                        #
#                                                                            #
##############################################################################
data_I
_audit_creation_method     'SHELXL-2019/3'
_chemical_name_systematic
;\
Tris{<i>N</i>,<i>N</i>-diethyl-<i>N</i>'-[(4-nitrophenyl)(oxo)methyl]\
carbamimidothioato}cobalt(III)
;
_chemical_name_common     ?
_chemical_formula_moiety     'C36 H42 Co N9 O9 S3'
_chemical_formula_sum     'C36 H42 Co N9 O9 S3'
_chemical_formula_iupac     '[Co (C12 H14 N3 O3 S1)3]'
_chemical_formula_weight     899.89
_chemical_melting_point     ?
_space_group_crystal_system     trigonal
_space_group_name_H-M_alt     'P -3'
_space_group_name_Hall     '-P 3'
loop_
    _space_group_symop_operation_xyz
    'x, y, z'
    '-y, x-y, z'
    '-x+y, -x, z'
    '-x, -y, -z'
    'y, -x+y, -z'
    'x-y, x, -z'
_cell_length_a     16.6906(3)
_cell_length_b     16.6906(3)
_cell_length_c     9.1346(2)
_cell_angle_alpha     90
_cell_angle_beta     90
_cell_angle_gamma     120
_cell_volume     2203.76(9)
_cell_formula_units_Z     2
_cell_measurement_reflns_used     9548
_cell_measurement_theta_min     3.06
_cell_measurement_theta_max     68.07
_cell_measurement_temperature     180(2)
_exptl_crystal_description     shard
_exptl_crystal_colour     'dark green'
_exptl_crystal_size_max     0.120
_exptl_crystal_size_mid     0.110
_exptl_crystal_size_min     0.040
_exptl_crystal_density_diffrn     1.356
_exptl_crystal_density_meas     ?
_exptl_crystal_density_method     ?
_exptl_crystal_F_000     936
_exptl_absorpt_coefficient_mu     4.889
_exptl_absorpt_correction_type     multi-scan
_exptl_absorpt_process_details
;
[<i>SADABS</i> (Krause <i>et al</i>., 2015),
<i>XABS2</i> (Parkin <i>et al</i>., 1995)]
;
_exptl_absorpt_correction_T_min     0.580
_exptl_absorpt_correction_T_max     0.753
_exptl_special_details
;
The crystal was mounted using polyisobutene oil on the tip of a fine glass
fibre, which was fastened in a copper mounting pin with electrical solder.
It was placed directly into the cold gas stream of a liquid-nitrogen based
cryostat (Hope, 1994; Parkin & Hope, 1998).
The crystals underwent a reversible phase transition to a triply twinned
incommensurately modulated phase when cooled to 90K. Visual inspection of
crystal integrity and diffraction quality vs temperature established a safe
temperature for data collection of -93\% C.
;
_diffrn_ambient_temperature     180(2)
_diffrn_source     'fine-focus rotating anode'
_diffrn_radiation_type     CuK\a
_diffrn_radiation_wavelength     1.54178
_diffrn_measurement_device_type     'Bruker X8 Proteum diffractometer'
_diffrn_measurement_method     '\f and \w scans'
_diffrn_detector_area_resol_mean     5.6
_diffrn_reflns_number     30546
_diffrn_reflns_av_R_equivalents     0.0376
_diffrn_reflns_av_unetI/netI     0.0162
_diffrn_reflns_theta_min     3.057
_diffrn_reflns_theta_max     68.137
_diffrn_reflns_theta_full     67.679
_diffrn_measured_fraction_theta_max     1.000
_diffrn_measured_fraction_theta_full     1.000
_diffrn_reflns_limit_h_min     -20
_diffrn_reflns_limit_h_max     14
_diffrn_reflns_limit_k_min     -20
_diffrn_reflns_limit_k_max     20
_diffrn_reflns_limit_l_min     -10
_diffrn_reflns_limit_l_max     10
_refine_special_details
;
Refinement progress was checked using <i>PLATO</i> (Spek, 2020) and by
an <i>R</i>-tensor (Parkin, 2000). The final model was further checked
with the IUCr utility <i>checkCIF</i>.
;
_reflns_number_total     2682
_reflns_number_gt     2571
_reflns_threshold_expression     'I > 2\s(I)'
_refine_ls_structure_factor_coef     Fsqd
_refine_ls_matrix_type     full
_refine_ls_R_factor_all     0.0311
_refine_ls_R_factor_gt     0.0299
_refine_ls_wR_factor_gt     0.0823
_refine_ls_wR_factor_ref     0.0833
_refine_ls_goodness_of_fit_ref     1.083
_refine_ls_restrained_S_all     1.083
_refine_ls_number_reflns     2682
_refine_ls_number_parameters     179
_refine_ls_number_restraints     0
_refine_ls_hydrogen_treatment     constr
_refine_ls_weighting_scheme     calc
_refine_ls_weighting_details
              'w=1/[\s^2^(Fo^2^)+(0.0455P)^2^+0.5678P] where P=(Fo^2^+2Fc^2^)/3'
_atom_sites_solution_hydrogens     difmap
_atom_sites_solution_primary     direct
_atom_sites_solution_secondary     difmap
_refine_ls_shift/su_max     0.001
_refine_ls_shift/su_mean     0.000
_refine_diff_density_max     0.201
_refine_diff_density_min     -0.251
_refine_ls_extinction_method
;
<i>SHELXL2019/3</i> (Sheldrick, 2015b)
;
_refine_ls_extinction_coef     0.00080(18)
_refine_ls_extinction_expression
                                  'Fc^*^=kFc[1+0.001xFc^2^\l^3^/sin(2\q)]^-1/4^'
loop_
    _atom_type_symbol
    _atom_type_description
    _atom_type_scat_dispersion_real
    _atom_type_scat_dispersion_imag
    _atom_type_scat_source
    'C' 'C' 0.0181 0.0091
                         'International Tables Vol C Tables 4.2.6.8 and 6.1.1.4'
    'H' 'H' 0.0000 0.0000
                         'International Tables Vol C Tables 4.2.6.8 and 6.1.1.4'
    'N' 'N' 0.0311 0.0180
                         'International Tables Vol C Tables 4.2.6.8 and 6.1.1.4'
    'O' 'O' 0.0492 0.0322
                         'International Tables Vol C Tables 4.2.6.8 and 6.1.1.4'
    'S' 'S' 0.3331 0.5567
                         'International Tables Vol C Tables 4.2.6.8 and 6.1.1.4'
    'Co' 'Co' -2.3653 3.6143
                         'International Tables Vol C Tables 4.2.6.8 and 6.1.1.4'
_computing_data_collection
;
<i>APEX2</i> (Bruker, 2006)
;
_computing_cell_refinement
;
<i>APEX2</i> (Bruker, 2006)
;
_computing_data_reduction
;
<i>APEX2</i> (Bruker, 2006)
;
_computing_structure_solution
;
<i>SHELXT</i> (Sheldrick, 2015a)
;
_computing_structure_refinement
;
<i>SHELXL2019/3</i> (Sheldrick, 2015b)
;
_computing_molecular_graphics
;
<i>XP</i> in <i>SHELXTL</i> (Sheldrick, 2008) and
<i>Mercury</i> (Macrae <i>et al.</i>, 2020)
;
_computing_publication_material
;
<i>SHELX</i> (Sheldrick, 2008) and <i>publCIF</i> (Westrip,
2010)
;
loop_
    _atom_site_type_symbol
    _atom_site_label
    _atom_site_fract_x
    _atom_site_fract_y
    _atom_site_fract_z
    _atom_site_U_iso_or_equiv
    _atom_site_adp_type
    _atom_site_calc_flag
    _atom_site_occupancy
    _atom_site_disorder_assembly
    _atom_site_disorder_group
    Co Co1 0.333333 0.666667 0.48360(4) 0.03514(14) Uani d 1 . .
    S S1 0.21178(3) 0.58999(3) 0.34007(5) 0.04670(15) Uani d 1 . .
    O O1 0.30064(7) 0.56544(7) 0.61574(12) 0.0381(3) Uani d 1 . .
    N N1 0.14855(9) 0.45396(10) 0.55380(14) 0.0397(3) Uani d 1 . .
    N N2 0.06185(9) 0.42651(11) 0.35035(14) 0.0446(3) Uani d 1 . .
    N N3 0.20338(13) 0.32053(16) 1.18453(19) 0.0637(5) Uani d 1 . .
    O O2 0.16284(15) 0.23576(15) 1.18709(19) 0.0855(5) Uani d 1 . .
    O O3 0.24204(13) 0.36914(15) 1.28994(17) 0.0922(6) Uani d 1 . .
    C C1 0.13955(11) 0.48454(12) 0.42182(16) 0.0385(4) Uani d 1 . .
    C C2 0.22264(10) 0.49475(11) 0.63716(16) 0.0337(3) Uani d 1 . .
    C C3 0.21352(11) 0.44836(11) 0.78216(16) 0.0355(3) Uani d 1 . .
    C C4 0.14649(12) 0.35663(13) 0.80514(18) 0.0442(4) Uani d 1 . .
    H H4A 0.102965 0.323122 0.730224 0.053 Uiso calc 1 . .
    C C5 0.14277(13) 0.31379(14) 0.9367(2) 0.0506(4) Uani d 1 . .
    H H5A 0.098657 0.250373 0.951941 0.061 Uiso calc 1 . .
    C C6 0.20480(13) 0.36553(15) 1.04516(18) 0.0475(4) Uani d 1 . .
    C C7 0.26939(13) 0.45713(14) 1.02840(19) 0.0501(4) Uani d 1 . .
    H H7A 0.309495 0.491487 1.106539 0.060 Uiso calc 1 . .
    C C8 0.27465(12) 0.49831(13) 0.89451(18) 0.0437(4) Uani d 1 . .
    H H8A 0.320351 0.561190 0.879134 0.052 Uiso calc 1 . .
    C C9 -0.00988(12) 0.34040(15) 0.4202(2) 0.0567(5) Uani d 1 . .
    H H9A -0.071422 0.325873 0.383010 0.068 Uiso calc 1 . .
    H H9B -0.009034 0.350294 0.527181 0.068 Uiso calc 1 . .
    C C10 0.00396(16) 0.25957(16) 0.3914(3) 0.0696(6) Uani d 1 . .
    H H10A -0.046291 0.203954 0.437066 0.104 Uiso calc 1 . .
    H H10B 0.063308 0.272139 0.432840 0.104 Uiso calc 1 . .
    H H10C 0.003909 0.249866 0.285617 0.104 Uiso calc 1 . .
    C C11 0.03874(12) 0.44629(14) 0.20525(18) 0.0477(4) Uani d 1 . .
    H H11A 0.002515 0.387563 0.150922 0.057 Uiso calc 1 . .
    H H11B 0.096499 0.485334 0.150052 0.057 Uiso calc 1 . .
    C C12 -0.01665(15) 0.49554(18) 0.2149(2) 0.0637(6) Uani d 1 . .
    H H12A -0.033471 0.504856 0.116135 0.096 Uiso calc 1 . .
    H H12B 0.020665 0.555658 0.262676 0.096 Uiso calc 1 . .
    H H12C -0.072966 0.457932 0.272089 0.096 Uiso calc 1 . .
loop_
    _atom_site_aniso_label
    _atom_site_aniso_U_11
    _atom_site_aniso_U_22
    _atom_site_aniso_U_33
    _atom_site_aniso_U_12
    _atom_site_aniso_U_13
    _atom_site_aniso_U_23
    Co1 0.03772(18) 0.03772(18) 0.0300(2) 0.01886(9) 0.000 0.000
    S1 0.0477(2) 0.0531(3) 0.0353(2) 0.0221(2) -0.00973(17) 0.00513(17)
    O1 0.0392(6) 0.0374(6) 0.0367(6) 0.0184(5) -0.0083(4) -0.0005(4)
    N1 0.0343(7) 0.0538(8) 0.0258(6) 0.0180(6) -0.0017(5) 0.0002(6)
    N2 0.0341(7) 0.0661(9) 0.0272(7) 0.0203(7) -0.0042(5) -0.0021(6)
    N3 0.0647(11) 0.0996(15) 0.0439(10) 0.0539(11) 0.0078(8) 0.0230(10)
    O2 0.1145(15) 0.1025(14) 0.0634(10) 0.0722(12) 0.0180(10)
                                                            0.0327(10)
    O3 0.0829(12) 0.1351(17) 0.0430(9) 0.0427(11) -0.0153(8) 0.0233(10)
    C1 0.0334(8) 0.0541(9) 0.0284(8) 0.0220(7) -0.0003(6) -0.0029(6)
    C2 0.0372(8) 0.0409(8) 0.0282(7) 0.0233(7) -0.0021(6) -0.0047(6)
    C3 0.0381(8) 0.0475(9) 0.0274(7) 0.0262(7) -0.0014(6) -0.0024(6)
    C4 0.0418(9) 0.0528(10) 0.0331(8) 0.0201(8) -0.0019(7) 0.0004(7)
    C5 0.0493(10) 0.0576(11) 0.0435(10) 0.0256(9) 0.0060(8) 0.0114(8)
    C6 0.0507(10) 0.0752(13) 0.0309(8) 0.0421(10) 0.0030(7) 0.0095(8)
    C7 0.0539(10) 0.0723(13) 0.0316(9) 0.0372(10) -0.0099(7) -0.0056(8)
    C8 0.0472(9) 0.0519(10) 0.0354(9) 0.0273(8) -0.0082(7) -0.0050(7)
    C9 0.0336(9) 0.0778(14) 0.0365(9) 0.0112(9) -0.0016(7) -0.0002(8)
    C10 0.0578(12) 0.0661(14) 0.0576(13) 0.0105(10) 0.0003(10) 0.0028(10)
    C11 0.0418(9) 0.0761(12) 0.0287(8) 0.0321(9) -0.0069(7) -0.0065(8)
    C12 0.0608(12) 0.1016(17) 0.0469(11) 0.0541(13) -0.0111(9) -0.0114(11)
_geom_special_details
;
 All esds (except the esd in the dihedral angle between two l.s. planes)
 are estimated using the full covariance matrix.  The cell esds are taken
 into account individually in the estimation of esds in distances, angles
 and torsion angles; correlations between esds in cell parameters are only
 used when they are defined by crystal symmetry.  An approximate (isotropic)
 treatment of cell esds is used for estimating esds involving l.s. planes.
;
loop_
    _geom_bond_atom_site_label_1
    _geom_bond_atom_site_label_2
    _geom_bond_site_symmetry_2
    _geom_bond_distance
    _geom_bond_publ_flag
    Co1 O1 3_565 1.9202(11) ?
    Co1 O1 2_665 1.9202(11) ?
    Co1 O1 . 1.9202(11) ?
    Co1 S1 . 2.2082(5) ?
    Co1 S1 3_565 2.2082(5) ?
    Co1 S1 2_665 2.2082(5) ?
    S1 C1 . 1.7284(17) ?
    O1 C2 . 1.2606(19) ?
    N1 C2 . 1.316(2) ?
    N1 C1 . 1.347(2) ?
    N2 C1 . 1.338(2) ?
    N2 C11 . 1.464(2) ?
    N2 C9 . 1.478(2) ?
    N3 O3 . 1.216(3) ?
    N3 O2 . 1.226(3) ?
    N3 C6 . 1.472(2) ?
    C2 C3 . 1.503(2) ?
    C3 C4 . 1.388(2) ?
    C3 C8 . 1.392(2) ?
    C4 C5 . 1.384(2) ?
    C4 H4A . 0.9500 ?
    C5 C6 . 1.380(3) ?
    C5 H5A . 0.9500 ?
    C6 C7 . 1.369(3) ?
    C7 C8 . 1.384(2) ?
    C7 H7A . 0.9500 ?
    C8 H8A . 0.9500 ?
    C9 C10 . 1.501(3) ?
    C9 H9A . 0.9900 ?
    C9 H9B . 0.9900 ?
    C10 H10A . 0.9800 ?
    C10 H10B . 0.9800 ?
    C10 H10C . 0.9800 ?
    C11 C12 . 1.516(3) ?
    C11 H11A . 0.9900 ?
    C11 H11B . 0.9900 ?
    C12 H12A . 0.9800 ?
    C12 H12B . 0.9800 ?
    C12 H12C . 0.9800 ?
loop_
    _geom_angle_atom_site_label_1
    _geom_angle_atom_site_label_2
    _geom_angle_atom_site_label_3
    _geom_angle_site_symmetry_1
    _geom_angle_site_symmetry_3
    _geom_angle
    _geom_angle_publ_flag
    O1 Co1 O1 3_565 2_665 84.68(5) ?
    O1 Co1 O1 3_565 . 84.68(5) ?
    O1 Co1 O1 2_665 . 84.68(5) ?
    O1 Co1 S1 3_565 . 91.87(4) ?
    O1 Co1 S1 2_665 . 176.56(3) ?
    O1 Co1 S1 . . 95.09(3) ?
    O1 Co1 S1 3_565 3_565 95.09(3) ?
    O1 Co1 S1 2_665 3_565 91.87(4) ?
    O1 Co1 S1 . 3_565 176.56(4) ?
    S1 Co1 S1 . 3_565 88.35(2) ?
    O1 Co1 S1 3_565 2_665 176.56(3) ?
    O1 Co1 S1 2_665 2_665 95.09(3) ?
    O1 Co1 S1 . 2_665 91.87(4) ?
    S1 Co1 S1 . 2_665 88.35(2) ?
    S1 Co1 S1 3_565 2_665 88.35(2) ?
    C1 S1 Co1 . 2_665 107.73(5) ?
    C1 S1 Co1 . . 107.73(5) ?
    C1 S1 Co1 . 3_565 107.73(5) ?
    C2 O1 Co1 . 2_665 128.85(10) ?
    C2 O1 Co1 . 3_565 128.85(10) ?
    C2 O1 Co1 . . 128.85(10) ?
    C2 N1 C1 . . 125.19(14) ?
    C1 N2 C11 . . 123.23(15) ?
    C1 N2 C9 . . 120.92(14) ?
    C11 N2 C9 . . 115.69(14) ?
    O3 N3 O2 . . 123.89(19) ?
    O3 N3 C6 . . 118.5(2) ?
    O2 N3 C6 . . 117.7(2) ?
    N2 C1 N1 . . 114.46(15) ?
    N2 C1 S1 . . 117.16(12) ?
    N1 C1 S1 . . 128.28(12) ?
    O1 C2 N1 . . 131.15(14) ?
    O1 C2 C3 . . 114.22(13) ?
    N1 C2 C3 . . 114.62(14) ?
    C4 C3 C8 . . 119.62(15) ?
    C4 C3 C2 . . 121.31(14) ?
    C8 C3 C2 . . 119.07(15) ?
    C5 C4 C3 . . 120.29(16) ?
    C5 C4 H4A . . 119.9 ?
    C3 C4 H4A . . 119.9 ?
    C6 C5 C4 . . 118.31(18) ?
    C6 C5 H5A . . 120.8 ?
    C4 C5 H5A . . 120.8 ?
    C7 C6 C5 . . 122.94(16) ?
    C7 C6 N3 . . 117.99(18) ?
    C5 C6 N3 . . 119.06(19) ?
    C6 C7 C8 . . 118.19(17) ?
    C6 C7 H7A . . 120.9 ?
    C8 C7 H7A . . 120.9 ?
    C7 C8 C3 . . 120.56(17) ?
    C7 C8 H8A . . 119.7 ?
    C3 C8 H8A . . 119.7 ?
    N2 C9 C10 . . 112.60(16) ?
    N2 C9 H9A . . 109.1 ?
    C10 C9 H9A . . 109.1 ?
    N2 C9 H9B . . 109.1 ?
    C10 C9 H9B . . 109.1 ?
    H9A C9 H9B . . 107.8 ?
    C9 C10 H10A . . 109.5 ?
    C9 C10 H10B . . 109.5 ?
    H10A C10 H10B . . 109.5 ?
    C9 C10 H10C . . 109.5 ?
    H10A C10 H10C . . 109.5 ?
    H10B C10 H10C . . 109.5 ?
    N2 C11 C12 . . 111.76(15) ?
    N2 C11 H11A . . 109.3 ?
    C12 C11 H11A . . 109.3 ?
    N2 C11 H11B . . 109.3 ?
    C12 C11 H11B . . 109.3 ?
    H11A C11 H11B . . 107.9 ?
    C11 C12 H12A . . 109.5 ?
    C11 C12 H12B . . 109.5 ?
    H12A C12 H12B . . 109.5 ?
    C11 C12 H12C . . 109.5 ?
    H12A C12 H12C . . 109.5 ?
    H12B C12 H12C . . 109.5 ?
loop_
    _geom_torsion_atom_site_label_1
    _geom_torsion_atom_site_label_2
    _geom_torsion_atom_site_label_3
    _geom_torsion_atom_site_label_4
    _geom_torsion_site_symmetry_1
    _geom_torsion_site_symmetry_2
    _geom_torsion_site_symmetry_3
    _geom_torsion_site_symmetry_4
    _geom_torsion
    _geom_torsion_publ_flag
    C11 N2 C1 N1 . . . . -179.82(15) ?
    C9 N2 C1 N1 . . . . 4.9(2) ?
    C11 N2 C1 S1 . . . . 3.5(2) ?
    C9 N2 C1 S1 . . . . -171.79(14) ?
    C2 N1 C1 N2 . . . . 173.13(15) ?
    C2 N1 C1 S1 . . . . -10.6(2) ?
    Co1 S1 C1 N2 2_665 . . . -178.97(11) ?
    Co1 S1 C1 N2 . . . . -178.97(11) ?
    Co1 S1 C1 N2 3_565 . . . -178.97(11) ?
    Co1 S1 C1 N1 2_665 . . . 4.85(17) ?
    Co1 S1 C1 N1 . . . . 4.85(17) ?
    Co1 S1 C1 N1 3_565 . . . 4.85(17) ?
    Co1 O1 C2 N1 2_665 . . . 22.6(2) ?
    Co1 O1 C2 N1 3_565 . . . 22.6(2) ?
    Co1 O1 C2 N1 . . . . 22.6(2) ?
    Co1 O1 C2 C3 2_665 . . . -158.52(10) ?
    Co1 O1 C2 C3 3_565 . . . -158.52(10) ?
    Co1 O1 C2 C3 . . . . -158.52(10) ?
    C1 N1 C2 O1 . . . . -3.4(3) ?
    C1 N1 C2 C3 . . . . 177.75(14) ?
    O1 C2 C3 C4 . . . . -159.17(15) ?
    N1 C2 C3 C4 . . . . 19.9(2) ?
    O1 C2 C3 C8 . . . . 19.8(2) ?
    N1 C2 C3 C8 . . . . -161.13(15) ?
    C8 C3 C4 C5 . . . . -2.7(3) ?
    C2 C3 C4 C5 . . . . 176.26(15) ?
    C3 C4 C5 C6 . . . . 2.5(3) ?
    C4 C5 C6 C7 . . . . 0.2(3) ?
    C4 C5 C6 N3 . . . . -178.52(16) ?
    O3 N3 C6 C7 . . . . 17.8(3) ?
    O2 N3 C6 C7 . . . . -162.28(18) ?
    O3 N3 C6 C5 . . . . -163.37(19) ?
    O2 N3 C6 C5 . . . . 16.5(3) ?
    C5 C6 C7 C8 . . . . -2.5(3) ?
    N3 C6 C7 C8 . . . . 176.20(16) ?
    C6 C7 C8 C3 . . . . 2.2(3) ?
    C4 C3 C8 C7 . . . . 0.3(3) ?
    C2 C3 C8 C7 . . . . -178.67(15) ?
    C1 N2 C9 C10 . . . . -90.7(2) ?
    C11 N2 C9 C10 . . . . 93.7(2) ?
    C1 N2 C11 C12 . . . . -90.7(2) ?
    C9 N2 C11 C12 . . . . 84.8(2) ?
loop_
    _geom_hbond_atom_site_label_D
    _geom_hbond_atom_site_label_H
    _geom_hbond_atom_site_label_A
    _geom_hbond_site_symmetry_A
    _geom_hbond_distance_DH
    _geom_hbond_distance_HA
    _geom_hbond_distance_DA
    _geom_hbond_angle_DHA
    _geom_hbond_publ_flag
    C12 H12B S1 . 0.98 3.03 3.510(2) 111.6 no
    C7 H7A S1 2_666 0.95 2.91 3.8362(19) 166.4 no
    C9 H9B O3 6_557 0.99 2.53 3.213(2) 126.3 no
_shelx_space_group_comment
;
The symmetry employed for this shelxl refinement is uniquely defined
by the following loop, which should always be used as a source of
symmetry information in preference to the above space-group names.
They are only intended as comments.
;
_shelx_estimated_absorpt_T_min     0.592
_shelx_estimated_absorpt_T_max     0.828
_shelx_hkl_file
;
  -1   1   0   64.41    3.21
  -1   1   0   68.59    3.14
   0  -1   0   57.04    2.98
   0  -1   0   71.66    2.99
   0  -1   0   68.95    3.21
   0  -1   0   62.17    3.14
   0  -1   0   62.90    2.92
  -1   1   0   71.30    2.99
  -1   1   0   69.28    2.99
   0   1   0   64.49    3.21
   1  -1   0   67.00    2.99
   1  -1   0   65.12    3.21
   0   1   0   69.94    2.98
   0   1   0   71.91    2.99
   0   1   0   60.79    3.14
   1  -1   0   73.15    2.99
   1  -1   0   67.66    3.14
  -1   0   0   62.36    3.07
  -1   0   0   67.83    3.13
  -1   0   0   66.27    2.98
  -1   0   0   66.35    3.20
  -1   0   0   67.03    3.12
  -1   0   0   66.95    3.20
   1   1   0  109.65    4.69
   1  -2   0   99.09    4.60
   1   1   0  111.23    4.69
  -2   1   0   99.45    4.83
   1  -2   0  100.81    4.95
  -2   1   0  101.19    4.93
  -2   1   0  103.59    4.93
  -2   1   0  112.34    4.69
  -2   1   0  100.65    5.04
  -2   1   0  104.57    5.04
   1  -2   0  115.29    4.71
   1  -2   0  102.91    5.06
  -2   1   0  106.61    4.69
   1  -2   0  108.81    4.71
  -1   2   0  103.59    4.71
  -1   2   0  102.55    5.06
  -1   2   0   98.58    4.95
  -1   2   0  110.07    4.71
  -1  -1   0  103.22    4.93
  -1  -1   0  107.49    4.69
  -1  -1   0  110.56    4.69
  -1  -1   0   96.29    5.04
  -1  -1   0  106.25    5.04
   2  -1   0  110.30    4.69
   2  -1   0  107.44    4.69
  -1  -1   0   98.21    4.83
  -1  -1   0  102.22    4.61
  -1  -1   0  102.88    4.69
  -1  -1   0   98.21    4.93
   2   0   0   90.85    3.61
   2   0   0   86.20    3.61
   0  -2   0   79.44    3.61
   0  -2   0   84.37    3.63
   0  -2   0   82.86    3.91
   0  -2   0   81.31    3.82
  -2   2   0   77.08    3.90
  -2   2   0   77.35    3.78
  -2   2   0   78.70    3.82
  -2   2   0   80.44    3.74
   0  -2   0   75.71    3.62
   0  -2   0   81.31    3.56
  -2   2   0   86.13    3.63
  -2   2   0   82.35    3.63
  -2   0   0   76.94    3.74
  -2   0   0   75.97    3.67
  -2   0   0   77.72    3.55
  -2   0   0   81.15    3.62
  -2   0   0   80.19    3.80
   0   2   0   75.88    3.87
   0   2   0   77.63    3.78
  -2   0   0   83.50    3.61
   2  -2   0   75.37    3.88
  -2   0   0   78.22    3.88
  -2   0   0   78.77    3.80
   0   2   0   88.02    3.64
   0   2   0   82.92    3.63
   2  -2   0   77.92    3.80
   2  -2   0   85.47    3.63
  -2   0   0   80.81    3.88
   2  -2   0   81.63    3.63
  -2   0   0   87.56    3.61
   1   2   0  163.60    6.78
   2  -3   0  154.69    6.80
  -3   1   0  158.42    7.12
  -3   1   0  152.74    6.77
  -3   1   0  148.33    6.99
  -3   1   0  157.86    6.76
  -3   1   0  151.17    7.28
  -3   1   0  142.86    7.27
  -3   1   0  145.61    7.12
  -3   1   0  143.67    6.88
  -3   1   0  138.40    6.63
   2  -3   0  155.42    6.78
   1   2   0  161.15    6.78
  -3   1   0  156.34    6.77
   2  -3   0  142.73    7.29
   2  -3   0  148.07    7.15
  -1  -2   0  155.48    6.78
  -2   3   0  150.44    7.15
  -2   3   0  150.99    6.98
  -1  -2   0  148.16    6.66
  -2   3   0  155.15    6.77
  -2   3   0  154.58    6.80
   3  -1   0  162.43    6.76
   3  -1   0  161.66    6.77
  -1  -2   0  140.96    7.12
  -1  -2   0  141.48    7.28
  -2   3   0  146.95    7.30
  -1  -2   0  159.40    6.78
  -1  -2   0  145.53    6.77
  -1  -2   0  158.59    7.29
  -1  -2   0  151.97    7.13
  -3   2   0   12.83    0.64
  -3   2   0   14.01    0.61
  -3   2   0   13.64    0.63
   1  -3   0   13.28    0.64
  -3   2   0   13.27    0.62
  -3   2   0   13.52    0.64
   1  -3   0   13.22    0.62
   1  -3   0   13.19    0.61
   1  -3   0   12.49    0.65
  -3   2   0   14.37    0.61
   1  -3   0   12.92    0.59
   2   1   0   14.44    0.60
   2   1   0   13.84    0.60
  -3   2   0   12.71    0.63
  -2  -1   0   12.66    0.60
  -2  -1   0   12.97    0.60
  -2  -1   0   13.23    0.60
  -2  -1   0   14.09    0.60
  -2  -1   0   13.51    0.64
  -2  -1   0   12.34    0.64
  -2  -1   0   12.55    0.62
   3  -2   0   14.14    0.61
  -2  -1   0   12.60    0.62
   3  -2   0   12.31    0.63
  -2  -1   0   12.98    0.59
  -1   3   0   13.49    0.61
  -1   3   0   13.76    0.62
  -1   3   0   12.42    0.65
  -1   3   0   13.28    0.64
  -2  -1   0   13.49    0.63
   3  -2   0   14.35    0.61
  -3   3   0   22.76    1.07
   3   0   0   24.77    1.04
   0  -3   0   23.33    1.05
   0  -3   0   23.50    1.12
   0  -3   0   24.29    1.06
  -3   3   0   23.41    1.06
   0  -3   0   23.84    1.03
  -3   3   0   22.52    1.10
  -3   3   0   24.51    1.06
   3   0   0   24.44    1.04
   0  -3   0   22.42    1.04
   0  -3   0   24.12    1.10
  -3   3   0   22.90    1.12
  -3   0   0   22.92    1.07
  -3   0   0   23.21    1.09
   3  -3   0   23.99    1.06
   0   3   0   24.06    1.06
  -3   0   0   22.10    1.05
   3  -3   0   24.86    1.06
   3  -3   0   21.69    1.10
  -3   0   0   23.34    1.12
  -3   0   0   22.44    1.11
  -3   0   0   22.11    1.09
   3  -3   0   21.51    1.12
  -3   0   0   21.93    1.02
   0   3   0   25.06    1.06
   0   3   0   21.03    1.12
   0   3   0   22.50    1.10
  -3   0   0   23.33    1.04
  -3   0   0   23.83    1.04
  -3   0   0   23.69    1.04
   1   3   0  149.41    6.29
  -4   1   0  137.12    6.75
   3  -4   0  136.92    6.75
  -4   1   0  132.70    6.60
   3  -4   0  151.11    6.26
   3  -4   0  142.23    6.26
   3  -4   0  137.86    6.59
   1   3   0  146.46    6.28
  -4   1   0  135.16    6.74
  -4   1   0  146.94    6.27
  -4   1   0  143.51    6.27
  -4   1   0  141.49    6.49
  -4   1   0  132.32    6.37
  -4   1   0  137.88    6.60
  -4   1   0  132.91    6.16
  -4   1   0  142.61    6.28
  -3   4   0  150.87    6.26
  -3   4   0  142.14    6.64
  -1  -3   0  138.46    6.64
   4  -1   0  154.81    6.28
  -1  -3   0  138.38    6.26
  -1  -3   0  141.82    6.28
   4  -1   0  146.71    6.28
  -1  -3   0  124.64    6.72
  -1  -3   0  139.66    6.28
  -1  -3   0  144.03    6.20
  -1  -3   0  143.82    6.78
  -1  -3   0  128.11    6.59
  -3   4   0  141.19    6.26
  -3   4   0  136.18    6.47
  -3   4   0  140.29    6.79
  -4   2   0  317.65   14.08
  -4   2   0  313.91   14.82
   2  -4   0  335.32   14.15
  -4   2   0  303.67   14.32
  -4   2   0  306.44   15.15
   2   2   0  340.93   14.08
   2  -4   0  319.10   15.19
   2   2   0  317.82   14.08
   2  -4   0  332.93   14.13
  -4   2   0  322.59   14.54
   2  -4   0  309.66   14.86
  -4   2   0  287.46   15.14
  -4   2   0  335.11   14.09
  -4   2   0  331.49   14.82
  -2  -2   0  322.83   14.07
  -2  -2   0  299.20   14.81
  -2   4   0  298.89   14.86
  -2   4   0  335.85   14.14
  -2   4   0  334.90   14.15
  -2   4   0  313.07   15.19
  -2  -2   0  276.08   15.14
  -2  -2   0  296.76   14.50
  -2  -2   0  306.29   13.84
  -2  -2   0  303.03   14.07
   4  -2   0  328.72   14.08
  -2  -2   0  307.02   14.82
  -2  -2   0  314.42   14.08
  -2  -2   0  313.92   15.15
   4  -2   0  345.21   14.09
  -4   3   0   69.09    3.23
  -4   3   0   72.75    3.19
   3   1   0   68.28    3.00
  -4   3   0   66.42    3.01
  -4   3   0   67.88    3.09
   1  -4   0   66.91    3.02
   1  -4   0   69.78    3.02
  -4   3   0   63.23    3.16
   1  -4   0   66.63    3.23
   1  -4   0   66.36    3.16
   1  -4   0   68.92    2.94
   3   1   0   67.63    3.00
   4  -3   0   72.70    3.01
   4  -3   0   63.84    3.16
  -1   4   0   70.11    3.02
  -3  -1   0   66.24    3.09
  -3  -1   0   63.65    3.05
  -3  -1   0   67.90    3.18
  -1   4   0   65.20    3.16
   4  -3   0   70.01    3.01
  -1   4   0   62.75    3.23
  -3  -1   0   65.92    2.94
  -3  -1   0   69.41    3.00
  -3  -1   0   68.72    3.01
  -3  -1   0   65.76    3.25
  -3  -1   0   64.31    3.24
  -1   4   0   69.86    3.02
  -3  -1   0   65.53    3.17
  -3  -1   0   68.18    3.00
  -4   4   0   35.13    1.59
  -4   4   0   35.12    1.56
   0  -4   0   35.19    1.52
   4   0   0   36.00    1.54
  -4   4   0   35.78    1.67
  -4   4   0   34.79    1.63
   0  -4   0   35.18    1.67
   0  -4   0   35.52    1.63
   0  -4   0   34.55    1.55
   0  -4   0   34.61    1.56
   0  -4   0   35.33    1.57
  -4   4   0   36.79    1.57
  -4   0   0   34.92    1.54
  -4   0   0   34.26    1.59
   4  -4   0   35.19    1.56
  -4   0   0   33.20    1.52
   0   4   0   36.00    1.56
   0   4   0   36.38    1.57
   0   4   0   30.43    1.66
   4  -4   0   32.40    1.67
  -4   0   0   34.58    1.54
   4  -4   0   36.53    1.57
  -4   0   0   32.57    1.65
  -4   0   0   33.68    1.62
  -4   0   0   35.65    1.64
   4  -4   0   32.28    1.63
  -4   0   0   34.71    1.54
  -4   0   0   32.50    1.56
  -4   0   0   34.56    1.67
   0   4   0   32.95    1.63
  -5   1   0    7.91    0.38
   4  -5   0    7.83    0.40
  -5   1   0    7.32    0.36
  -5   1   0    7.77    0.36
   4  -5   0    7.23    0.39
   1   4   0    7.76    0.38
  -5   1   0    7.34    0.37
  -5   1   0    7.07    0.37
  -5   1   0    7.71    0.37
   4  -5   0    7.81    0.39
   4  -5   0    7.04    0.39
  -5   1   0    7.82    0.37
   1   4   0    7.98    0.39
  -5   1   0    7.19    0.36
  -5   1   0    7.38    0.38
   5  -1   0    7.69    0.36
  -4   5   0    7.72    0.39
  -4   5   0    7.91    0.40
   5  -1   0    8.05    0.36
  -1  -4   0    6.88    0.39
  -4   5   0    7.92    0.39
  -1  -4   0    7.71    0.38
  -1  -4   0    7.99    0.39
  -4   5   0    7.93    0.37
  -1  -4   0    7.90    0.39
  -1  -4   0    7.45    0.39
  -1  -4   0    6.92    0.38
  -1  -4   0    8.35    0.37
  -1  -4   0    8.02    0.37
  -4   5   0    7.77    0.40
   3  -5   0    2.95    0.19
  -5   2   0    2.97    0.16
   2   3   0    2.98    0.18
   2   3   0    3.00    0.17
  -5   2   0    2.69    0.16
   3  -5   0    3.23    0.21
  -5   2   0    2.57    0.16
   3  -5   0    2.77    0.17
  -5   2   0    2.97    0.16
  -5   2   0    2.79    0.16
   3  -5   0    2.99    0.19
  -5   2   0    2.96    0.16
  -5   2   0    2.77    0.16
  -5   2   0    2.98    0.16
  -3   5   0    2.99    0.17
  -2  -3   0    2.58    0.15
  -2  -3   0    2.65    0.17
  -3   5   0    3.08    0.19
  -2  -3   0    2.65    0.17
   5  -2   0    3.05    0.17
  -2  -3   0    2.96    0.17
  -2  -3   0    2.75    0.17
  -2  -3   0    2.93    0.17
  -3   5   0    3.28    0.19
   5  -2   0    2.99    0.17
  -2  -3   0    2.79    0.17
  -2  -3   0    2.68    0.16
  -2  -3   0    2.66    0.16
  -3   5   0    3.16    0.21
  -5   3   0   84.82    3.83
   3   2   0   90.70    3.82
   3   2   0   87.07    3.83
   2  -5   0   91.08    3.85
  -5   3   0   84.36    3.88
  -5   3   0   88.13    3.83
  -5   3   0   78.05    4.11
  -5   3   0   86.99    3.94
  -5   3   0   88.20    4.07
  -5   3   0   78.00    4.02
   2  -5   0   88.44    3.85
   2  -5   0   85.42    4.03
   2  -5   0   90.28    4.12
  -5   3   0   88.19    4.17
  -3  -2   0   87.67    4.15
  -3  -2   0   75.53    4.13
  -2   5   0   90.94    3.85
  -3  -2   0   86.56    4.07
  -3  -2   0   81.93    3.94
  -2   5   0   86.26    4.12
  -3  -2   0   80.39    4.04
  -3  -2   0   87.88    3.82
  -3  -2   0   84.86    3.82
   5  -3   0   89.06    3.83
  -3  -2   0   84.11    3.82
  -2   5   0   82.66    4.03
  -3  -2   0   85.75    3.75
  -2   5   0   89.35    3.85
   5  -3   0   89.78    3.83
   1  -5   0   10.03    0.49
   1  -5   0    9.81    0.48
  -5   4   0    9.43    0.47
  -5   4   0    9.61    0.46
  -5   4   0   10.00    0.48
   1  -5   0    9.71    0.47
  -5   4   0    8.36    0.47
   1  -5   0    9.54    0.47
  -5   4   0    9.72    0.47
   4   1   0    9.87    0.44
   4   1   0   10.14    0.44
   5  -4   0    9.82    0.47
  -1   5   0    8.74    0.48
  -4  -1   0    9.24    0.46
  -4  -1   0   10.12    0.45
  -4  -1   0    9.50    0.46
  -4  -1   0    9.95    0.46
   5  -4   0    8.23    0.47
  -4  -1   0    9.38    0.45
  -4  -1   0    9.57    0.46
  -1   5   0    9.96    0.48
  -4  -1   0    8.90    0.44
   5  -4   0    9.46    0.46
  -4  -1   0    9.36    0.44
  -1   5   0   10.26    0.47
  -4  -1   0    9.65    0.44
  -1   5   0    9.19    0.47
  -4  -1   0    9.83    0.44
   5   0   0   41.12    1.78
  -5   5   0   40.99    1.84
   5   0   0   41.18    1.78
   0  -5   0   40.85    1.80
  -5   5   0   41.67    1.88
  -5   5   0   41.31    1.81
   0  -5   0   40.91    1.81
  -5   5   0   38.16    1.80
   0  -5   0   42.58    1.92
  -5   5   0   42.14    1.92
   0  -5   0   40.37    1.78
   0  -5   0   40.65    1.88
   0   5   0   35.73    1.92
  -5   0   0   37.17    1.80
   5  -5   0   39.83    1.81
  -5   0   0   39.36    1.88
  -5   0   0   38.56    1.86
  -5   0   0   39.88    1.84
   0   5   0   41.66    1.81
  -5   0   0   38.85    1.78
  -5   0   0   41.21    1.78
   5  -5   0   37.43    1.92
   5  -5   0   36.99    1.88
   5  -5   0   42.01    1.81
  -5   0   0   39.19    1.78
  -5   0   0   38.95    1.92
  -5   0   0   38.02    1.91
   0   5   0   36.49    1.88
   0   5   0   42.15    1.81
  -6   1   0   29.27    1.25
   5  -6   0   27.51    1.28
   1   5   0   27.82    1.27
  -6   1   0   28.53    1.29
  -6   1   0   26.98    1.24
   1   5   0   29.71    1.27
  -6   1   0   28.90    1.29
   5  -6   0   27.41    1.28
  -6   1   0   26.35    1.32
  -6   1   0   28.52    1.32
  -6   1   0   27.55    1.24
   5  -6   0   26.32    1.32
   5  -6   0   24.65    1.34
  -6   1   0   27.07    1.29
  -6   1   0   27.06    1.26
   6  -1   0   28.35    1.24
   6  -1   0   27.86    1.24
  -5   6   0   26.78    1.27
  -1  -5   0   28.23    1.25
  -1  -5   0   27.36    1.26
  -5   6   0   26.90    1.27
  -1  -5   0   30.03    1.34
  -5   6   0   27.35    1.34
  -1  -5   0   23.56    1.34
  -5   6   0   29.24    1.32
  -5   6   0   28.01    1.28
  -1  -5   0   30.03    1.31
  -1  -5   0   27.54    1.27
  -1  -5   0   23.88    1.31
   4  -6   0    6.25    0.36
  -6   2   0    6.89    0.32
   4  -6   0    6.37    0.37
  -6   2   0    6.66    0.33
   2   4   0    6.88    0.34
  -6   2   0    7.03    0.35
  -6   2   0    6.44    0.33
  -6   2   0    7.03    0.34
  -6   2   0    6.64    0.32
   2   4   0    7.06    0.34
   4  -6   0    6.18    0.37
  -6   2   0    6.83    0.33
  -6   2   0    6.29    0.33
   4  -6   0    6.51    0.36
  -2  -4   0    6.58    0.34
  -4   6   0    6.97    0.36
  -2  -4   0    6.72    0.34
  -4   6   0    6.69    0.37
  -2  -4   0    6.10    0.33
  -4   6   0    6.37    0.37
  -4   6   0    6.40    0.36
  -2  -4   0    6.81    0.34
  -2  -4   0    6.61    0.34
  -2  -4   0    6.24    0.32
  -2  -4   0    5.91    0.34
   6  -2   0    7.05    0.32
  -2  -4   0    6.60    0.33
   6  -2   0    6.84    0.33
  -2  -4   0    6.49    0.33
  -6   3   0    0.75    0.08
  -6   3   0    0.78    0.09
  -6   3   0    0.77    0.09
  -6   3   0    0.77    0.09
  -6   3   0    0.65    0.07
  -6   3   0    0.76    0.08
  -6   3   0    0.87    0.10
   3  -6   0    0.70    0.11
  -6   3   0    0.72    0.09
   3  -6   0    0.94    0.12
   3   3   0    0.75    0.08
   3  -6   0    0.84    0.14
   3   3   0    0.91    0.09
   3  -6   0    0.70    0.14
  -3   6   0    0.80    0.11
  -3   6   0    1.10    0.15
  -3  -3   0    0.79    0.08
   6  -3   0    0.77    0.09
  -3   6   0    0.88    0.14
  -3   6   0    0.89    0.12
  -3  -3   0    0.85    0.11
  -3  -3   0    0.73    0.11
   6  -3   0    0.76    0.09
  -3  -3   0    0.86    0.09
  -3  -3   0    0.73    0.08
  -3  -3   0    0.85    0.09
   2  -6   0    0.15    0.10
  -6   4   0    0.19    0.09
  -6   4   0    0.29    0.08
   2  -6   0    0.06    0.12
   2  -6   0    0.07    0.12
  -6   4   0    0.19    0.07
  -6   4   0    0.32    0.07
  -6   4   0    0.12    0.09
   4   2   0    0.27    0.06
  -6   4   0    0.22    0.06
  -6   4   0    0.17    0.07
   4   2   0    0.20    0.06
  -6   4   0    0.16    0.09
   2  -6   0    0.18    0.10
  -4  -2   0    0.23    0.05
  -2   6   0    0.13    0.09
  -4  -2   0    0.18    0.06
   6  -4   0    0.21    0.09
  -4  -2   0    0.21    0.05
  -4  -2   0    0.17    0.07
  -4  -2   0    0.17    0.06
  -4  -2   0    0.18    0.04
  -2   6   0    0.33    0.13
  -4  -2   0    0.19    0.06
  -2   6   0    0.33    0.10
  -2   6   0    0.16    0.12
   6  -4   0    0.31    0.09
  -4  -2   0    0.09    0.09
   1  -6   0   40.31    1.77
  -6   5   0   33.90    1.78
   1  -6   0   39.98    1.80
  -6   5   0   40.73    1.82
  -6   5   0   40.68    1.86
   5   1   0   40.20    1.76
   5   1   0   40.05    1.76
  -6   5   0   40.20    1.91
  -6   5   0   37.84    1.79
   1  -6   0   41.70    1.91
   1  -6   0   38.95    1.80
   1  -6   0   42.06    1.87
  -5  -1   0   39.53    1.76
  -1   6   0   41.09    1.80
  -5  -1   0   40.29    1.82
  -1   6   0   39.26    1.80
  -5  -1   0   38.74    1.76
  -1   6   0   38.88    1.87
  -5  -1   0   39.41    1.85
  -5  -1   0   38.02    1.89
  -5  -1   0   36.96    1.79
  -1   6   0   34.98    1.91
  -5  -1   0   40.24    1.90
   6  -5   0   40.90    1.79
   6  -5   0   39.40    1.79
  -5  -1   0   39.05    1.85
  -5  -1   0   41.71    1.77
   0  -6   0   27.83    1.36
   0  -6   0   30.45    1.33
  -6   6   0   31.27    1.44
  -6   6   0   31.67    1.41
  -6   6   0   28.81    1.36
   6   0   0   29.89    1.32
   6   0   0   28.40    1.32
   0  -6   0   28.41    1.35
   0  -6   0   30.92    1.44
  -6   6   0   27.98    1.36
  -6   6   0   31.27    1.37
   0  -6   0   29.79    1.41
   0   6   0   29.75    1.36
  -6   0   0   30.31    1.38
   6  -6   0   28.63    1.36
  -6   0   0   30.87    1.38
  -6   0   0   28.52    1.41
   0   6   0   28.51    1.36
  -6   0   0   30.55    1.33
  -6   0   0   27.69    1.34
  -6   0   0   27.90    1.32
  -6   0   0   28.58    1.32
   6  -6   0   29.91    1.36
  -6   0   0   28.31    1.38
  -6   0   0   30.02    1.41
  -7   1   0    1.31    0.10
  -7   1   0    1.34    0.13
   6  -7   0    0.99    0.17
  -7   1   0    1.42    0.10
  -7   1   0    1.38    0.09
  -7   1   0    1.34    0.10
  -7   1   0    1.38    0.10
   6  -7   0    1.08    0.17
  -7   1   0    1.60    0.14
  -7   1   0    1.18    0.11
  -7   1   0    1.30    0.09
  -1  -6   0    1.40    0.15
  -1  -6   0    1.41    0.15
   7  -1   0    1.23    0.10
  -1  -6   0    1.29    0.15
  -1  -6   0    1.31    0.11
  -6   7   0    1.47    0.14
   7  -1   0    1.34    0.10
  -6   7   0    1.18    0.17
  -6   7   0    1.40    0.17
  -6   7   0    1.43    0.15
  -1  -6   0    1.44    0.16
  -1  -6   0    1.32    0.14
  -6   7   0    1.39    0.15
  -7   2   0    2.19    0.13
   5  -7   0    2.17    0.19
   5  -7   0    2.19    0.20
   5  -7   0    2.15    0.20
  -7   2   0    2.31    0.15
  -7   2   0    2.18    0.15
  -7   2   0    2.30    0.13
  -7   2   0    2.07    0.14
  -7   2   0    2.28    0.14
  -7   2   0    2.22    0.14
   5  -7   0    1.85    0.17
   2   5   0    2.32    0.18
   2   5   0    2.05    0.18
  -7   2   0    2.25    0.16
  -2  -5   0    2.03    0.18
  -5   7   0    2.21    0.19
  -5   7   0    2.32    0.17
  -2  -5   0    1.93    0.16
  -2  -5   0    2.09    0.14
  -5   7   0    2.47    0.20
  -2  -5   0    2.10    0.16
   7  -2   0    2.37    0.14
  -2  -5   0    2.30    0.18
  -2  -5   0    2.03    0.17
  -5   7   0    2.31    0.22
  -2  -5   0    2.11    0.17
   7  -2   0    2.44    0.15
  -7   3   0   27.10    1.33
   4  -7   0   28.94    1.38
  -7   3   0   30.50    1.36
  -7   3   0   31.14    1.31
   3   4   0   27.74    1.28
  -7   3   0   26.80    1.36
  -7   3   0   28.53    1.33
  -7   3   0   28.56    1.29
  -7   3   0   28.07    1.28
   4  -7   0   28.35    1.35
   3   4   0   28.10    1.28
   4  -7   0   27.05    1.31
   4  -7   0   28.38    1.31
  -7   3   0   27.95    1.27
  -3  -4   0   26.36    1.33
  -3  -4   0   28.59    1.28
  -3  -4   0   24.60    1.36
  -4   7   0   28.87    1.31
  -3  -4   0   26.04    1.28
   7  -3   0   28.58    1.28
  -3  -4   0   29.19    1.33
   7  -3   0   29.81    1.28
  -4   7   0   29.35    1.38
  -3  -4   0   26.06    1.28
  -3  -4   0   29.11    1.36
  -3  -4   0   26.70    1.30
  -4   7   0   27.11    1.31
  -4   7   0   29.81    1.35
  -7   4   0    0.57    0.08
  -7   4   0    0.48    0.10
  -7   4   0    0.50    0.08
  -7   4   0    0.51    0.07
  -7   4   0    0.64    0.10
   3  -7   0    0.33    0.11
   3  -7   0    0.54    0.11
  -7   4   0    0.61    0.09
  -7   4   0    0.51    0.11
   3  -7   0    0.29    0.12
   4   3   0    0.57    0.08
   4   3   0    0.52    0.09
  -7   4   0    0.58    0.08
   3  -7   0    0.43    0.09
  -3   7   0    0.42    0.11
  -3   7   0    0.36    0.11
   7  -4   0    0.67    0.10
  -4  -3   0    0.62    0.08
  -4  -3   0    0.39    0.07
  -4  -3   0    0.85    0.07
  -4  -3   0    0.56    0.09
  -4  -3   0    0.40    0.08
  -4  -3   0    0.42    0.11
  -3   7   0    0.45    0.09
   7  -4   0    0.50    0.10
  -3   7   0    0.49    0.09
  -4  -3   0    0.70    0.06
  -4  -3   0    0.49    0.08
  -7   5   0    6.18    0.32
   2  -7   0    5.65    0.35
   2  -7   0    5.60    0.35
   2  -7   0    5.94    0.34
   5   2   0    5.75    0.29
  -7   5   0    5.70    0.32
  -7   5   0    6.10    0.30
   5   2   0    5.56    0.28
  -7   5   0    6.30    0.32
   2  -7   0    6.25    0.34
  -7   5   0    6.06    0.32
  -7   5   0    6.25    0.31
  -5  -2   0    5.73    0.29
  -2   7   0    5.23    0.33
  -5  -2   0    5.56    0.29
  -2   7   0    5.26    0.35
  -5  -2   0    5.79    0.28
   7  -5   0    6.12    0.33
  -2   7   0    5.65    0.35
   7  -5   0    5.45    0.33
  -5  -2   0    5.82    0.29
  -5  -2   0    5.90    0.29
  -5  -2   0    5.94    0.31
  -2   7   0    5.47    0.33
  -5  -2   0    6.20    0.31
  -5  -2   0    5.36    0.28
   1  -7   0   16.51    0.76
  -7   6   0   15.69    0.73
  -7   6   0   14.67    0.73
  -7   6   0   15.49    0.75
  -7   6   0   14.24    0.72
   6   1   0   13.90    0.68
   1  -7   0   15.08    0.73
   1  -7   0   16.14    0.75
   6   1   0   14.17    0.68
   1  -7   0   14.80    0.74
   1  -7   0   16.15    0.70
  -7   6   0   16.00    0.72
  -6  -1   0   13.78    0.67
  -6  -1   0   15.25    0.71
  -1   7   0   14.59    0.74
  -6  -1   0   15.68    0.70
  -6  -1   0   15.40    0.71
   7  -6   0   15.05    0.73
  -6  -1   0   14.79    0.72
  -6  -1   0   14.14    0.68
  -6  -1   0   13.88    0.69
  -6  -1   0   14.60    0.70
  -6  -1   0   14.19    0.72
  -7   7   0   26.21    1.16
   0  -7   0   21.67    1.11
  -7   7   0   22.54    1.12
  -7   7   0   25.02    1.18
  -7   7   0   26.17    1.12
   0  -7   0   24.20    1.09
   7   0   0   21.60    1.07
   0  -7   0   25.71    1.16
   0  -7   0   24.77    1.18
  -7   0   0   22.27    1.07
  -7   0   0   23.91    1.12
  -7   0   0   22.28    1.07
  -7   0   0   24.67    1.13
  -7   0   0   24.49    1.14
  -7   0   0   24.45    1.09
  -7   0   0   22.87    1.14
  -7   0   0   25.36    1.12
  -7   0   0   21.22    1.09
  -8   1   0    7.37    0.38
  -8   1   0    7.19    0.34
  -8   1   0    6.41    0.34
  -8   1   0    5.92    0.32
  -8   1   0    7.34    0.37
  -8   1   0    6.90    0.33
  -8   1   0    7.09    0.34
  -8   1   0    6.76    0.34
  -7   8   0    7.23    0.41
  -1  -7   0    7.11    0.41
  -7   8   0    6.17    0.41
  -1  -7   0    7.63    0.38
  -7   8   0    7.11    0.40
  -7   8   0    7.30    0.37
  -1  -7   0    7.30    0.39
  -8   2   0    6.86    0.36
  -8   2   0    6.94    0.36
  -8   2   0    6.76    0.35
  -8   2   0    7.26    0.36
  -8   2   0    7.78    0.36
   6  -8   0    7.12    0.44
  -8   2   0    7.42    0.38
  -8   2   0    7.71    0.37
  -2  -6   0    7.38    0.38
  -6   8   0    6.65    0.40
  -6   8   0    7.92    0.42
  -2  -6   0    7.50    0.39
  -6   8   0    7.91    0.42
   8  -2   0    6.19    0.35
  -2  -6   0    7.80    0.39
  -2  -6   0    6.60    0.35
   5  -8   0    2.42    0.22
   5  -8   0    2.33    0.19
  -8   3   0    2.12    0.16
   5  -8   0    2.26    0.19
  -8   3   0    2.25    0.18
  -8   3   0    2.24    0.15
  -8   3   0    2.28    0.16
   5  -8   0    2.17    0.22
  -8   3   0    2.54    0.17
  -8   3   0    2.62    0.16
  -8   3   0    2.50    0.21
  -3  -5   0    2.41    0.18
   8  -3   0    2.21    0.18
  -3  -5   0    2.25    0.16
  -3  -5   0    2.33    0.19
  -5   8   0    2.23    0.21
  -5   8   0    2.25    0.19
  -5   8   0    2.66    0.19
  -3  -5   0    2.61    0.21
  -5   8   0    2.48    0.21
  -8   4   0   92.24    4.15
   4  -8   0   88.43    4.12
   4   4   0   86.82    4.08
   4  -8   0   94.55    4.40
   4  -8   0   97.53    4.31
   4  -8   0   89.71    4.13
  -8   4   0   98.01    4.21
  -8   4   0   94.51    4.34
  -8   4   0   88.61    4.09
  -8   4   0   93.42    4.42
  -4   8   0   90.64    4.40
  -4  -4   0   84.72    4.38
  -4  -4   0   94.54    4.08
  -4  -4   0   84.37    4.09
  -4  -4   0   98.74    4.34
  -4  -4   0   95.85    4.42
  -4  -4   0   86.90    4.28
  -4   8   0   95.26    4.31
  -4   8   0   86.94    4.12
  -4  -4   0   90.67    4.20
  -4   8   0   89.48    4.12
  -8   5   0    1.62    0.16
  -8   5   0    1.60    0.15
   3  -8   0    1.52    0.16
  -8   5   0    1.54    0.14
   3  -8   0    1.41    0.19
  -8   5   0    1.45    0.15
   5   3   0    1.38    0.13
   3  -8   0    1.43    0.16
   3  -8   0    1.66    0.17
  -3   8   0    1.35    0.16
  -5  -3   0    1.46    0.11
  -5  -3   0    1.45    0.12
  -5  -3   0    1.63    0.12
  -5  -3   0    1.54    0.15
  -5  -3   0    1.34    0.11
  -5  -3   0    1.34    0.12
  -5  -3   0    1.63    0.16
  -8   6   0   19.28    0.89
  -8   6   0   20.37    0.92
   6   2   0   17.51    0.86
   2  -8   0   17.06    0.92
   2  -8   0   19.16    0.88
  -8   6   0   19.84    0.95
   2  -8   0   19.17    0.96
  -8   6   0   19.86    0.91
   2  -8   0   19.51    0.93
  -6  -2   0   19.79    0.92
  -2   8   0   17.99    0.92
  -6  -2   0   19.04    0.90
  -6  -2   0   19.43    0.91
  -6  -2   0   18.54    0.92
  -6  -2   0   17.65    0.86
  -6  -2   0   19.48    0.90
  -6  -2   0   19.50    0.89
  -8   7   0   50.92    2.44
   1  -8   0   52.53    2.32
  -8   7   0   52.04    2.38
  -8   7   0   51.83    2.36
  -8   7   0   52.37    2.49
   1  -8   0   50.31    2.50
   1  -8   0   52.32    2.45
  -7  -1   0   50.47    2.38
  -7  -1   0   50.52    2.32
  -8   8   0    4.68    0.29
  -8   8   0    4.37    0.31
   0  -8   0    4.56    0.30
   0  -8   0    4.76    0.34
  -8   8   0    4.48    0.32
   0  -8   0    4.92    0.31
  -8   0   0    4.32    0.31
  -8   0   0    4.74    0.30
  -9   1   0    2.41    0.21
  -9   1   0    2.55    0.22
  -1  -8   0    1.98    0.20
  -1  -8   0    2.32    0.24
  -8   9   0    2.34    0.26
  -8   9   0    2.38    0.22
  -1  -8   0    2.23    0.24
  -9   2   0   36.17    1.91
  -9   2   0   36.14    1.81
  -9   2   0   40.68    1.91
  -9   2   0   40.29    1.87
  -9   2   0   38.46    1.87
  -9   2   0   40.39    1.87
  -2  -7   0   41.32    1.90
  -7   9   0   42.60    1.91
  -7   9   0   41.23    1.95
  -2  -7   0   40.11    1.93
  -2  -7   0   40.99    1.81
   6  -9   0  110.56    5.73
  -9   3   0  133.78    6.16
  -9   3   0  126.82    5.76
  -9   3   0  131.69    6.00
  -9   3   0  132.66    5.86
  -9   3   0  125.13    5.96
  -9   3   0  120.55    6.10
  -6   9   0  127.21    6.12
  -3  -6   0  136.69    5.98
  -6   9   0  132.90    6.00
  -3  -6   0  124.48    5.68
  -9   4   0   83.52    3.94
  -9   4   0   80.90    3.73
  -9   4   0   83.92    3.85
  -9   4   0   81.61    3.79
   5  -9   0   82.74    3.96
   5  -9   0   80.59    3.88
  -4  -5   0   77.22    3.77
  -4  -5   0   83.21    3.67
  -4  -5   0   84.43    3.86
  -5   9   0   81.99    3.88
  -4  -5   0   83.34    3.94
  -5   9   0   82.22    3.96
  -9   5   0   16.18    0.76
   4  -9   0   15.42    0.79
   4  -9   0   16.55    0.82
  -9   5   0   17.14    0.77
  -9   5   0   16.11    0.79
  -9   5   0   15.75    0.76
  -5  -4   0   16.36    0.76
  -4   9   0   13.56    0.78
  -5  -4   0   16.16    0.77
  -5  -4   0   15.44    0.75
  -5  -4   0   14.55    0.77
  -5  -4   0   16.17    0.75
  -5  -4   0   14.64    0.75
  -9   6   0    1.11    0.13
   3  -9   0    0.95    0.17
  -9   6   0    1.13    0.12
   3  -9   0    0.55    0.19
  -9   6   0    1.15    0.16
   3  -9   0    1.16    0.15
  -9   6   0    1.12    0.16
   3  -9   0    1.28    0.18
  -6  -3   0    1.17    0.13
  -6  -3   0    1.00    0.10
  -6  -3   0    1.03    0.10
  -6  -3   0    1.37    0.17
  -6  -3   0    0.98    0.09
  -6  -3   0    0.95    0.09
  -9   7   0    3.36    0.27
   2  -9   0    3.13    0.28
  -9   7   0    3.21    0.22
  -9   7   0    2.68    0.25
   2  -9   0    3.20    0.22
  -9   7   0    3.29    0.26
   2  -9   0    3.33    0.24
  -7  -2   0    3.14    0.22
  -7  -2   0    3.11    0.25
  -9   8   0   16.80    0.87
   1  -9   0   17.19    0.88
  -9   8   0   17.81    0.89
  -9   8   0   17.71    0.86
   1  -9   0   18.20    0.90
  -9   8   0   17.82    0.86
   1  -9   0   17.19    0.84
  -8  -1   0   17.58    0.84
  -8  -1   0   17.33    0.86
   0  -9   0   18.10    0.95
  -9   9   0   20.70    0.94
  -9   9   0   17.40    0.96
   0  -9   0   20.95    1.00
  -9   9   0   20.43    1.01
  -9   9   0   19.66    0.98
   0  -9   0   20.69    0.98
   0  -9   0   20.18    0.92
  -9   9   0   20.24    0.95
  -9   0   0   20.10    0.96
  -9   0   0   20.45    0.94
  -9   0   0   19.28    0.91
  -9   0   0   19.37    0.96
  -9   0   0   19.89    0.97
  -9   0   0   18.06    0.77
 -10   1   0   11.20    0.45
 -10   1   0   11.79    0.59
 -10   1   0   11.26    0.57
 -10   1   0   11.62    0.55
 -10   1   0   10.97    0.59
 -10   1   0   12.02    0.62
 -10   1   0   11.06    0.57
  -9  10   0   12.59    0.63
  -1  -9   0   11.69    0.62
  -1  -9   0   11.19    0.56
  -9  10   0   12.44    0.65
  -9  10   0   12.00    0.63
  -1  -9   0   12.39    0.61
  -1  -9   0   10.82    0.58
  -1  -9   0   11.29    0.47
  -1  -9   0   12.72    0.62
  -1  -9   0   11.06    0.57
  -9  10   0   10.72    0.57
  -9  10   0   10.55    0.57
 -10   2   0   52.52    2.48
 -10   2   0   52.38    2.45
 -10   2   0   52.48    2.39
 -10   2   0   51.07    2.35
 -10   2   0   50.05    1.99
 -10   2   0   49.24    2.36
  -8  10   0   52.74    2.50
  -2  -8   0   48.68    2.45
  -2  -8   0   52.81    2.48
  -8  10   0   50.99    2.45
  -2  -8   0   51.97    2.62
  -2  -8   0   47.07    2.46
  -2  -8   0   52.75    2.43
  -2  -8   0   51.41    1.99
  -2  -8   0   49.30    2.43
  -2  -8   0   53.15    2.32
 -10   3   0    1.71    0.20
 -10   3   0    1.52    0.14
 -10   3   0    1.51    0.12
 -10   3   0    1.36    0.09
 -10   3   0    1.54    0.12
 -10   3   0    1.48    0.14
 -10   3   0    1.57    0.13
 -10   3   0    1.62    0.12
  -3  -7   0    1.78    0.16
  -7  10   0    1.55    0.20
  -7  10   0    1.56    0.21
  -3  -7   0    2.04    0.22
 -10   4   0   16.21    0.79
 -10   4   0   16.35    0.79
 -10   4   0   16.06    0.77
 -10   4   0   15.35    0.77
  -4  -6   0   15.78    0.78
  -4  -6   0   15.76    0.79
  -4  -6   0   16.54    0.80
 -10   5   0   15.48    0.75
 -10   5   0   15.68    0.77
 -10   5   0   15.79    0.75
   5 -10   0   14.71    0.81
 -10   5   0   16.37    0.77
   5 -10   0   15.01    0.80
  -5  -5   0   15.54    0.75
  -5  -5   0   14.00    0.74
  -5  -5   0   15.31    0.75
  -5  -5   0   15.60    0.76
 -10   6   0    2.60    0.20
   4 -10   0    2.45    0.25
   4 -10   0    2.17    0.23
 -10   6   0    2.29    0.21
   4 -10   0    2.31    0.23
 -10   6   0    2.54    0.22
 -10   6   0    2.67    0.26
  -6  -4   0    2.68    0.26
  -6  -4   0    2.35    0.15
  -6  -4   0    2.09    0.14
  -6  -4   0    1.99    0.14
  -6  -4   0    2.10    0.17
  -6  -4   0    2.31    0.15
   3 -10   0    9.70    0.54
   3 -10   0    9.62    0.54
 -10   7   0    9.99    0.51
 -10   7   0    9.65    0.49
 -10   7   0    9.28    0.49
 -10   7   0    9.50    0.50
   3 -10   0    9.54    0.48
  -7  -3   0    7.69    0.48
  -7  -3   0    9.26    0.50
  -7  -3   0    9.45    0.48
  -7  -3   0    8.98    0.50
   2 -10   0    3.27    0.31
 -10   8   0    3.42    0.27
 -10   8   0    3.24    0.23
 -10   8   0    3.52    0.28
 -10   8   0    2.82    0.18
   2 -10   0    3.41    0.29
 -10   8   0    2.75    0.20
   2 -10   0    2.77    0.20
 -10   8   0    3.52    0.31
   2 -10   0    3.06    0.30
  -8  -2   0    3.18    0.28
  -8  -2   0    2.92    0.18
  -8  -2   0    3.09    0.29
  -8  -2   0    3.03    0.13
  -8  -2   0    3.38    0.25
  -8  -2   0    3.03    0.22
  -8  -2   0    2.97    0.19
 -10   9   0   33.84    1.59
 -10   9   0   32.60    1.51
   1 -10   0   34.49    1.48
 -10   9   0   29.95    1.55
 -10   9   0   29.33    1.53
 -10   9   0   33.41    1.55
   1 -10   0   31.23    1.55
   1 -10   0   28.49    1.53
 -10   9   0   33.26    1.49
   1 -10   0   33.34    1.56
   1 -10   0   30.15    1.54
 -10   9   0   30.65    1.25
 -10   9   0   34.66    1.51
   1 -10   0   29.60    1.25
   1 -10   0   33.20    1.59
  -9  -1   0   32.08    1.47
  -9  -1   0   33.37    1.60
  -9  -1   0   30.95    1.24
  -9  -1   0   33.11    1.55
  -9  -1   0   33.63    1.47
  -9  -1   0   32.82    1.56
  -9  -1   0   31.88    1.52
  -9  -1   0   30.56    1.65
 -10  10   0    1.71    0.22
   0 -10   0    1.50    0.13
 -10  10   0    1.55    0.22
 -10  10   0    1.66    0.19
   0 -10   0    1.55    0.11
 -10  10   0    1.31    0.13
 -10  10   0    1.17    0.10
   0 -10   0    1.47    0.13
   0 -10   0    1.46    0.18
   0 -10   0    1.63    0.14
   0 -10   0    1.29    0.21
 -10  10   0    1.42    0.15
   0 -10   0    1.46    0.22
 -10   0   0    1.42    0.08
 -10   0   0    1.41    0.14
 -10   0   0    1.54    0.17
 -10   0   0    1.25    0.21
 -10   0   0    1.56    0.14
 -10   0   0    1.66    0.15
 -10   0   0    1.17    0.12
 -10   0   0    1.35    0.15
 -10   0   0    1.64    0.23
 -11   1   0   19.28    0.77
 -11   1   0   19.84    1.01
 -11   1   0   20.17    0.98
 -11   1   0   18.94    0.94
 -11   1   0   20.35    0.94
 -11   1   0   20.03    0.98
 -11   1   0   20.79    0.98
 -10  11   0   18.97    1.00
  -1 -10   0   19.98    1.02
  -1 -10   0   19.89    0.78
  -1 -10   0   20.62    1.04
  -1 -10   0   19.08    0.96
 -10  11   0   20.75    1.00
  -1 -10   0   20.17    0.95
 -10  11   0   20.56    1.05
 -10  11   0   19.04    0.97
 -10  11   0   18.92    0.97
  -1 -10   0   19.58    0.96
  -1 -10   0   19.84    0.96
 -11   2   0    8.63    0.34
 -11   2   0    9.03    0.47
 -11   2   0    8.56    0.46
 -11   2   0    8.82    0.43
 -11   2   0    8.51    0.43
 -11   2   0    9.14    0.46
 -11   2   0    8.21    0.53
  -9  11   0    8.87    0.53
  -9  11   0    9.59    0.54
  -9  11   0    7.29    0.45
  -2  -9   0    9.56    0.52
  -2  -9   0    8.50    0.43
  -2  -9   0    8.33    0.47
  -2  -9   0    8.81    0.36
  -2  -9   0    9.01    0.47
  -2  -9   0    8.97    0.52
  -9  11   0    8.36    0.54
  -2  -9   0    8.13    0.42
  -9  11   0    7.87    0.45
  -2  -9   0    8.79    0.53
  -2  -9   0    8.88    0.46
 -11   3   0   26.63    1.24
 -11   3   0   26.86    1.20
 -11   3   0   23.23    1.28
 -11   3   0   27.07    1.26
 -11   3   0   26.84    1.26
 -11   3   0   27.37    1.22
 -11   3   0   25.27    1.01
  -3  -8   0   25.33    1.29
  -3  -8   0   26.95    1.28
  -3  -8   0   25.56    1.01
  -3  -8   0   27.52    1.23
  -3  -8   0   23.91    1.25
  -8  11   0   25.17    1.31
  -3  -8   0   27.82    1.25
  -3  -8   0   25.92    1.27
  -3  -8   0   24.03    1.23
  -8  11   0   23.13    1.26
  -8  11   0   25.20    1.29
  -3  -8   0   27.00    1.34
 -11   4   0  103.30    4.68
 -11   4   0  104.66    4.67
 -11   4   0   98.31    3.95
 -11   4   0  102.17    4.85
 -11   4   0  102.95    4.84
 -11   4   0  107.03    4.89
 -11   4   0   89.99    4.81
 -11   4   0  103.99    4.63
 -11   4   0   95.39    4.59
 -11   4   0   94.95    5.00
 -11   4   0  104.38    4.74
  -4  -7   0   98.07    4.84
  -4  -7   0  101.55    4.89
  -4  -7   0  106.28    5.17
  -4  -7   0  105.62    3.96
  -4  -7   0  105.09    4.54
  -4  -7   0  104.32    4.76
  -4  -7   0  104.15    5.00
  -4  -7   0   92.42    4.82
 -11   5   0   34.11    1.33
 -11   5   0   32.90    1.69
 -11   5   0   35.81    1.59
 -11   5   0   34.17    1.62
 -11   5   0   33.88    1.57
 -11   5   0   33.34    1.61
 -11   5   0   34.21    1.65
 -11   5   0   33.97    1.65
 -11   5   0   31.33    1.62
 -11   5   0   33.24    1.58
  -5  -6   0   33.79    1.33
  -5  -6   0   35.55    1.70
  -5  -6   0   35.31    1.61
  -5  -6   0   30.09    1.62
  -5  -6   0   34.78    1.65
  -5  -6   0   35.61    1.75
  -5  -6   0   34.77    1.57
  -5  -6   0   35.20    1.66
  -5  -6   0   34.58    1.64
 -11   6   0   16.87    0.80
 -11   6   0   17.58    0.83
 -11   6   0   16.20    0.78
 -11   6   0   18.17    0.85
 -11   6   0   17.49    0.83
 -11   6   0   16.32    0.86
 -11   6   0   16.20    0.81
 -11   6   0   17.34    0.83
   5 -11   0   18.15    0.82
 -11   6   0   16.59    0.66
 -11   6   0   17.86    0.83
  -6  -5   0   17.78    0.83
  -6  -5   0   16.70    0.80
  -6  -5   0   16.82    0.82
  -6  -5   0   17.45    0.89
  -6  -5   0   14.12    0.82
  -6  -5   0   16.66    0.83
  -6  -5   0   16.27    0.80
  -6  -5   0   14.97    0.80
  -6  -5   0   16.41    0.66
  -6  -5   0   17.60    0.87
  -6  -5   0   17.30    0.84
 -11   7   0   36.32    1.81
 -11   7   0   37.04    1.72
 -11   7   0   37.05    1.77
 -11   7   0   40.22    1.78
 -11   7   0   35.81    1.69
 -11   7   0   36.31    1.42
 -11   7   0   37.78    1.69
   4 -11   0   35.54    1.81
 -11   7   0   38.59    1.74
   4 -11   0   38.90    1.67
 -11   7   0   34.90    1.68
 -11   7   0   35.70    1.73
   4 -11   0   37.43    1.78
   4 -11   0   32.03    1.76
  -7  -4   0   34.77    1.75
  -7  -4   0   36.57    1.82
  -7  -4   0   37.11    1.88
  -7  -4   0   35.04    1.42
  -7  -4   0   36.79    1.68
  -7  -4   0   37.27    1.77
  -7  -4   0   33.86    1.68
   3 -11   0    3.70    0.30
 -11   8   0    3.19    0.34
 -11   8   0    3.56    0.25
 -11   8   0    3.36    0.29
 -11   8   0    3.13    0.33
   3 -11   0    3.33    0.35
 -11   8   0    3.12    0.32
 -11   8   0    3.68    0.18
   3 -11   0    3.50    0.21
   3 -11   0    3.06    0.26
 -11   8   0    3.27    0.19
 -11   8   0    3.43    0.22
 -11   8   0    3.23    0.24
   3 -11   0    3.83    0.33
  -8  -3   0    4.01    0.25
  -8  -3   0    3.94    0.26
  -8  -3   0    3.89    0.16
  -8  -3   0    3.48    0.30
  -8  -3   0    3.47    0.29
  -8  -3   0    3.82    0.23
  -8  -3   0    3.55    0.30
  -8  -3   0    4.13    0.29
 -11   9   0    2.87    0.23
 -11   9   0    3.71    0.29
 -11   9   0    3.07    0.32
 -11   9   0    3.18    0.18
 -11   9   0    3.46    0.31
 -11   9   0    3.48    0.19
   2 -11   0    3.49    0.29
   2 -11   0    2.84    0.24
 -11   9   0    3.09    0.21
   2 -11   0    3.69    0.29
   2 -11   0    3.69    0.36
 -11   9   0    2.94    0.32
   2 -11   0    2.88    0.19
   2 -11   0    3.23    0.22
  -9  -2   0    3.22    0.14
  -9  -2   0    2.79    0.28
  -9  -2   0    3.32    0.21
  -9  -2   0    3.21    0.25
  -9  -2   0    3.27    0.32
  -9  -2   0    3.17    0.28
  -9  -2   0    3.41    0.35
  -9  -2   0    3.25    0.26
   1 -11   0    3.54    0.30
   1 -11   0    3.67    0.37
 -11  10   0    3.61    0.30
 -11  10   0    3.23    0.20
 -11  10   0    3.75    0.32
 -11  10   0    3.24    0.20
   1 -11   0    3.04    0.24
   1 -11   0    3.10    0.24
 -11  10   0    3.77    0.35
   1 -11   0    3.39    0.36
   1 -11   0    3.25    0.21
   1 -11   0    3.15    0.19
 -11  10   0    3.56    0.31
 -11  10   0    2.95    0.23
 -11  10   0    3.14    0.19
 -10  -1   0    3.03    0.27
 -10  -1   0    3.37    0.29
 -10  -1   0    3.01    0.14
 -10  -1   0    3.26    0.21
 -10  -1   0    3.02    0.23
 -10  -1   0    3.61    0.29
 -10  -1   0    2.85    0.27
 -10  -1   0    3.35    0.27
 -10  -1   0    3.24    0.33
 -11  11   0    7.82    0.53
   0 -11   0    7.94    0.51
   0 -11   0    7.85    0.42
 -11  11   0    7.64    0.43
   0 -11   0    7.86    0.43
   0 -11   0    7.38    0.35
   0 -11   0    7.73    0.51
   0 -11   0    7.73    0.41
   0 -11   0    8.50    0.52
 -11  11   0    7.82    0.41
 -11  11   0    8.08    0.54
 -11  11   0    7.88    0.35
 -11  11   0    7.32    0.54
 -11   0   0    7.84    0.40
 -11   0   0    8.39    0.44
 -11   0   0    8.87    0.44
 -11   0   0    7.24    0.51
 -11   0   0    8.68    0.45
 -11   0   0    7.79    0.31
 -11   0   0    8.15    0.45
 -12   1   0    0.09    0.10
 -12   1   0    0.10    0.15
 -12   1   0    0.11    0.16
 -12   1   0    0.16    0.15
 -12   1   0    0.14    0.04
 -12   1   0    0.21    0.16
 -11  12   0    0.26    0.23
  -1 -11   0    0.16    0.06
  -1 -11   0    0.16    0.07
  -1 -11   0    0.31    0.14
  -1 -11   0    0.12    0.15
 -11  12   0   -0.08    0.13
 -11  12   0    0.18    0.11
  -1 -11   0    0.22    0.11
  -1 -11   0    0.26    0.25
 -11  12   0    0.11    0.24
 -11  12   0    0.13    0.25
  -1 -11   0   -0.01    0.19
 -12   2   0    2.15    0.19
 -12   2   0    2.19    0.19
 -12   2   0    2.11    0.17
 -12   2   0    1.85    0.21
 -12   2   0    2.11    0.19
 -12   2   0    1.97    0.10
  -2 -10   0    1.77    0.17
  -2 -10   0    1.44    0.21
 -10  12   0    1.70    0.27
  -2 -10   0    2.08    0.18
  -2 -10   0    2.14    0.23
  -2 -10   0    1.95    0.18
  -2 -10   0    1.86    0.16
 -10  12   0    1.71    0.17
 -10  12   0    1.48    0.26
 -10  12   0    2.03    0.16
 -10  12   0    1.89    0.23
 -12   3   0   44.12    2.09
 -12   3   0   46.67    2.07
 -12   3   0   44.85    2.18
 -12   3   0   44.52    1.75
 -12   3   0   47.08    2.16
 -12   3   0   43.94    2.13
  -9  12   0   46.18    2.10
  -3  -9   0   44.59    1.75
  -3  -9   0   46.49    2.07
  -3  -9   0   43.59    2.23
  -3  -9   0   43.87    2.18
  -3  -9   0   44.56    2.14
  -9  12   0   43.26    2.17
  -3  -9   0   43.73    2.16
  -3  -9   0   45.38    2.19
  -3  -9   0   45.17    2.14
 -12   4   0   15.59    0.86
 -12   4   0   16.51    0.67
 -12   4   0   17.17    0.84
 -12   4   0   17.32    0.84
 -12   4   0   16.96    0.88
 -12   4   0   17.21    0.81
 -12   4   0   17.69    0.82
  -4  -8   0   16.56    0.81
  -4  -8   0   16.84    0.84
  -4  -8   0   16.99    0.84
  -4  -8   0   17.02    0.84
  -4  -8   0   17.42    0.86
  -8  12   0   17.75    0.87
  -4  -8   0   17.51    0.67
  -8  12   0   14.17    0.84
  -4  -8   0   17.36    0.86
  -4  -8   0   17.04    0.86
 -12   5   0    9.50    0.48
 -12   5   0    9.96    0.48
 -12   5   0    9.72    0.57
 -12   5   0    8.95    0.45
 -12   5   0    9.26    0.38
 -12   5   0    9.73    0.51
 -12   5   0    9.84    0.49
 -12   5   0    9.04    0.49
 -12   5   0    9.53    0.46
  -5  -7   0    9.33    0.52
  -5  -7   0    8.54    0.48
  -5  -7   0    9.93    0.51
  -5  -7   0    9.50    0.53
  -5  -7   0    9.79    0.52
  -5  -7   0    9.51    0.38
  -5  -7   0    8.62    0.45
  -5  -7   0    9.27    0.48
  -5  -7   0    9.02    0.49
 -12   6   0   60.98    2.83
 -12   6   0   62.27    2.80
 -12   6   0   60.75    2.91
   6 -12   0   61.29    2.73
 -12   6   0   58.41    2.35
 -12   6   0   58.77    2.84
 -12   6   0   62.33    2.77
 -12   6   0   56.89    2.87
 -12   6   0   58.98    2.99
 -12   6   0   63.57    2.93
  -6  -6   0   62.73    2.75
  -6  -6   0   61.89    3.00
  -6  -6   0   60.90    2.89
  -6  -6   0   59.07    2.35
  -6  -6   0   61.92    3.10
  -6  -6   0   54.79    2.86
  -6  -6   0   59.67    2.83
  -6  -6   0   60.09    2.90
  -6  -6   0   62.86    2.93
 -12   7   0   15.79    0.83
 -12   7   0   17.10    0.84
 -12   7   0   16.85    0.81
 -12   7   0   16.43    0.82
 -12   7   0   17.19    0.86
 -12   7   0   17.19    0.87
 -12   7   0   18.18    0.82
 -12   7   0   16.50    0.88
 -12   7   0   16.67    0.85
   5 -12   0   17.81    0.84
 -12   7   0   17.11    0.67
   5 -12   0   15.63    0.83
  -7  -5   0   18.15    0.88
  -7  -5   0   16.48    0.83
  -7  -5   0   16.27    0.80
  -7  -5   0   16.80    0.83
  -7  -5   0   16.75    0.67
  -7  -5   0   17.37    0.90
  -7  -5   0   18.14    0.86
 -12   8   0   29.79    1.41
 -12   8   0   30.15    1.38
   4 -12   0   27.95    1.43
 -12   8   0   30.75    1.45
 -12   8   0   29.71    1.14
 -12   8   0   30.18    1.41
 -12   8   0   29.77    1.45
   4 -12   0   27.96    1.42
 -12   8   0   28.60    1.39
   4 -12   0   27.38    1.47
 -12   8   0   28.17    1.35
 -12   8   0   29.12    1.36
  -8  -4   0   28.88    1.36
  -8  -4   0   29.17    1.42
  -8  -4   0   29.81    1.46
  -8  -4   0   28.52    1.51
  -8  -4   0   29.42    1.13
  -8  -4   0   27.37    1.35
  -8  -4   0   29.32    1.42
   3 -12   0    2.28    0.28
   3 -12   0    1.92    0.16
   3 -12   0    2.12    0.17
 -12   9   0    2.00    0.17
 -12   9   0    2.05    0.18
   3 -12   0    2.11    0.22
 -12   9   0    2.23    0.27
 -12   9   0    2.28    0.20
 -12   9   0    2.10    0.18
 -12   9   0    2.04    0.15
   3 -12   0    1.95    0.27
 -12   9   0    1.81    0.21
 -12   9   0    2.55    0.23
  -9  -3   0    1.93    0.17
  -9  -3   0    2.03    0.20
  -9  -3   0    1.95    0.22
  -9  -3   0    1.85    0.18
  -9  -3   0    1.86    0.10
  -9  -3   0    2.41    0.23
  -9  -3   0    1.89    0.20
  -9  -3   0    1.70    0.18
   2 -12   0    4.06    0.27
   2 -12   0    4.31    0.29
 -12  10   0    3.89    0.36
 -12  10   0    4.22    0.28
   2 -12   0    3.86    0.23
 -12  10   0    4.28    0.25
 -12  10   0    4.73    0.42
   2 -12   0    4.64    0.34
 -12  10   0    4.45    0.22
   2 -12   0    4.26    0.43
   2 -12   0    4.33    0.26
 -12  10   0    4.60    0.29
 -12  10   0    4.50    0.37
 -12  10   0    4.28    0.38
   2 -12   0    3.99    0.34
 -10  -2   0    4.30    0.18
 -10  -2   0    4.75    0.30
 -10  -2   0    4.65    0.32
 -10  -2   0    4.87    0.32
 -10  -2   0    4.78    0.35
 -10  -2   0    4.24    0.34
 -10  -2   0    4.02    0.36
   1 -12   0   13.64    0.81
 -12  11   0   14.18    0.79
 -12  11   0   14.57    0.76
 -12  11   0   15.05    0.81
   1 -12   0   14.17    0.73
   1 -12   0   14.66    0.72
   1 -12   0   14.83    0.74
   1 -12   0   14.19    0.60
 -12  11   0   14.74    0.60
   1 -12   0   13.48    0.80
   1 -12   0   15.40    0.74
 -12  11   0   15.47    0.72
 -12  11   0   15.08    0.73
 -12  11   0   13.70    0.70
 -11  -1   0   12.98    0.71
 -11  -1   0   16.02    0.79
 -11  -1   0   14.12    0.57
 -11  -1   0   13.61    0.78
 -11  -1   0   15.34    0.75
 -11  -1   0   14.83    0.70
 -11  -1   0   15.00    0.76
 -11  -1   0   15.38    0.75
   0 -12   0    2.91    0.24
   0 -12   0    1.98    0.27
 -12  12   0    2.61    0.21
 -12  12   0    3.05    0.22
   0 -12   0    2.79    0.17
   0 -12   0    2.47    0.21
   0 -12   0    2.71    0.32
   0 -12   0    2.90    0.27
 -12  12   0    2.45    0.24
 -12  12   0    2.45    0.29
 -12  12   0    2.53    0.27
 -12  12   0    2.78    0.32
   0 -12   0    2.46    0.28
 -12   0   0    2.66    0.29
 -12   0   0    2.75    0.28
 -12   0   0    2.71    0.22
 -12   0   0    2.88    0.30
 -12   0   0    2.47    0.24
 -12   0   0    2.25    0.25
 -13   1   0    0.20    0.17
 -13   1   0    0.04    0.24
 -13   1   0    0.21    0.15
 -13   1   0    0.42    0.17
 -13   1   0    0.17    0.18
  -1 -12   0    0.32    0.12
  -1 -12   0    0.28    0.16
  -1 -12   0    0.08    0.11
 -12  13   0    0.28    0.12
  -1 -12   0    0.41    0.27
  -1 -12   0    0.39    0.17
 -12  13   0    0.45    0.27
 -12  13   0    0.31    0.11
 -13   2   0   15.52    0.77
 -13   2   0   14.78    0.79
 -13   2   0   14.79    0.76
 -13   2   0   15.79    0.76
 -13   2   0   14.96    0.60
 -13   2   0   15.82    0.79
  -2 -11   0   14.40    0.83
 -11  13   0   15.88    0.77
 -11  13   0   14.93    0.79
  -2 -11   0   15.71    0.78
  -2 -11   0   15.67    0.61
 -11  13   0   14.04    0.86
 -11  13   0   15.35    0.78
  -2 -11   0   15.81    0.75
  -2 -11   0   15.03    0.77
  -2 -11   0   15.12    0.83
 -13   3   0   24.82    1.15
 -13   3   0   23.39    0.92
 -13   3   0   24.07    1.10
 -13   3   0   21.11    1.18
 -13   3   0   24.83    1.13
 -13   3   0   25.46    1.17
 -10  13   0   21.58    1.15
  -3 -10   0   22.71    1.18
  -3 -10   0   23.43    1.13
  -3 -10   0   22.70    1.13
  -3 -10   0   25.38    1.18
  -3 -10   0   21.82    1.18
 -10  13   0   23.75    1.16
  -3 -10   0   22.33    1.15
  -3 -10   0   23.30    1.15
  -3 -10   0   24.70    0.93
 -10  13   0   24.19    1.18
 -13   4   0    4.24    0.27
 -13   4   0    3.67    0.28
 -13   4   0    4.27    0.19
 -13   4   0    4.10    0.35
 -13   4   0    4.11    0.31
 -13   4   0    4.12    0.32
  -4  -9   0    4.08    0.32
  -4  -9   0    4.27    0.28
  -4  -9   0    4.69    0.29
  -9  13   0    4.25    0.30
  -4  -9   0    4.25    0.31
  -4  -9   0    4.21    0.27
  -4  -9   0    4.26    0.44
  -9  13   0    4.43    0.35
  -4  -9   0    4.13    0.19
  -4  -9   0    4.19    0.23
 -13   5   0   30.38    1.34
 -13   5   0   27.86    1.11
 -13   5   0   30.30    1.40
 -13   5   0   26.56    1.31
 -13   5   0   27.34    1.42
 -13   5   0   27.78    1.39
  -5  -8   0   28.72    1.39
  -5  -8   0   29.36    1.11
  -5  -8   0   28.69    1.38
  -8  13   0   28.52    1.37
  -5  -8   0   28.19    1.38
  -5  -8   0   27.87    1.42
  -5  -8   0   27.97    1.35
  -5  -8   0   29.21    1.36
  -5  -8   0   28.22    1.35
  -8  13   0   25.74    1.39
 -13   6   0    0.48    0.08
 -13   6   0    0.61    0.14
 -13   6   0    0.58    0.13
 -13   6   0    0.71    0.15
 -13   6   0    0.44    0.08
   7 -13   0    1.06    0.23
 -13   6   0    0.59    0.15
 -13   6   0    0.66    0.07
 -13   6   0    0.67    0.24
 -13   6   0    0.49    0.05
  -6  -7   0    0.72    0.16
  -6  -7   0    0.62    0.07
  -6  -7   0    0.49    0.26
  -7  13   0    0.84    0.23
  -6  -7   0    0.61    0.11
  -6  -7   0    0.64    0.11
 -13   7   0   14.94    0.78
 -13   7   0   15.82    0.76
 -13   7   0   14.96    0.81
 -13   7   0   16.68    0.63
 -13   7   0   15.33    0.80
   6 -13   0   15.12    0.80
 -13   7   0   15.67    0.76
   6 -13   0   15.80    0.82
 -13   7   0   14.52    0.80
 -13   7   0   15.97    0.79
 -13   7   0   16.83    0.78
 -13   7   0   15.94    0.81
  -7  -6   0   16.95    0.84
  -7  -6   0   15.86    0.80
  -7  -6   0   16.69    0.81
  -7  -6   0   15.45    0.83
  -7  -6   0   15.46    0.63
   5 -13   0    1.45    0.16
   5 -13   0    1.35    0.26
 -13   8   0    1.73    0.17
 -13   8   0    1.56    0.15
 -13   8   0    1.64    0.15
 -13   8   0    1.69    0.21
 -13   8   0    1.51    0.19
 -13   8   0    1.60    0.11
 -13   8   0    1.68    0.20
 -13   8   0    1.61    0.18
 -13   8   0    1.73    0.25
  -8  -5   0    1.60    0.18
  -8  -5   0    1.47    0.12
  -8  -5   0    1.80    0.20
  -8  -5   0    1.64    0.11
  -8  -5   0    1.84    0.19
  -8  -5   0    1.62    0.28
   4 -13   0    1.82    0.22
 -13   9   0    1.61    0.26
 -13   9   0    1.65    0.21
 -13   9   0    1.98    0.19
 -13   9   0    1.78    0.15
 -13   9   0    1.84    0.15
   4 -13   0    1.69    0.16
   4 -13   0    1.34    0.30
 -13   9   0    1.87    0.24
 -13   9   0    1.83    0.21
   4 -13   0    1.40    0.27
 -13   9   0    1.71    0.12
   4 -13   0    1.58    0.18
 -13   9   0    1.79    0.23
  -9  -4   0    1.86    0.17
  -9  -4   0    1.75    0.10
  -9  -4   0    1.90    0.17
  -9  -4   0    1.98    0.19
  -9  -4   0    1.91    0.19
  -9  -4   0    1.81    0.30
 -13  10   0    0.49    0.22
 -13  10   0    0.31    0.16
 -13  10   0    0.26    0.18
 -13  10   0    0.51    0.12
 -13  10   0    0.59    0.20
   3 -13   0    0.51    0.10
 -13  10   0    0.58    0.25
   3 -13   0    0.51    0.18
   3 -13   0    0.41    0.11
 -13  10   0    0.53    0.10
   3 -13   0    0.54    0.26
 -13  10   0    0.36    0.14
   3 -13   0    0.44    0.12
   3 -13   0    0.52    0.24
 -10  -3   0    0.64    0.27
 -10  -3   0    0.45    0.04
 -10  -3   0    0.44    0.17
 -10  -3   0    0.51    0.11
 -10  -3   0    0.56    0.18
 -10  -3   0    0.36    0.12
   2 -13   0    3.42    0.34
 -13  11   0    4.16    0.29
 -13  11   0    4.00    0.21
 -13  11   0    3.65    0.24
   2 -13   0    3.12    0.33
 -13  11   0    3.69    0.39
   2 -13   0    3.66    0.25
   2 -13   0    4.01    0.26
 -13  11   0    3.45    0.35
   2 -13   0    3.69    0.30
 -13  11   0    3.72    0.23
 -13  11   0    4.05    0.28
   2 -13   0    3.45    0.21
 -11  -2   0    3.51    0.35
 -11  -2   0    4.07    0.35
 -11  -2   0    3.99    0.27
 -11  -2   0    3.86    0.33
 -11  -2   0    4.57    0.31
   1 -13   0    0.83    0.12
   1 -13   0    0.89    0.21
   1 -13   0    0.77    0.15
 -13  12   0    0.95    0.14
   1 -13   0    0.92    0.11
 -13  12   0    0.78    0.09
 -13  12   0    0.94    0.15
   1 -13   0    0.83    0.10
 -13  12   0    0.83    0.20
 -12  -1   0    0.65    0.17
 -12  -1   0    0.88    0.19
 -12  -1   0    0.74    0.14
 -12  -1   0    0.88    0.14
 -12  -1   0    0.92    0.13
 -13  13   0    0.10    0.13
 -13  13   0    0.01    0.09
   0 -13   0   -0.06    0.12
   0 -13   0    0.03    0.11
 -13  13   0    0.01    0.11
   0 -13   0    0.09    0.12
 -13   0   0   -0.02    0.18
 -13   0   0    0.14    0.23
 -13   0   0   -0.01    0.19
 -13   0   0    0.06    0.10
 -13   0   0    0.05    0.17
 -14   1   0    1.20    0.21
 -14   1   0    1.28    0.21
 -14   1   0    1.40    0.20
 -14   1   0    1.28    0.14
 -13  14   0    1.48    0.16
  -1 -13   0    1.22    0.14
 -13  14   0    1.40    0.12
  -1 -13   0    1.53    0.11
  -1 -13   0    1.47    0.14
  -1 -13   0    1.61    0.16
 -13  14   0    1.41    0.18
 -14   2   0    0.10    0.18
 -14   2   0    0.16    0.19
 -14   2   0    0.35    0.17
 -14   2   0    0.15    0.17
 -12  14   0    0.08    0.13
  -2 -12   0    0.15    0.11
  -2 -12   0    0.02    0.16
  -2 -12   0    0.29    0.13
 -12  14   0    0.27    0.17
  -2 -12   0    0.11    0.13
 -14   3   0   -0.12    0.12
 -14   3   0    0.06    0.03
 -14   3   0   -0.04    0.17
 -14   3   0   -0.08    0.18
 -14   3   0   -0.04    0.12
 -14   3   0   -0.12    0.17
  -3 -11   0   -0.03    0.12
  -3 -11   0    0.30    0.28
  -3 -11   0    0.08    0.15
 -11  14   0    0.06    0.26
 -11  14   0   -0.05    0.14
 -11  14   0    0.10    0.12
  -3 -11   0    0.09    0.09
  -3 -11   0    0.02    0.12
  -3 -11   0   -0.04    0.10
 -14   4   0   12.00    0.60
 -14   4   0   11.64    0.59
 -14   4   0   10.43    0.68
 -14   4   0   11.19    0.45
 -14   4   0   11.64    0.62
  -4 -10   0   11.04    0.46
 -10  14   0   11.17    0.60
  -4 -10   0    9.95    0.61
  -4 -10   0   11.10    0.61
  -4 -10   0   11.20    0.55
  -4 -10   0   11.03    0.59
 -10  14   0   10.65    0.62
  -4 -10   0   12.07    0.63
 -14   5   0    4.40    0.27
 -14   5   0    4.13    0.20
 -14   5   0    4.03    0.31
 -14   5   0    4.60    0.34
 -14   5   0    3.45    0.35
 -14   5   0    4.48    0.34
  -5  -9   0    4.37    0.30
  -5  -9   0    4.26    0.21
  -5  -9   0    3.81    0.37
  -5  -9   0    4.00    0.25
  -5  -9   0    4.48    0.22
  -5  -9   0    4.08    0.29
  -9  14   0    4.02    0.32
  -9  14   0    4.02    0.35
  -5  -9   0    4.14    0.28
   8 -14   0    0.67    0.24
 -14   6   0    0.67    0.17
 -14   6   0    0.74    0.15
 -14   6   0    0.91    0.15
 -14   6   0    0.78    0.07
 -14   6   0    0.87    0.18
 -14   6   0    0.56    0.19
  -6  -8   0    0.95    0.28
  -6  -8   0    1.02    0.14
  -6  -8   0    0.84    0.17
  -8  14   0    0.56    0.11
  -8  14   0    0.53    0.18
  -6  -8   0    0.74    0.08
  -6  -8   0    0.64    0.13
   7 -14   0    0.75    0.15
 -14   7   0    0.79    0.13
 -14   7   0    0.60    0.11
 -14   7   0    0.77    0.19
   7 -14   0    0.76    0.25
 -14   7   0    0.48    0.17
 -14   7   0    0.97    0.12
 -14   7   0    0.80    0.08
  -7  -7   0    0.68    0.19
  -7  -7   0    0.91    0.14
  -7  -7   0    0.81    0.13
  -7  -7   0    0.66    0.28
  -7  -7   0    0.72    0.08
  -7  14   0    0.61    0.23
 -14   8   0    6.19    0.50
   6 -14   0    6.78    0.40
 -14   8   0    6.72    0.39
 -14   8   0    6.96    0.30
 -14   8   0    6.62    0.37
 -14   8   0    6.59    0.35
 -14   8   0    6.92    0.39
   6 -14   0    7.07    0.50
 -14   8   0    6.71    0.34
  -8  -6   0    6.56    0.45
  -6  14   0    5.55    0.39
  -8  -6   0    6.16    0.44
  -8  -6   0    6.71    0.28
  -8  -6   0    6.57    0.38
  -8  -6   0    7.53    0.43
   5 -14   0    2.15    0.25
 -14   9   0    1.73    0.28
 -14   9   0    2.80    0.28
   5 -14   0    2.28    0.20
 -14   9   0    2.23    0.18
 -14   9   0    2.44    0.18
 -14   9   0    2.59    0.15
 -14   9   0    2.15    0.29
 -14   9   0    2.43    0.24
  -9  -5   0    2.74    0.25
  -9  -5   0    2.66    0.22
  -9  -5   0    3.66    0.30
  -9  -5   0    2.25    0.32
  -9  -5   0    2.69    0.24
  -9  -5   0    2.48    0.12
   4 -14   0    0.27    0.26
 -14  10   0    0.52    0.11
 -14  10   0    0.11    0.22
   4 -14   0    0.40    0.10
 -14  10   0    0.37    0.11
   4 -14   0    0.49    0.15
 -14  10   0    0.43    0.18
   4 -14   0    0.42    0.17
 -14  10   0    0.56    0.13
 -14  10   0    0.30    0.18
 -10  -4   0    0.46    0.13
 -10  -4   0    0.40    0.13
 -10  -4   0    0.40    0.03
 -10  -4   0    0.35    0.15
 -10  -4   0    0.15    0.19
 -10  -4   0    0.40    0.20
 -14  11   0    0.38    0.19
 -14  11   0    0.38    0.19
 -14  11   0    0.38    0.12
 -14  11   0    0.31    0.08
 -14  11   0    0.32    0.11
   3 -14   0    0.29    0.12
   3 -14   0    0.20    0.19
   3 -14   0    0.47    0.16
   3 -14   0    0.19    0.16
 -11  -3   0    0.28    0.19
 -11  -3   0    0.44    0.19
 -11  -3   0    0.47    0.20
 -11  -3   0    0.39    0.14
 -11  -3   0    0.48    0.16
 -14  12   0    3.91    0.30
   2 -14   0    3.59    0.25
 -14  12   0    4.29    0.26
 -14  12   0    3.79    0.29
   2 -14   0    3.66    0.26
   2 -14   0    3.87    0.31
   2 -14   0    3.61    0.34
 -14  12   0    4.35    0.37
 -12  -2   0    3.44    0.35
 -12  -2   0    3.71    0.30
 -12  -2   0    3.76    0.29
 -12  -2   0    3.94    0.33
   1 -14   0    5.18    0.36
 -14  13   0    5.07    0.35
   1 -14   0    4.57    0.25
   1 -14   0    4.49    0.30
   1 -14   0    5.40    0.37
 -14  13   0    5.16    0.30
 -14  13   0    5.30    0.34
 -13  -1   0    4.94    0.32
 -13  -1   0    5.25    0.33
 -13  -1   0    5.03    0.34
 -14  14   0   10.15    0.49
   0 -14   0   10.53    0.52
 -14  14   0   10.11    0.46
   0 -14   0   10.00    0.56
   0 -14   0    9.99    0.45
 -14  14   0   10.03    0.55
 -14  14   0    9.73    0.55
   0 -14   0   10.16    0.55
 -14   0   0   10.05    0.58
 -14   0   0    9.62    0.54
 -14   0   0    8.80    0.52
 -14   0   0    9.72    0.51
 -15   1   0    6.48    0.40
 -15   1   0    7.49    0.45
 -15   1   0    6.24    0.37
 -15   1   0    7.11    0.39
  -1 -14   0    6.96    0.42
 -14  15   0    7.44    0.44
 -14  15   0    6.19    0.36
  -1 -14   0    7.32    0.44
  -1 -14   0    6.97    0.37
 -14  15   0    6.50    0.42
 -14  15   0    6.82    0.36
  -1 -14   0    7.32    0.34
 -15   2   0    0.33    0.19
 -15   2   0    0.52    0.18
 -15   2   0    0.72    0.18
 -13  15   0    0.32    0.10
 -13  15   0    0.45    0.13
  -2 -13   0    0.45    0.11
 -13  15   0    0.32    0.14
  -2 -13   0    0.45    0.09
  -2 -13   0    0.32    0.13
  -2 -13   0    0.45    0.14
 -15   3   0    3.05    0.33
 -15   3   0    3.12    0.32
 -15   3   0    2.67    0.24
  -3 -12   0    2.64    0.26
  -3 -12   0    2.86    0.17
  -3 -12   0    2.83    0.19
  -3 -12   0    2.91    0.30
 -12  15   0    2.62    0.23
 -15   4   0    4.03    0.28
 -15   4   0    4.32    0.30
 -15   4   0    4.02    0.29
 -11  15   0    3.68    0.29
  -4 -11   0    4.06    0.22
  -4 -11   0    4.21    0.23
  -4 -11   0    3.87    0.28
 -11  15   0    4.24    0.32
  -4 -11   0    4.28    0.30
  -4 -11   0    4.10    0.34
 -15   5   0    0.69    0.19
 -15   5   0    0.73    0.06
 -15   5   0    0.79    0.19
 -15   5   0    0.69    0.18
 -10  15   0    0.64    0.16
  -5 -10   0    0.66    0.20
  -5 -10   0    0.64    0.13
  -5 -10   0    0.63    0.14
  -5 -10   0    0.63    0.09
 -15   6   0    7.25    0.45
 -15   6   0    7.50    0.32
 -15   6   0    8.32    0.46
 -15   6   0    8.54    0.47
 -15   6   0    6.59    0.42
  -9  15   0    7.04    0.42
  -6  -9   0    7.22    0.44
  -6  -9   0    7.35    0.42
  -6  -9   0    7.40    0.32
  -6  -9   0    8.02    0.43
 -15   7   0    2.85    0.23
 -15   7   0    2.87    0.17
 -15   7   0    3.17    0.31
 -15   7   0    2.71    0.30
   8 -15   0    3.08    0.31
 -15   7   0    2.75    0.25
  -8  15   0    2.52    0.24
  -7  -8   0    2.45    0.25
  -7  -8   0    3.01    0.16
  -7  -8   0    2.72    0.24
  -7  -8   0    2.90    0.26
 -15   8   0   22.88    1.10
 -15   8   0   23.45    0.93
   7 -15   0   23.08    1.17
 -15   8   0   24.20    1.11
 -15   8   0   23.30    1.19
  -8  -7   0   21.99    1.19
  -8  -7   0   23.77    1.17
  -8  -7   0   24.45    1.17
  -8  -7   0   23.53    0.92
 -15   9   0    4.90    0.22
 -15   9   0    5.03    0.33
 -15   9   0    4.37    0.25
   6 -15   0    5.16    0.35
 -15   9   0    5.00    0.30
 -15   9   0    4.45    0.32
  -9  -6   0    5.10    0.33
  -9  -6   0    4.61    0.32
  -9  -6   0    4.64    0.34
  -9  -6   0    4.64    0.20
   5 -15   0    0.11    0.13
   5 -15   0    0.04    0.11
   5 -15   0   -0.13    0.14
 -15  10   0    0.03    0.09
 -15  10   0    0.01    0.17
 -15  10   0    0.05    0.09
 -15  10   0    0.21    0.19
 -15  10   0    0.13    0.08
 -10  -5   0    0.16    0.14
 -10  -5   0    0.10    0.11
 -10  -5   0   -0.15    0.14
 -10  -5   0    0.10    0.19
   4 -15   0    0.96    0.15
 -15  11   0    1.04    0.12
   4 -15   0    1.24    0.14
 -15  11   0    1.19    0.16
   4 -15   0    1.15    0.17
 -15  11   0    1.04    0.13
 -15  11   0    1.26    0.18
 -11  -4   0    1.15    0.13
 -11  -4   0    1.46    0.16
 -11  -4   0    1.03    0.22
 -11  -4   0    1.21    0.21
 -15  12   0   12.79    0.54
   3 -15   0   12.91    0.64
   3 -15   0   13.21    0.68
   3 -15   0   13.07    0.67
 -15  12   0   12.85    0.69
 -15  12   0   13.65    0.64
 -15  12   0   12.04    0.64
 -12  -3   0   12.64    0.66
 -12  -3   0   11.67    0.63
 -12  -3   0   12.69    0.70
 -12  -3   0   12.53    0.73
   2 -15   0    4.08    0.24
   2 -15   0    4.38    0.34
   2 -15   0    3.99    0.22
 -15  13   0    4.72    0.40
 -15  13   0    4.66    0.27
 -15  13   0    4.61    0.31
   2 -15   0    4.25    0.28
 -13  -2   0    4.26    0.38
 -13  -2   0    4.25    0.31
 -13  -2   0    4.26    0.29
 -15  14   0    8.39    0.43
   1 -15   0    8.01    0.42
   1 -15   0    7.10    0.41
   1 -15   0    6.93    0.41
   1 -15   0    7.08    0.34
 -15  14   0    7.84    0.50
 -15  14   0    7.33    0.34
 -14  -1   0    6.94    0.43
 -14  -1   0    7.85    0.46
 -14  -1   0    7.66    0.48
   0 -15   0    3.67    0.27
   0 -15   0    3.65    0.25
 -15  15   0    3.73    0.22
 -15  15   0    3.78    0.36
   0 -15   0    4.00    0.26
 -15  15   0    3.95    0.25
   0 -15   0    4.03    0.25
 -15   0   0    4.26    0.35
 -15   0   0    4.28    0.34
 -15   0   0    4.03    0.28
 -16   1   0    1.15    0.15
 -16   1   0    1.71    0.20
  -1 -15   0    1.52    0.15
 -15  16   0    1.48    0.16
  -1 -15   0    1.59    0.13
 -15  16   0    1.25    0.14
  -1 -15   0    1.63    0.14
  -1 -15   0    1.85    0.12
 -15  16   0    1.52    0.16
 -16   2   0    1.38    0.16
 -16   2   0    1.14    0.18
 -16   2   0    1.24    0.15
 -14  16   0    1.39    0.14
  -2 -14   0    1.29    0.20
 -14  16   0    1.31    0.16
 -14  16   0    1.38    0.18
  -2 -14   0    1.57    0.13
  -2 -14   0    1.28    0.18
  -2 -14   0    1.41    0.09
 -16   3   0    0.57    0.14
 -16   3   0    0.77    0.14
 -16   3   0    0.55    0.19
  -3 -13   0    0.67    0.13
 -13  16   0    0.73    0.18
  -3 -13   0    0.63    0.14
  -3 -13   0    0.62    0.11
 -13  16   0    0.61    0.13
 -13  16   0    0.68    0.11
 -16   4   0    0.60    0.19
 -16   4   0    0.76    0.14
 -16   4   0    0.91    0.19
  -4 -12   0    0.77    0.15
 -12  16   0    0.71    0.19
  -4 -12   0    0.75    0.14
  -4 -12   0    0.72    0.08
 -16   5   0    4.48    0.35
 -16   5   0    4.43    0.31
 -16   5   0    4.25    0.31
  -5 -11   0    3.98    0.22
  -5 -11   0    4.28    0.35
 -11  16   0    4.85    0.34
  -5 -11   0    4.33    0.30
  -5 -11   0    4.60    0.31
 -16   6   0    5.29    0.35
 -16   6   0    5.35    0.23
 -16   6   0    5.74    0.41
 -16   6   0    5.74    0.38
  -6 -10   0    5.47    0.25
  -6 -10   0    6.12    0.42
 -10  16   0    6.19    0.39
  -6 -10   0    5.26    0.35
  -6 -10   0    5.27    0.34
 -16   7   0    0.15    0.11
 -16   7   0    0.16    0.19
   9 -16   0   -0.06    0.17
 -16   7   0    0.17    0.06
 -16   7   0    0.37    0.17
  -7  -9   0    0.05    0.14
  -7  -9   0    0.23    0.13
  -7  -9   0    0.15    0.14
  -7  -9   0    0.25    0.07
  -9  16   0    0.05    0.12
 -16   8   0    0.46    0.08
 -16   8   0    0.30    0.17
 -16   8   0    0.42    0.14
 -16   8   0    0.44    0.12
   8 -16   0    0.33    0.17
  -8  -8   0    0.48    0.06
  -8  -8   0    0.19    0.20
  -8  -8   0    0.55    0.14
  -8  -8   0    0.68    0.19
  -8  16   0    0.31    0.12
 -16   9   0    0.54    0.14
   7 -16   0    0.58    0.17
 -16   9   0    0.37    0.09
 -16   9   0    0.44    0.13
 -16   9   0    0.33    0.11
  -9  -7   0    0.34    0.03
  -9  -7   0    0.63    0.19
  -9  -7   0    0.35    0.21
  -9  -7   0    0.45    0.14
   6 -16   0    3.33    0.29
 -16  10   0    3.28    0.35
   6 -16   0    3.22    0.29
 -16  10   0    3.55    0.21
 -16  10   0    3.24    0.27
 -16  10   0    3.30    0.26
   6 -16   0    3.24    0.25
 -10  -6   0    3.07    0.28
 -10  -6   0    3.42    0.29
 -10  -6   0    3.84    0.35
 -16  11   0    3.59    0.20
 -16  11   0    3.20    0.26
   5 -16   0    3.96    0.29
   5 -16   0    3.25    0.25
   5 -16   0    3.98    0.36
 -16  11   0    3.73    0.30
 -16  11   0    3.89    0.22
 -11  -5   0    3.75    0.29
 -11  -5   0    3.79    0.29
 -11  -5   0    3.30    0.38
 -11  -5   0    3.21    0.28
   4 -16   0    0.07    0.17
   4 -16   0    0.12    0.10
 -16  12   0    0.17    0.14
 -16  12   0    0.18    0.09
   4 -16   0    0.33    0.16
 -16  12   0    0.02    0.11
 -16  12   0    0.17    0.12
 -12  -4   0    0.12    0.16
 -12  -4   0    0.04    0.14
 -12  -4   0    0.15    0.19
   3 -16   0    2.73    0.16
 -16  13   0    2.48    0.25
   3 -16   0    2.99    0.27
 -16  13   0    2.91    0.20
   3 -16   0    2.25    0.18
 -16  13   0    3.13    0.35
 -16  13   0    2.79    0.22
   3 -16   0    2.92    0.28
 -13  -3   0    2.84    0.30
 -13  -3   0    2.51    0.26
 -13  -3   0    3.26    0.32
   2 -16   0    4.27    0.29
   2 -16   0    4.96    0.33
   2 -16   0    5.38    0.32
 -16  14   0    5.32    0.31
   2 -16   0    4.76    0.34
 -16  14   0    5.19    0.28
 -16  14   0    4.99    0.34
 -14  -2   0    4.86    0.30
 -14  -2   0    5.08    0.38
 -14  -2   0    4.61    0.32
   1 -16   0    2.94    0.23
   1 -16   0    3.12    0.18
 -16  15   0    3.05    0.23
 -16  15   0    3.10    0.26
 -16  15   0    3.17    0.19
   1 -16   0    2.85    0.22
   1 -16   0    3.11    0.22
 -15  -1   0    2.84    0.24
 -15  -1   0    3.20    0.30
 -15  -1   0    3.14    0.25
   0 -16   0    0.85    0.16
 -16  16   0    0.81    0.14
   0 -16   0    0.85    0.12
 -16  16   0    0.87    0.09
   0 -16   0    0.92    0.09
   0 -16   0    1.07    0.09
 -16  16   0    0.98    0.09
 -16   0   0    0.90    0.13
 -16   0   0    1.02    0.14
 -17   1   0    3.96    0.27
 -17   1   0    3.57    0.26
 -16  17   0    4.42    0.27
  -1 -16   0    4.42    0.21
  -1 -16   0    4.56    0.27
 -16  17   0    4.17    0.23
 -16  17   0    4.56    0.26
 -17   2   0    0.08    0.17
 -17   2   0    0.19    0.12
 -17   2   0    0.09    0.09
  -2 -15   0   -0.01    0.15
  -2 -15   0    0.03    0.11
 -15  17   0    0.07    0.12
 -15  17   0    0.14    0.10
  -2 -15   0    0.17    0.09
 -17   3   0    0.08    0.12
 -17   3   0    0.01    0.12
 -17   3   0    0.19    0.12
  -3 -14   0    0.28    0.16
 -14  17   0    0.23    0.16
  -3 -14   0    0.11    0.17
 -14  17   0    0.00    0.06
 -14  17   0    0.01    0.12
  -3 -14   0    0.08    0.08
 -17   4   0    0.09    0.18
 -17   4   0    0.08    0.13
 -17   4   0    0.35    0.13
 -13  17   0    0.16    0.12
 -13  17   0    0.28    0.10
 -13  17   0    0.40    0.17
  -4 -13   0    0.12    0.12
  -4 -13   0    0.09    0.08
  -4 -13   0    0.35    0.13
 -17   5   0    0.96    0.14
 -17   5   0    1.37    0.19
 -17   5   0    1.11    0.20
  -5 -12   0    1.09    0.09
  -5 -12   0    1.24    0.15
  -5 -12   0    1.29    0.14
 -12  17   0    1.36    0.14
 -12  17   0    1.27    0.18
 -12  17   0    1.06    0.19
 -17   6   0   -0.05    0.12
 -17   6   0    0.03    0.19
  -6 -11   0    0.18    0.14
  -6 -11   0    0.02    0.17
  -6 -11   0    0.16    0.06
  -6 -11   0    0.06    0.13
 -17   7   0    0.19    0.18
 -17   7   0    0.30    0.12
  10 -17   0    0.37    0.17
  -7 -10   0    0.27    0.19
  -7 -10   0    0.21    0.20
  -7 -10   0    0.16    0.18
  -7 -10   0    0.30    0.07
 -17   8   0    0.30    0.17
 -17   8   0    0.47    0.14
   9 -17   0    0.41    0.12
 -17   8   0    0.45    0.05
 -17   8   0    0.50    0.11
  -8  -9   0    0.53    0.20
  -8  -9   0    0.40    0.04
  -8  -9   0    0.31    0.14
  -8  -9   0    0.56    0.14
 -17   9   0    3.30    0.27
   8 -17   0    3.89    0.28
 -17   9   0    3.68    0.33
 -17   9   0    3.53    0.18
 -17   9   0    3.69    0.29
   8 -17   0    3.93    0.33
  -9  -8   0    3.57    0.29
  -9  -8   0    3.58    0.34
  -9  -8   0    3.70    0.30
 -17  10   0    0.39    0.14
 -17  10   0    0.21    0.08
 -17  10   0    0.27    0.13
   7 -17   0    0.29    0.11
   7 -17   0    0.31    0.15
 -17  10   0    0.47    0.13
 -10  -7   0    0.38    0.19
 -10  -7   0    0.46    0.15
 -10  -7   0    0.35    0.15
 -17  11   0    0.25    0.17
   6 -17   0    0.36    0.11
   6 -17   0    0.33    0.18
 -17  11   0    0.26    0.14
 -17  11   0    0.22    0.07
   6 -17   0    0.43    0.13
 -11  -6   0    0.23    0.19
 -11  -6   0    0.44    0.14
 -17  12   0    2.29    0.18
   5 -17   0    2.61    0.24
 -17  12   0    1.98    0.19
 -17  12   0    2.31    0.24
   5 -17   0    2.50    0.19
   5 -17   0    3.18    0.31
 -12  -5   0    1.79    0.18
 -12  -5   0    2.58    0.24
 -12  -5   0    1.83    0.18
   4 -17   0    2.10    0.18
 -17  13   0    2.15    0.18
 -17  13   0    1.82    0.17
   4 -17   0    1.67    0.18
 -17  13   0    1.72    0.18
 -13  -4   0    1.88    0.22
 -13  -4   0    2.19    0.21
 -13  -4   0    1.71    0.18
   3 -17   0    1.51    0.14
 -17  14   0    1.31    0.15
   3 -17   0    1.38    0.15
 -17  14   0    1.51    0.10
   3 -17   0    1.63    0.17
 -17  14   0    1.52    0.10
   3 -17   0    1.51    0.16
 -14  -3   0    1.34    0.19
 -14  -3   0    1.57    0.16
 -14  -3   0    1.11    0.17
 -17  15   0    0.03    0.18
   2 -17   0    0.53    0.10
   2 -17   0    0.53    0.08
 -17  15   0    0.39    0.07
 -17  15   0    0.42    0.11
   2 -17   0    0.39    0.09
   2 -17   0    0.25    0.10
 -15  -2   0    0.35    0.11
 -15  -2   0    0.27    0.12
 -15  -2   0    0.31    0.17
   1 -17   0    2.61    0.19
 -17  16   0    2.86    0.16
   1 -17   0    3.17    0.19
 -17  16   0    2.95    0.19
   1 -17   0    2.52    0.18
   1 -17   0    2.72    0.15
 -17  16   0    3.01    0.22
 -16  -1   0    2.62    0.22
 -17  17   0    2.77    0.15
 -17  17   0    2.31    0.21
 -17  17   0    2.66    0.15
   0 -17   0    2.90    0.14
 -17   0   0    2.62    0.20
 -18   2   0    0.37    0.09
 -16  18   0    0.44    0.10
 -16  18   0    0.47    0.06
  -2 -16   0    0.44    0.06
 -18   3   0    0.69    0.11
 -18   3   0    0.66    0.09
  -3 -15   0    0.70    0.10
 -15  18   0    0.78    0.12
 -15  18   0    0.71    0.11
  -3 -15   0    0.59    0.05
  -3 -15   0    0.49    0.09
 -18   4   0    0.35    0.11
 -18   4   0    0.56    0.15
  -4 -14   0    0.29    0.04
 -14  18   0    0.42    0.10
  -4 -14   0    0.33    0.10
 -14  18   0    0.43    0.11
  -4 -14   0    0.59    0.11
 -18   5   0    0.16    0.17
 -18   5   0    0.35    0.12
  -5 -13   0    0.11    0.15
 -13  18   0    0.26    0.09
  -5 -13   0    0.21    0.05
 -13  18   0    0.31    0.11
 -13  18   0    0.07    0.10
  -5 -13   0    0.22    0.16
 -18   6   0    0.67    0.13
 -18   6   0    0.65    0.17
  12 -18   0    0.69    0.17
  -6 -12   0    0.77    0.18
 -12  18   0    0.44    0.15
 -12  18   0    0.84    0.09
  -6 -12   0    0.62    0.05
  -6 -12   0    0.79    0.12
 -18   7   0    1.96    0.16
  11 -18   0    1.99    0.20
 -18   7   0    2.10    0.17
 -11  18   0    1.87    0.17
  -7 -11   0    1.68    0.16
  -7 -11   0    2.03    0.21
 -11  18   0    2.14    0.24
 -18   8   0    0.01    0.17
 -18   8   0    0.09    0.15
  10 -18   0    0.02    0.11
  -8 -10   0    0.09    0.17
 -10  18   0    0.19    0.13
 -10  18   0    0.07    0.10
  -8 -10   0    0.28    0.13
 -18   9   0    0.78    0.15
   9 -18   0    0.78    0.14
 -18   9   0    0.97    0.11
   9 -18   0    1.19    0.16
 -18   9   0    0.82    0.13
  -9  -9   0    0.77    0.15
  -9  -9   0    1.23    0.14
  -9  18   0    0.88    0.15
 -18  10   0    1.99    0.11
 -18  10   0    1.94    0.17
 -18  10   0    2.37    0.21
   8 -18   0    1.89    0.21
   8 -18   0    2.65    0.24
 -18  10   0    1.74    0.19
 -10  -8   0    2.38    0.23
  -8  18   0    1.88    0.20
 -10  -8   0    2.11    0.21
   7 -18   0    1.62    0.15
 -18  11   0    1.14    0.14
   7 -18   0    1.37    0.13
   7 -18   0    1.21    0.15
 -18  11   0    1.01    0.13
 -18  11   0    1.50    0.11
 -11  -7   0    1.40    0.19
 -11  -7   0    1.71    0.16
 -18  12   0    0.28    0.15
   6 -18   0    0.31    0.07
 -18  12   0    0.42    0.08
 -18  12   0    0.39    0.17
   6 -18   0    0.42    0.09
 -12  -6   0    0.38    0.17
 -12  -6   0    0.45    0.13
   5 -18   0    0.83    0.11
   5 -18   0    0.56    0.13
 -18  13   0    0.72    0.18
 -18  13   0    0.81    0.09
 -18  13   0    0.66    0.10
 -13  -5   0    0.76    0.13
 -13  -5   0    0.75    0.12
 -18  14   0    1.06    0.10
   4 -18   0    1.27    0.13
 -18  14   0    1.04    0.13
   4 -18   0    1.48    0.14
 -14  -4   0    1.23    0.18
 -14  -4   0    1.24    0.13
 -14  -4   0    1.00    0.10
   3 -18   0    8.25    0.40
 -18  15   0    8.23    0.33
   3 -18   0    8.08    0.34
 -15  -3   0    7.17    0.39
 -15  -3   0    8.56    0.43
 -18  16   0    3.87    0.18
 -16  -2   0    4.36    0.24
 -16  -2   0    3.65    0.21
 -19   4   0    0.85    0.09
 -15  19   0    1.08    0.11
 -19   5   0    1.46    0.14
 -19   5   0    1.16    0.11
  -5 -14   0    1.51    0.13
 -14  19   0    2.08    0.19
 -14  19   0    0.89    0.11
  13 -19   0    1.00    0.14
 -19   6   0    0.97    0.11
 -19   6   0    0.76    0.15
  -6 -13   0    0.89    0.11
 -13  19   0    0.85    0.10
  -6 -13   0    0.93    0.10
 -13  19   0    0.64    0.14
 -13  19   0    0.89    0.08
  12 -19   0    1.32    0.12
 -19   7   0    1.16    0.13
 -12  19   0    1.27    0.12
 -12  19   0    1.08    0.11
  -7 -12   0    1.46    0.13
  11 -19   0    2.00    0.18
 -19   8   0    1.98    0.20
  -8 -11   0    2.10    0.19
  -8 -11   0    1.64    0.17
 -11  19   0    2.22    0.21
  10 -19   0    0.03    0.09
 -19   9   0    0.15    0.08
 -19   9   0   -0.03    0.11
 -10  19   0    0.05    0.12
  -9 -10   0    0.13    0.12
  -9 -10   0    0.06    0.10
 -19  10   0    1.85    0.18
   9 -19   0    1.87    0.15
 -10  -9   0    1.63    0.18
 -10  -9   0    2.16    0.22
  -9  19   0    1.59    0.16
   8 -19   0    0.22    0.06
 -19  11   0    0.19    0.09
 -19  11   0    0.42    0.10
  -8  19   0    0.05    0.08
 -11  -8   0    0.27    0.15
 -11  -8   0    0.31    0.10
 -19  12   0    0.25    0.04
 -19  12   0   -0.01    0.13
 -19  12   0    0.29    0.09
 -12  -7   0    0.19    0.11
 -12  -7   0    0.17    0.10
 -19  13   0   -0.03    0.07
   6 -19   0    0.16    0.08
 -19  13   0    0.10    0.10
 -19  13   0    0.08    0.04
 -13  -6   0   -0.02    0.10
 -13  -6   0    0.03    0.14
 -19  14   0    0.86    0.14
   5 -19   0    1.28    0.11
 -19  14   0    1.42    0.08
 -14  -5   0    0.75    0.11
 -14  -5   0    1.24    0.11
   4 -19   0    1.44    0.10
 -19  15   0    1.24    0.14
 -19  15   0    1.52    0.09
 -15  -4   0    1.31    0.14
 -20   9   0   -0.03    0.08
  11 -20   0    0.11    0.06
 -11  20   0    0.09    0.06
 -20  10   0    0.19    0.08
  10 -20   0    0.28    0.06
 -10 -10   0    0.15    0.08
 -10  20   0    0.30    0.07
 -10 -10   0    0.28    0.07
 -20  11   0    0.28    0.08
 -11  -9   0    0.29    0.08
   0   0  -1  320.71   15.01
   0   1  -1   47.44    2.00
  -1   0  -1   43.93    2.17
   1  -1  -1   45.52    2.00
  -1   0  -1   44.18    2.03
  -1   0  -1   43.52    1.96
   0   1  -1   43.83    2.03
  -1   0  -1   44.84    2.01
  -1   0  -1   45.46    2.01
  -1   0  -1   43.68    2.12
   1  -1  -1   43.83    2.15
  -1   0  -1   43.37    2.11
   0   1  -1   47.95    2.00
   0   1  -1   43.89    2.15
  -1   0  -1   41.32    2.16
   1  -1  -1   46.83    2.00
   1  -1  -1   43.47    2.10
   0   1  -1   46.01    2.10
  -1   1   1   42.32    2.10
   0  -1   1   41.38    1.99
  -1   1   1   46.80    2.00
  -1   1   1   42.28    2.15
   1   0   1   45.95    2.01
   0  -1   1   46.05    2.00
   0  -1   1   44.14    2.15
   0  -1   1   46.65    2.00
  -1   1   1   45.97    2.00
   1   0   1   46.76    2.01
   0  -1   1   45.46    2.10
   1   0  -1  137.75    6.92
   0  -1  -1  142.20    6.52
  -1   1  -1  139.49    6.91
   0  -1  -1  142.67    6.41
   0  -1  -1  139.10    6.90
   1   0  -1  150.62    6.43
  -1   1  -1  141.18    6.52
   0  -1  -1  132.32    6.75
  -1   1  -1  145.97    6.43
   1   0  -1  137.55    6.76
   1   0  -1  150.09    6.44
  -1   1  -1  144.31    6.76
   0  -1  -1  141.19    6.75
   0  -1  -1  143.11    6.30
  -1   0   1  150.29    6.44
  -1   0   1  139.79    6.92
   1  -1   1  152.04    6.43
  -1   0   1  140.25    6.40
  -1   0   1  141.32    6.76
  -1   0   1  152.46    6.44
   1  -1   1  138.79    6.76
   0   1   1  134.37    6.75
   1  -1   1  149.35    6.43
   0   1   1  157.48    6.42
   0   1   1  154.85    6.42
  -1   2  -1  297.84   14.04
  -1  -1  -1  276.71   13.29
  -1  -1  -1  279.74   13.53
   2  -1  -1  297.35   14.34
  -1  -1  -1  278.19   13.70
   2  -1  -1  283.11   14.03
  -1  -1  -1  293.89   13.07
  -1   2  -1  289.02   14.35
   2  -1  -1  327.63   13.35
   2  -1  -1  330.39   13.35
  -1   2  -1  309.97   13.35
  -1   2  -1  276.19   13.53
  -1   2  -1  306.98   13.34
  -2   1   1  295.72   14.03
  -2   1   1  308.01   14.35
  -2   1   1  328.40   13.34
   1  -2   1  291.39   14.35
   1  -2   1  306.97   13.35
   1  -2   1  304.42   13.34
  -2   1   1  325.95   13.34
   1  -2   1  293.51   14.03
  -2   1   1  286.88   13.72
  -2  -1  -1  411.10   17.87
  -1   3  -1  398.28   19.62
  -1   3  -1  425.57   18.25
  -1   3  -1  411.91   18.25
  -1   3  -1  413.35   19.20
  -2  -1  -1  414.74   18.50
   3  -2  -1  439.36   18.24
  -2  -1  -1  395.35   18.18
  -2  -1  -1  392.81   18.75
  -1   3  -1  378.98   18.49
   3  -2  -1  441.68   18.24
   3  -2  -1  393.49   19.61
   3  -2  -1  392.41   19.18
   1  -3   1  386.45   19.62
   1  -3   1  416.04   18.24
  -3   2   1  408.21   19.61
  -3   2   1  401.46   18.76
  -3   2   1  434.87   18.24
  -3   2   1  417.32   19.18
   1  -3   1  418.41   18.25
   1  -3   1  402.26   19.20
   1  -3   1  389.87   18.18
  -3   2   1  431.57   18.24
   0   2  -1   10.37    0.52
  -2   0  -1   10.66    0.51
  -2   0  -1   10.65    0.48
  -2   0  -1   10.17    0.51
   0   2  -1    9.99    0.49
   2  -2  -1   10.15    0.52
   0   2  -1   11.37    0.50
   0   2  -1   10.11    0.51
  -2   0  -1   10.47    0.49
   2  -2  -1   10.11    0.47
  -2   0  -1   10.95    0.48
  -2   0  -1   10.19    0.47
   2  -2  -1   10.71    0.50
  -2   0  -1   10.06    0.48
   2  -2  -1   11.32    0.50
  -2   0  -1    9.86    0.50
  -2   0  -1   10.73    0.50
  -2   0  -1   10.44    0.50
   2  -2  -1   10.56    0.51
   0   2  -1   10.88    0.50
   0  -2   1   11.33    0.50
   2   0   1   11.11    0.48
   0  -2   1   10.55    0.51
   0  -2   1   10.17    0.50
  -2   2   1   11.02    0.50
   2   0   1   11.15    0.48
  -2   2   1   10.54    0.49
  -2   2   1   10.14    0.52
   0  -2   1   10.47    0.52
  -2   2   1   10.09    0.49
   0  -2   1   10.12    0.48
  -2   2   1   10.79    0.51
  -2   1  -1  152.55    6.96
   1   1  -1  163.62    7.00
  -2   1  -1  158.29    6.99
  -2   1  -1  157.31    6.99
  -2   1  -1  157.63    7.35
   1  -2  -1  162.74    7.01
  -2   1  -1  154.18    7.52
   1  -2  -1  152.51    7.54
  -2   1  -1  149.52    6.85
   1   1  -1  148.50    7.53
  -2   1  -1  154.04    7.11
   1   1  -1  153.51    7.37
  -2   1  -1  157.55    7.22
   1  -2  -1  155.95    6.86
   1  -2  -1  157.11    7.37
  -2   1  -1  154.53    7.52
   1   1  -1  163.14    7.01
  -2   1  -1  147.23    7.35
   1  -2  -1  157.32    7.01
  -1  -1   1  155.99    7.53
  -1   2   1  163.92    7.01
  -1  -1   1  164.55    7.01
  -1  -1   1  157.74    7.37
  -1   2   1  151.61    7.36
  -1   2   1  149.56    7.19
  -1  -1   1  153.12    6.99
   2  -1   1  165.38    6.99
  -1   2   1  159.09    7.00
  -1  -1   1  163.85    7.00
   2  -1   1  167.96    6.99
  -1   2   1  150.39    7.53
  -2   2  -1    0.27    0.05
   0  -2  -1    0.31    0.04
   0  -2  -1    0.21    0.04
   2   0  -1    0.32    0.05
   0  -2  -1    0.28    0.05
   0  -2  -1    0.24    0.05
  -2   2  -1    0.24    0.04
  -2   2  -1    0.30    0.05
   0  -2  -1    0.20    0.04
  -2   2  -1    0.30    0.06
   0  -2  -1    0.23    0.04
  -2   2  -1    0.28    0.05
   2   0  -1    0.27    0.04
   2   0  -1    0.27    0.03
   0  -2  -1    0.32    0.04
   2   0  -1    0.35    0.06
   0   2   1    0.27    0.05
   2  -2   1    0.23    0.05
   2  -2   1    0.36    0.06
  -2   0   1    0.30    0.04
  -2   0   1    0.37    0.05
   0   2   1    0.29    0.05
   0   2   1    0.25    0.04
  -2   0   1    0.29    0.04
  -2   0   1    0.29    0.06
   2  -2   1    0.33    0.06
  -2   0   1    0.27    0.04
  -2   3  -1   14.52    0.70
  -2   3  -1   14.22    0.66
   3  -1  -1   13.33    0.70
  -1  -2  -1   14.17    0.65
  -1  -2  -1   13.17    0.66
   3  -1  -1   15.24    0.66
  -2   3  -1   14.30    0.69
  -1  -2  -1   13.83    0.70
  -1  -2  -1   14.84    0.65
  -1  -2  -1   13.91    0.68
   3  -1  -1   13.16    0.68
   3  -1  -1   15.91    0.66
  -1  -2  -1   13.76    0.65
  -1  -2  -1   14.64    0.64
  -1  -2  -1   14.93    0.68
  -2   3  -1   14.82    0.67
  -2   3  -1   14.67    0.67
  -1  -2  -1   14.56    0.70
   2  -3   1   13.54    0.69
  -3   1   1   13.83    0.68
  -3   1   1   14.83    0.66
  -3   1   1   14.15    0.67
   1   2   1   14.83    0.65
   1   2   1   15.12    0.65
  -3   1   1   14.89    0.66
   2  -3   1   14.98    0.67
  -3   1   1   14.66    0.65
   2  -3   1   13.88    0.70
   2  -3   1   14.24    0.67
  -3   1   1   14.55    0.70
   4  -2  -1  120.56    6.34
  -2  -2  -1  137.20    6.37
  -2  -2  -1  134.11    5.92
   4  -2  -1  133.89    5.91
  -2  -2  -1  129.36    5.82
  -2  -2  -1  129.08    5.94
   4  -2  -1  138.78    5.90
  -2  -2  -1  133.87    6.04
  -2  -2  -1  132.59    6.23
  -2   4  -1  140.25    5.91
  -2  -2  -1  123.86    6.37
  -2   4  -1  138.32    6.43
  -2   4  -1  138.84    5.91
  -2  -2  -1  127.28    6.23
  -2  -2  -1  127.34    6.10
  -2  -2  -1  130.12    5.92
   4  -2  -1  124.14    6.20
  -2   4  -1  131.85    6.27
  -4   2   1  136.54    6.27
  -4   2   1  128.41    5.90
   2  -4   1  128.19    6.21
   2  -4   1  139.82    5.91
   2   2   1  140.98    5.92
  -4   2   1  130.52    6.13
   2  -4   1  130.91    6.35
  -4   2   1  133.01    5.91
   2  -4   1  134.55    5.91
  -4   2   1  135.03    6.40
   2   2   1  135.89    5.92
  -3  -2  -1  480.19   22.29
   5  -3  -1  499.12   21.99
  -3  -2  -1  489.70   21.57
  -2   5  -1  505.59   23.70
   5  -3  -1  457.73   23.11
  -3  -2  -1  503.57   21.95
   5  -3  -1  504.82   21.99
   5  -3  -1  443.79   23.63
  -3  -2  -1  479.81   22.61
  -2   5  -1  464.50   22.01
  -2   5  -1  480.83   23.17
  -2   5  -1  509.22   22.02
   2  -5   1  498.75   22.02
   2  -5   1  495.85   23.70
  -5   3   1  476.39   21.98
  -5   3   1  504.39   21.99
  -5   3   1  518.26   22.65
  -5   3   1  540.02   23.15
   2  -5   1  513.88   22.02
   2  -5   1  477.37   23.17
  -5   3   1  518.78   23.66
   4  -3  -1   27.22    1.19
   4  -3  -1   27.22    1.19
  -1   4  -1   24.67    1.24
  -1   4  -1   27.60    1.20
  -3  -1  -1   24.98    1.21
   4  -3  -1   24.44    1.14
  -1   4  -1   26.83    1.27
  -3  -1  -1   25.49    1.19
  -3  -1  -1   25.44    1.15
   4  -3  -1   24.17    1.23
  -3  -1  -1   25.09    1.17
   4  -3  -1   24.41    1.26
  -1   4  -1   28.15    1.20
   1  -4   1   24.87    1.24
  -4   3   1   26.61    1.26
  -4   3   1   26.17    1.21
   1  -4   1   26.39    1.20
  -4   3   1   26.98    1.24
  -4   3   1   25.36    1.19
  -4   3   1   26.42    1.19
   1  -4   1   26.80    1.20
   1  -4   1   25.69    1.17
   1  -4   1   27.29    1.27
   0   3  -1 1000.00   46.78
   1   2  -1  105.49    5.23
  -3   1  -1  107.67    5.25
  -3   1  -1  111.81    4.88
  -3   1  -1  110.99    4.99
   2  -3  -1  111.56    5.14
   2  -3  -1  115.01    4.87
  -3   1  -1  105.00    4.88
  -3   1  -1  109.01    5.05
  -3   1  -1  110.49    5.13
   1   2  -1  117.96    4.90
   2  -3  -1  108.20    4.79
   1   2  -1  113.59    4.88
   2  -3  -1  110.01    4.87
  -3   1  -1  110.11    4.88
   2  -3  -1  108.07    5.27
  -3   1  -1  105.12    4.79
   1   2  -1  102.02    5.12
  -3   1  -1  104.33    5.13
  -3   1  -1  104.53    5.25
  -2   3   1  112.06    4.87
  -1  -2   1  117.93    4.88
  -2   3   1  112.95    4.87
   3  -1   1  113.29    4.88
  -1  -2   1  112.18    4.87
  -2   3   1  106.38    5.27
  -1  -2   1  104.87    4.88
  -1  -2   1  106.65    5.16
   3  -1   1  113.89    4.88
  -2   3   1  107.48    5.13
  -2   3   1  105.10    5.02
  -1  -2   1  108.27    5.27
  -3   2  -1   92.35    4.35
   2   1  -1   99.36    4.26
  -3   2  -1   97.80    4.29
   1  -3  -1   96.21    4.62
  -3   2  -1   98.69    4.62
   1  -3  -1   99.31    4.53
  -3   2  -1   93.38    4.42
   2   1  -1   87.37    4.47
  -3   2  -1   99.16    4.52
  -3   2  -1   85.79    4.19
   2   1  -1  102.13    4.27
  -3   2  -1   88.04    4.50
  -3   2  -1   97.02    4.29
   1  -3  -1   98.87    4.26
   1  -3  -1   98.41    4.26
  -3   2  -1   91.69    4.61
   1  -3  -1   95.15    4.21
  -1   3   1   89.63    4.58
   3  -2   1  102.10    4.29
  -1   3   1   93.07    4.48
  -2  -1   1   90.33    4.26
  -2  -1   1   96.57    4.52
  -2  -1   1   94.37    4.61
   3  -2   1   98.46    4.28
  -1   3   1   98.97    4.26
  -1   3   1  100.41    4.26
  -2  -1   1   96.70    4.26
  -3   3  -1   26.78    1.23
   0  -3  -1   24.37    1.29
   3   0  -1   24.49    1.26
  -3   3  -1   26.52    1.21
   3   0  -1   29.59    1.21
   0  -3  -1   26.87    1.26
   0  -3  -1   27.02    1.29
   0  -3  -1   26.42    1.21
   0  -3  -1   27.15    1.18
  -3   3  -1   26.45    1.22
   3   0  -1   28.65    1.21
  -3   3  -1   28.06    1.26
   0  -3  -1   25.42    1.26
  -3   3  -1   26.32    1.29
   0  -3  -1   27.29    1.21
  -3   0   1   27.66    1.29
   3  -3   1   27.68    1.21
   0   3   1   28.00    1.21
  -3   0   1   25.98    1.23
  -3   0   1   24.75    1.26
   0   3   1   28.15    1.21
  -3   0   1   27.49    1.21
  -3   0   1   25.25    1.29
   3  -3   1   28.57    1.21
   3  -3   1   24.14    1.29
  -3   0   1   29.06    1.21
   3  -3   1   25.62    1.26
  -3   0   1   26.39    1.26
   0   3   1   24.73    1.26
  -3   0   1   27.19    1.20
   4  -1  -1  132.92    5.78
  -1  -3  -1  126.61    6.10
  -1  -3  -1  130.52    5.80
  -1  -3  -1  131.39    6.27
  -1  -3  -1  118.32    6.23
  -3   4  -1  128.80    6.11
  -1  -3  -1  117.82    5.95
  -3   4  -1  127.61    6.28
  -1  -3  -1  137.78    5.79
  -1  -3  -1  133.39    6.12
  -1  -3  -1  132.57    5.73
  -3   4  -1  130.74    5.79
   4  -1  -1  138.53    5.78
  -3   4  -1  129.94    5.93
  -1  -3  -1  124.76    5.83
  -3   4  -1  123.83    5.78
   1   3   1  132.89    5.79
  -4   1   1  136.88    5.78
  -4   1   1  124.60    6.07
  -4   1   1  130.32    5.80
  -4   1   1  115.45    6.21
   1   3   1  136.48    5.81
  -4   1   1  136.94    5.78
  -4   1   1  134.99    6.12
   3  -4   1  126.70    6.21
  -4   1   1  135.12    6.27
   3  -4   1  130.99    5.79
   3  -4   1  119.96    6.08
  -4   1   1  132.11    6.02
   3  -4   1  136.56    5.79
  -3   5  -1    0.50    0.12
  -3   5  -1    0.54    0.09
  -2  -3  -1    0.30    0.05
  -2  -3  -1    0.44    0.05
  -2  -3  -1    0.32    0.05
  -2  -3  -1    0.40    0.06
  -3   5  -1    0.49    0.11
  -2  -3  -1    0.48    0.06
   5  -2  -1    0.43    0.09
   5  -2  -1    0.46    0.09
  -2  -3  -1    0.49    0.06
  -2  -3  -1    0.41    0.07
  -2  -3  -1    0.39    0.06
  -2  -3  -1    0.41    0.08
  -3   5  -1    0.49    0.09
  -5   2   1    0.43    0.08
   3  -5   1    0.38    0.10
   3  -5   1    0.39    0.09
  -5   2   1    0.49    0.08
  -5   2   1    0.46    0.06
  -5   2   1    0.42    0.06
  -5   2   1    0.47    0.07
   2   3   1    0.43    0.07
   3  -5   1    0.47    0.12
   3  -5   1    0.38    0.12
  -5   2   1    0.41    0.08
   2   3   1    0.51    0.06
  -5   2   1    0.43    0.07
  -3  -3  -1   17.32    0.84
  -3   6  -1   18.56    0.85
  -3  -3  -1   18.34    0.80
  -3   6  -1   18.39    0.86
   6  -3  -1   18.15    0.83
  -3  -3  -1   18.82    0.84
  -3  -3  -1   17.45    0.81
  -3  -3  -1   19.12    0.86
   6  -3  -1   18.73    0.83
  -3  -3  -1   17.26    0.86
  -3  -3  -1   17.51    0.81
  -3   6  -1   18.36    0.89
  -3  -3  -1   17.97    0.81
  -3   6  -1   17.70    0.85
  -3  -3  -1   16.89    0.83
  -6   3   1   17.26    0.83
   3  -6   1   17.63    0.85
  -6   3   1   15.07    0.87
   3  -6   1   18.09    0.89
   3   3   1   18.26    0.81
  -6   3   1   18.15    0.85
  -6   3   1   15.85    0.85
  -6   3   1   18.28    0.87
   3  -6   1   17.50    0.86
  -6   3   1   17.18    0.83
  -6   3   1   19.18    0.84
   3  -6   1   17.94    0.85
   3   3   1   18.42    0.81
   7  -4  -1   30.45    1.42
  -4  -3  -1   31.46    1.40
  -4  -3  -1   32.36    1.45
  -4  -3  -1   30.05    1.45
  -4  -3  -1   29.17    1.38
  -4  -3  -1   29.34    1.39
  -3   7  -1   31.82    1.49
  -4  -3  -1   29.31    1.44
  -4  -3  -1   31.70    1.49
  -3   7  -1   31.56    1.44
  -3   7  -1   30.90    1.44
  -4  -3  -1   32.62    1.38
  -4  -3  -1   30.50    1.49
  -3   7  -1   32.52    1.52
   7  -4  -1   32.01    1.42
  -7   4   1   31.16    1.50
  -7   4   1   31.73    1.47
   3  -7   1   31.82    1.52
   4   3   1   30.25    1.39
   3  -7   1   31.25    1.49
   4   3   1   30.38    1.39
   3  -7   1   31.47    1.45
  -7   4   1   30.34    1.42
  -7   4   1   29.03    1.42
   3  -7   1   30.98    1.44
  -7   4   1   32.59    1.44
  -2   6  -1   16.11    0.82
  -4  -2  -1   16.25    0.76
  -2   6  -1   16.98    0.81
   6  -4  -1   17.17    0.78
  -4  -2  -1   16.33    0.76
  -4  -2  -1   16.91    0.75
  -2   6  -1   16.58    0.80
  -2   6  -1   16.11    0.79
   6  -4  -1   16.36    0.78
  -4  -2  -1   16.08    0.78
   2  -6   1   16.08    0.80
   2  -6   1   16.77    0.81
  -6   4   1   16.47    0.78
  -6   4   1   16.95    0.82
   2  -6   1   16.69    0.76
   2  -6   1   16.16    0.79
  -6   4   1   17.74    0.80
  -6   4   1   15.84    0.78
   2  -6   1   16.25    0.82
  -6   4   1   16.84    0.78
  -4  -1  -1  714.24   31.85
   5  -4  -1  752.87   31.41
  -4  -1  -1  685.81   32.32
  -1   5  -1  699.70   33.81
   5  -4  -1  641.26   33.76
   5  -4  -1  645.60   33.02
  -1   5  -1  739.87   31.44
  -4  -1  -1  682.90   30.78
  -1   5  -1  658.54   33.06
   5  -4  -1  717.01   31.39
  -1   5  -1  732.58   31.44
  -5   4   1  730.86   31.41
  -5   4   1  716.77   33.05
   1  -5   1  690.59   33.06
   1  -5   1  735.02   33.82
   1  -5   1  699.50   31.34
  -5   4   1  682.74   31.37
   1  -5   1  722.11   31.42
  -5   4   1  712.90   33.78
   1  -5   1  734.35   31.43
  -5   4   1  719.48   32.32
   0   4  -1   19.22    0.98
   0   4  -1   21.57    0.94
   0   4  -1   20.89    0.94
   4  -4  -1   19.72    0.98
  -4   0  -1   19.90    0.92
   0   4  -1   18.78    0.96
   4  -4  -1   21.25    0.93
  -4   0  -1   19.96    0.94
  -4   0  -1   19.62    0.91
   4  -4  -1   19.42    0.96
  -4   0  -1   19.35    0.89
   4  -4  -1   19.87    0.93
   4  -4  -1   18.56    0.88
  -4   4   1   20.11    0.96
   0  -4   1   19.78    0.96
   0  -4   1   20.61    0.93
  -4   4   1   20.14    0.93
   0  -4   1   20.08    0.91
  -4   4   1   20.14    0.93
   0  -4   1   21.08    0.94
  -4   4   1   20.26    0.93
  -4   4   1   20.60    0.98
   0  -4   1   20.71    0.99
   3  -4  -1  398.93   17.46
  -4   1  -1  396.08   17.72
   3  -4  -1  383.89   17.09
   1   3  -1  412.80   17.47
  -4   1  -1  377.50   17.10
   1   3  -1  398.01   17.47
   3  -4  -1  410.31   17.48
   1   3  -1  360.80   18.37
   1   3  -1  358.55   17.66
   3  -4  -1  394.12   18.38
  -4   1  -1  394.65   17.99
  -4   1  -1  387.45   17.42
   1   3  -1  365.60   18.77
   3  -4  -1  391.32   18.80
  -1  -3   1  401.96   17.46
  -3   4   1  375.03   17.94
  -3   4   1  414.43   17.48
  -1  -3   1  406.90   17.47
  -3   4   1  399.23   18.38
  -1  -3   1  399.64   18.79
  -3   4   1  393.52   18.79
  -1  -3   1  388.93   18.38
  -3   4   1  395.70   17.47
  -1  -3   1  398.02   17.44
  -4   2  -1   55.95    2.55
   2  -4  -1   54.02    2.36
   2   2  -1   57.40    2.42
  -4   2  -1   55.60    2.41
  -4   2  -1   53.22    2.59
   2   2  -1   50.18    2.54
   2  -4  -1   55.40    2.43
  -4   2  -1   51.90    2.36
   2   2  -1   57.26    2.42
   2  -4  -1   55.52    2.60
  -4   2  -1   49.05    2.53
  -4   2  -1   55.50    2.49
  -4   2  -1   55.43    2.62
   2  -4  -1   54.09    2.54
  -4   2  -1   54.37    2.45
  -4   2  -1   55.09    2.41
   2  -4  -1   54.07    2.42
  -2  -2   1   54.90    2.42
   4  -2   1   56.31    2.41
  -2   4   1   50.97    2.54
  -2  -2   1   47.39    2.53
  -2  -2   1   55.26    2.59
  -2   4   1   52.03    2.60
   4  -2   1   58.23    2.41
  -2   4   1   49.62    2.47
  -2   4   1   55.25    2.43
  -2   4   1   54.89    2.43
  -2  -2   1   56.31    2.54
  -2  -2   1   53.71    2.41
  -4   3  -1   13.70    0.64
   3   1  -1   14.24    0.63
  -4   3  -1   12.82    0.66
  -4   3  -1   13.12    0.63
  -4   3  -1   13.72    0.65
   3   1  -1   14.21    0.63
  -4   3  -1   13.46    0.63
  -4   3  -1   12.17    0.60
   1  -4  -1   14.42    0.65
  -4   3  -1   13.88    0.63
   1  -4  -1   13.40    0.61
  -4   3  -1   13.40    0.67
   1  -4  -1   14.14    0.67
  -4   3  -1   12.21    0.65
   1  -4  -1   14.00    0.64
   1  -4  -1   14.05    0.64
  -3  -1   1   14.43    0.63
  -1   4   1   15.72    0.64
  -1   4   1   12.71    0.67
  -3  -1   1   13.46    0.62
  -3  -1   1   14.26    0.65
   4  -3   1   14.27    0.63
  -3  -1   1   11.95    0.66
  -3  -1   1   13.80    0.66
  -3  -1   1   13.66    0.63
  -1   4   1   13.95    0.64
  -3  -1   1   12.60    0.65
   4  -3   1   13.68    0.64
  -3  -1   1   13.47    0.64
  -1   4   1   13.02    0.65
   0  -4  -1    6.08    0.31
  -4   4  -1    6.17    0.30
   0  -4  -1    6.15    0.29
   4   0  -1    6.15    0.29
   0  -4  -1    6.20    0.30
   0  -4  -1    5.96    0.30
  -4   4  -1    6.12    0.31
   4   0  -1    6.42    0.29
   0  -4  -1    5.19    0.30
  -4   4  -1    6.31    0.30
  -4   4  -1    6.24    0.30
  -4   4  -1    5.96    0.31
  -4   4  -1    5.98    0.29
   0  -4  -1    6.05    0.30
   0  -4  -1    5.41    0.30
  -4   0   1    5.90    0.29
  -4   0   1    6.03    0.30
   0   4   1    5.08    0.30
   4  -4   1    6.14    0.30
   4  -4   1    5.58    0.30
  -4   0   1    6.07    0.29
  -4   0   1    5.91    0.30
  -4   0   1    5.36    0.30
   0   4   1    6.03    0.30
  -4   0   1    5.88    0.29
  -4   0   1    6.14    0.29
   0   4   1    6.14    0.30
   4  -4   1    5.39    0.31
  -4   0   1    5.17    0.29
   4  -4   1    6.06    0.31
  -4   0   1    5.25    0.27
  -1  -4  -1   49.80    2.60
   5  -1  -1   59.50    2.55
  -1  -4  -1   56.48    2.55
  -4   5  -1   58.28    2.59
  -4   5  -1   58.94    2.56
  -1  -4  -1   54.64    2.67
  -1  -4  -1   59.81    2.67
  -1  -4  -1   56.76    2.55
  -1  -4  -1   56.92    2.54
  -4   5  -1   58.10    2.68
  -1  -4  -1   59.27    2.73
  -4   5  -1   58.47    2.74
  -1  -4  -1   52.67    2.73
   5  -1  -1   60.60    2.55
  -4   5  -1   57.23    2.57
  -1  -4  -1   58.71    2.50
   4  -5   1   53.21    2.74
  -5   1   1   52.48    2.57
   1   4   1   56.88    2.55
  -5   1   1   60.06    2.73
   4  -5   1   58.34    2.56
  -5   1   1   58.49    2.62
  -5   1   1   59.59    2.67
  -5   1   1   51.96    2.73
   1   4   1   59.76    2.55
  -5   1   1   57.73    2.55
  -5   1   1   56.57    2.55
   4  -5   1   53.02    2.68
  -5   1   1   59.43    2.54
  -5   1   1   52.91    2.67
   4  -5   1   57.73    2.57
  -2  -4  -1   23.87    1.20
  -4   6  -1   27.09    1.25
   6  -2  -1   25.99    1.17
  -2  -4  -1   24.39    1.16
  -4   6  -1   26.59    1.18
  -4   6  -1   25.77    1.19
  -4   6  -1   27.37    1.22
  -2  -4  -1   25.80    1.23
   6  -2  -1   26.74    1.16
  -2  -4  -1   25.16    1.15
  -2  -4  -1   24.78    1.23
  -2  -4  -1   26.51    1.14
  -2  -4  -1   27.03    1.21
  -2  -4  -1   25.84    1.16
  -2  -4  -1   22.41    1.17
  -6   2   1   22.98    1.23
  -6   2   1   23.30    1.21
  -6   2   1   27.46    1.21
   4  -6   1   25.11    1.22
  -6   2   1   25.91    1.19
   4  -6   1   25.48    1.25
   2   4   1   26.04    1.16
   2   4   1   26.19    1.16
   4  -6   1   26.76    1.19
   4  -6   1   25.38    1.19
  -6   2   1   25.01    1.16
  -6   2   1   25.18    1.16
  -6   2   1   26.38    1.24
  -6   2   1   23.83    1.16
  -3  -4  -1    3.20    0.18
  -3  -4  -1    3.47    0.18
  -3  -4  -1    3.29    0.18
  -4   7  -1    3.46    0.26
  -3  -4  -1    3.08    0.18
   7  -3  -1    3.08    0.21
  -4   7  -1    3.48    0.24
  -4   7  -1    3.54    0.24
   7  -3  -1    3.26    0.23
  -3  -4  -1    3.23    0.22
  -3  -4  -1    3.17    0.21
  -3  -4  -1    3.17    0.18
  -4   7  -1    3.23    0.26
  -3  -4  -1    3.10    0.18
  -3  -4  -1    2.97    0.19
   4  -7   1    3.49    0.25
  -7   3   1    3.56    0.22
  -7   3   1    3.30    0.21
   3   4   1    3.14    0.19
   4  -7   1    3.10    0.27
   4  -7   1    3.03    0.27
   4  -7   1    3.03    0.24
  -7   3   1    3.07    0.22
  -7   3   1    3.26    0.20
   3   4   1    3.05    0.19
  -7   3   1    3.27    0.19
  -7   3   1    3.24    0.21
  -4  -4  -1   11.08    0.50
  -4  -4  -1   10.08    0.50
  -4   8  -1   10.00    0.56
  -4  -4  -1   10.66    0.51
  -4  -4  -1   10.06    0.48
  -4   8  -1    9.85    0.56
  -4   8  -1   10.87    0.56
  -4   8  -1   10.29    0.55
  -4  -4  -1   10.01    0.50
  -4  -4  -1   10.01    0.51
  -4  -4  -1   10.76    0.51
  -4  -4  -1   10.57    0.51
   4   4   1    9.23    0.48
  -8   4   1   10.42    0.50
  -8   4   1   10.85    0.52
  -8   4   1   11.34    0.53
   4  -8   1   10.09    0.55
   4  -8   1   10.19    0.56
   4  -8   1    9.70    0.56
  -8   4   1   11.10    0.53
   4  -8   1    9.90    0.57
  -5  -4  -1   67.58    3.07
  -5  -4  -1   69.93    3.02
  -9   5   1   68.83    3.23
  -9   5   1   71.53    3.17
   4  -9   1   68.52    3.07
   4  -9   1   65.09    3.24
  -9   5   1   70.51    3.30
  -9   5   1   67.88    3.12
   4  -9   1   66.95    3.32
  -5  -3  -1   41.67    1.86
  -3   8  -1   39.92    1.97
  -5  -3  -1   42.30    1.83
  -5  -3  -1   38.83    1.91
  -3   8  -1   39.60    1.90
  -3   8  -1   41.82    2.02
   3  -8   1   40.06    1.97
   3  -8   1   41.94    1.86
   3  -8   1   42.89    2.02
  -8   5   1   43.31    1.96
  -8   5   1   43.69    1.92
   3  -8   1   39.08    1.91
   3  -8   1   38.28    1.91
  -8   5   1   43.72    2.00
  -5  -2  -1  123.68    5.62
  -5  -2  -1  128.44    5.57
  -2   7  -1  128.05    5.58
  -2   7  -1  120.69    5.84
  -5  -2  -1  123.63    5.70
  -5  -2  -1  124.71    5.44
  -2   7  -1  121.37    5.97
   7  -5  -1  124.01    5.56
  -2   7  -1  120.33    5.57
   2  -7   1  124.89    5.97
   2  -7   1  120.17    5.57
   2  -7   1  122.59    5.84
   2  -7   1  125.97    5.58
  -7   5   1  129.57    5.96
  -7   5   1  132.24    5.88
   2  -7   1  127.59    5.53
  -7   5   1  118.62    5.56
  -7   5   1  129.16    5.72
  -7   5   1  119.47    5.56
  -1   6  -1  113.10    5.05
  -5  -1  -1  110.20    4.92
  -5  -1  -1  112.73    5.09
   6  -5  -1  117.08    5.04
  -1   6  -1  104.32    5.41
   6  -5  -1  115.89    5.04
  -1   6  -1  111.36    5.29
  -5  -1  -1  109.78    5.02
  -5  -1  -1  112.51    5.17
  -1   6  -1  115.93    5.05
  -6   5   1  115.71    5.42
  -6   5   1  116.36    5.17
  -6   5   1  119.58    5.29
  -6   5   1  108.88    5.04
   1  -6   1  114.36    5.01
   1  -6   1  117.48    5.29
  -6   5   1  110.59    5.04
   1  -6   1  106.24    5.05
   1  -6   1  110.28    5.05
   1  -6   1  112.70    5.41
   0   5  -1   83.65    4.27
   0   5  -1   83.74    4.18
   5  -5  -1   91.29    3.99
   5  -5  -1   83.40    4.27
   5  -5  -1   90.29    4.18
  -5   0  -1   87.74    3.89
  -5   0  -1   89.74    4.02
   0   5  -1   93.83    3.99
  -5   0  -1   91.88    4.08
  -5   0  -1   90.52    3.96
   5  -5  -1   86.71    3.98
   0   5  -1   88.42    3.99
   0  -5   1   83.61    3.99
  -5   5   1   88.26    3.99
  -5   5   1   91.45    4.08
   0  -5   1   94.03    4.27
  -5   5   1   88.13    4.27
   0  -5   1   91.00    3.99
   0  -5   1   91.23    4.18
   0  -5   1   88.40    3.96
  -5   5   1   93.97    4.18
  -5   5   1   86.72    3.98
   4  -5  -1    3.66    0.21
   1   4  -1    3.05    0.20
  -5   1  -1    3.36    0.20
   4  -5  -1    3.61    0.23
   1   4  -1    3.22    0.22
   1   4  -1    2.94    0.20
   1   4  -1    3.35    0.22
   4  -5  -1    3.23    0.16
   4  -5  -1    3.56    0.23
  -5   1  -1    3.12    0.17
  -5   1  -1    3.38    0.19
   4  -5  -1    3.26    0.21
  -5   1  -1    3.44    0.18
  -1  -4   1    3.53    0.19
  -1  -4   1    3.44    0.21
  -4   5   1    3.31    0.17
  -4   5   1    3.12    0.21
  -1  -4   1    2.71    0.19
  -4   5   1    3.52    0.22
  -1  -4   1    3.30    0.21
  -1  -4   1    3.54    0.22
  -1  -4   1    3.37    0.22
  -4   5   1    3.35    0.21
  -4   5   1    3.33    0.23
  -5   2  -1    7.34    0.36
   2   3  -1    7.68    0.37
  -5   2  -1    7.41    0.36
  -5   2  -1    7.33    0.34
   2   3  -1    7.85    0.37
  -5   2  -1    7.06    0.34
   3  -5  -1    7.46    0.38
  -5   2  -1    6.89    0.36
   3  -5  -1    7.33    0.38
   3  -5  -1    7.08    0.37
  -5   2  -1    7.49    0.36
   3  -5  -1    7.44    0.33
  -5   2  -1    6.69    0.33
   3  -5  -1    7.12    0.37
   2   3  -1    6.34    0.36
  -5   2  -1    7.51    0.35
  -5   2  -1    7.17    0.35
  -3   5   1    7.09    0.37
  -3   5   1    7.63    0.38
   5  -2   1    7.43    0.34
  -2  -3   1    7.32    0.35
  -2  -3   1    7.44    0.37
  -3   5   1    6.96    0.38
  -3   5   1    7.18    0.37
   5  -2   1    7.60    0.35
  -3   5   1    6.68    0.34
  -5   3  -1   24.80    1.18
  -5   3  -1   27.30    1.27
   2  -5  -1   28.24    1.24
   3   2  -1   26.52    1.22
   2  -5  -1   28.53    1.31
   3   2  -1   27.72    1.22
  -5   3  -1   24.98    1.27
  -5   3  -1   27.54    1.24
  -5   3  -1   27.31    1.22
   2  -5  -1   27.43    1.19
  -5   3  -1   27.69    1.22
   2  -5  -1   27.81    1.24
   2  -5  -1   27.63    1.28
  -5   3  -1   28.38    1.30
  -5   3  -1   24.70    1.30
  -5   3  -1   27.46    1.25
  -2   5   1   27.17    1.24
   5  -3   1   27.77    1.22
  -3  -2   1   27.66    1.22
  -3  -2   1   28.80    1.30
  -3  -2   1   23.93    1.27
  -3  -2   1   27.17    1.22
  -3  -2   1   23.88    1.30
  -3  -2   1   26.68    1.27
  -2   5   1   28.45    1.24
  -2   5   1   25.46    1.31
  -2   5   1   25.87    1.28
  -3  -2   1   27.94    1.22
   5  -3   1   27.84    1.22
   1  -5  -1   89.18    3.81
   1  -5  -1   84.44    3.80
  -5   4  -1   72.97    3.71
  -5   4  -1   89.49    4.04
   4   1  -1   89.77    3.79
  -5   4  -1   89.96    3.90
   1  -5  -1   87.93    3.99
   4   1  -1   89.40    3.79
   1  -5  -1   89.20    3.72
  -5   4  -1   85.39    4.10
  -5   4  -1   85.63    3.80
   1  -5  -1   88.46    4.08
  -5   4  -1   77.28    4.07
  -5   4  -1   77.31    3.99
  -5   4  -1   83.08    3.80
  -5   4  -1   86.08    3.85
  -1   5   1   75.63    4.08
  -4  -1   1   92.34    4.14
  -4  -1   1   77.66    4.07
  -1   5   1   88.22    3.81
  -1   5   1   88.23    3.81
  -4  -1   1   78.50    3.98
  -4  -1   1   85.63    4.00
  -4  -1   1   85.68    3.90
  -4  -1   1   86.99    3.79
  -1   5   1   77.58    3.99
   5  -4   1   86.72    3.80
  -4  -1   1   85.70    3.79
   5  -4   1   85.79    3.80
  -4  -1   1   89.81    3.78
  -5   5  -1   29.93    1.33
  -5   5  -1   29.58    1.34
  -5   5  -1   29.20    1.34
   0  -5  -1   30.14    1.38
   5   0  -1   30.54    1.32
   0  -5  -1   30.94    1.41
   0  -5  -1   29.43    1.31
  -5   5  -1   30.21    1.41
   0  -5  -1   29.19    1.33
   5   0  -1   30.74    1.32
   0  -5  -1   24.54    1.41
   0  -5  -1   26.19    1.38
  -5   5  -1   31.06    1.38
   0  -5  -1   28.56    1.33
  -5   5  -1   30.44    1.35
   0  -5  -1   30.02    1.29
   5  -5   1   25.25    1.41
  -5   0   1   26.80    1.40
   0   5   1   30.14    1.33
  -5   0   1   29.91    1.40
   5  -5   1   29.77    1.33
  -5   0   1   25.88    1.31
   5  -5   1   30.03    1.34
   5  -5   1   26.66    1.38
  -5   0   1   29.50    1.32
  -5   0   1   29.75    1.35
  -5   0   1   30.23    1.31
  -5   0   1   28.54    1.31
  -5   0   1   31.24    1.37
   0   5   1   29.31    1.33
  -5   0   1   27.46    1.37
   6  -1  -1   15.71    0.73
  -1  -5  -1   16.84    0.75
   6  -1  -1   15.97    0.73
  -1  -5  -1   15.37    0.73
  -1  -5  -1   16.60    0.77
  -5   6  -1   16.71    0.78
  -5   6  -1   15.83    0.74
  -1  -5  -1   16.85    0.71
  -5   6  -1   15.72    0.75
  -1  -5  -1   14.02    0.75
  -5   6  -1   15.98    0.75
  -1  -5  -1   15.38    0.73
  -1  -5  -1   14.01    0.76
  -1  -5  -1   15.24    0.72
  -5   6  -1   16.70    0.76
  -6   1   1   16.40    0.76
  -6   1   1   15.69    0.75
  -6   1   1   16.33    0.72
  -6   1   1   15.11    0.72
   1   5   1   15.24    0.73
   5  -6   1   14.28    0.78
  -6   1   1   14.86    0.74
   5  -6   1   14.65    0.76
   5  -6   1   15.63    0.76
  -6   1   1   14.16    0.71
  -6   1   1   14.37    0.76
   5  -6   1   15.27    0.75
  -6   1   1   15.73    0.74
   1   5   1   16.04    0.74
  -6   1   1   15.36    0.72
  -5   7  -1   31.20    1.41
  -5   7  -1   31.80    1.42
  -5   7  -1   33.49    1.47
  -5   7  -1   33.43    1.49
  -2  -5  -1   31.27    1.39
   7  -2  -1   30.49    1.39
  -2  -5  -1   32.09    1.45
  -2  -5  -1   29.54    1.39
  -2  -5  -1   27.18    1.44
  -2  -5  -1   32.55    1.37
  -2  -5  -1   32.44    1.48
  -2  -5  -1   28.44    1.48
  -2  -5  -1   30.24    1.39
  -5   7  -1   30.21    1.42
   2   5   1   30.72    1.39
  -7   2   1   32.94    1.45
   5  -7   1   30.75    1.42
   5  -7   1   29.48    1.50
  -7   2   1   31.88    1.43
  -7   2   1   26.87    1.48
  -7   2   1   29.60    1.39
  -7   2   1   28.06    1.39
  -7   2   1   27.34    1.45
  -7   2   1   29.11    1.39
   5  -7   1   31.02    1.42
  -7   2   1   33.21    1.48
  -3  -5  -1   11.69    0.56
  -5   8  -1   11.20    0.59
  -3  -5  -1   11.39    0.54
  -3  -5  -1   10.56    0.55
  -3  -5  -1   11.80    0.55
  -3  -5  -1   10.09    0.54
  -5   8  -1   11.90    0.60
  -3  -5  -1   11.64    0.54
  -5   8  -1   11.42    0.56
  -3  -5  -1   10.54    0.53
  -5   8  -1   11.22    0.58
   5  -8   1   10.39    0.60
  -8   3   1   11.96    0.55
  -8   3   1   11.54    0.56
  -8   3   1   10.12    0.53
  -8   3   1   10.96    0.56
  -5   9  -1   26.12    1.28
  -4  -5  -1   23.28    1.23
  -4  -5  -1   26.14    1.21
  -4  -5  -1   27.38    1.24
  -4  -5  -1   27.51    1.18
  -4  -5  -1   26.30    1.26
  -5   9  -1   27.09    1.30
  -4  -5  -1   24.05    1.26
  -5   9  -1   26.86    1.23
  -9   4   1   24.91    1.21
  -9   4   1   27.78    1.25
  -9   4   1   27.60    1.25
  -9   4   1   25.28    1.28
  -5  -5  -1   23.31    1.14
  -5  -5  -1   24.25    1.14
  -5  -5  -1   23.13    1.16
  -5  -5  -1   24.05    1.16
  -5  10  -1   24.52    1.15
  -5  -5  -1   24.02    1.13
 -10   5   1   24.46    1.17
 -10   5   1   25.10    1.17
 -10   5   1   23.68    1.13
 -10   5   1   25.97    1.21
   5 -10   1   25.33    1.13
  -6  -5  -1    0.51    0.12
  -6  -5  -1    0.61    0.12
  -5  11  -1    0.84    0.18
  -6  -5  -1    0.92    0.15
  -6  -5  -1    0.56    0.09
  -6  -5  -1    0.59    0.05
  -6  -5  -1    0.37    0.13
  -6  -5  -1    0.43    0.10
 -11   6   1    0.85    0.17
 -11   6   1    0.48    0.16
 -11   6   1    0.38    0.11
 -11   6   1    0.68    0.07
   5 -11   1    0.85    0.18
 -11   6   1    0.57    0.06
 -11   6   1    0.85    0.12
 -11   6   1    0.76    0.19
 -11   6   1    0.90    0.15
 -11   6   1    0.58    0.08
 -11   6   1    0.57    0.10
 -11   6   1    0.42    0.12
  -6  -4  -1   33.51    1.57
  -4  10  -1   31.42    1.45
  -6  -4  -1   31.27    1.44
 -10   6   1   30.89    1.50
   4 -10   1   30.78    1.56
   4 -10   1   31.97    1.43
 -10   6   1   30.50    1.53
   4 -10   1   29.31    1.52
 -10   6   1   30.77    1.48
 -10   6   1   31.94    1.46
  -6  -3  -1   87.09    3.83
  -6  -3  -1   82.86    4.01
  -6  -3  -1   87.94    3.90
  -9   6   1   88.98    4.20
  -9   6   1   90.34    3.97
  -9   6   1   87.78    4.02
   3  -9   1   89.93    3.90
  -9   6   1   89.67    4.10
   3  -9   1   87.11    4.21
   3  -9   1   80.63    4.11
  -6  -2  -1    1.73    0.17
  -2   8  -1    1.74    0.21
  -6  -2  -1    1.92    0.16
  -6  -2  -1    2.04    0.15
  -6  -2  -1    1.85    0.14
  -8   6   1    1.88    0.19
   2  -8   1    1.78    0.15
  -8   6   1    1.97    0.19
   2  -8   1    2.17    0.19
   2  -8   1    1.73    0.22
  -8   6   1    1.84    0.19
   2  -8   1    1.75    0.19
  -6  -1  -1   33.43    1.45
  -6  -1  -1   31.90    1.49
   7  -6  -1   33.97    1.51
  -6  -1  -1   33.42    1.52
  -6  -1  -1   34.14    1.48
  -1   7  -1   29.30    1.51
   1  -7   1   31.60    1.52
  -7   6   1   34.16    1.59
  -7   6   1   31.22    1.51
   1  -7   1   34.07    1.48
  -7   6   1   33.38    1.52
   1  -7   1   34.66    1.60
   1  -7   1   33.32    1.57
  -7   6   1   33.23    1.56
  -7   6   1   30.34    1.50
   1  -7   1   29.41    1.51
  -6   0  -1   73.34    3.28
   6  -6  -1   68.09    3.49
  -6   0  -1   74.87    3.34
   0   6  -1   71.39    3.27
   6  -6  -1   68.80    3.41
   0   6  -1   70.07    3.27
  -6   0  -1   72.48    3.18
   6  -6  -1   74.21    3.27
   6  -6  -1   71.75    3.27
  -6   0  -1   74.98    3.23
   0  -6   1   76.00    3.49
   0  -6   1   68.80    3.27
   0  -6   1   68.10    3.27
  -6   6   1   72.74    3.41
   0  -6   1   75.08    3.24
  -6   6   1   70.85    3.27
   0  -6   1   75.15    3.42
  -6   6   1   72.58    3.27
  -6   6   1   74.67    3.49
  -6   6   1   76.37    3.33
   5  -6  -1  103.43    4.94
   5  -6  -1  101.08    4.72
   1   5  -1  110.02    4.71
   1   5  -1  105.49    4.71
  -6   1  -1   99.71    4.59
  -6   1  -1  107.14    4.68
   5  -6  -1  106.55    5.05
  -6   1  -1  108.09    4.83
   5  -6  -1  105.82    4.72
  -6   1  -1  106.95    4.76
  -5   6   1  108.67    5.05
  -1  -5   1  106.57    4.94
  -5   6   1   99.37    4.72
  -1  -5   1  109.05    5.05
  -1  -5   1  107.81    4.69
  -1  -5   1  100.97    4.71
  -5   6   1  106.34    4.82
  -1  -5   1  104.40    4.71
  -5   6   1  105.20    4.94
  -5   6   1  103.65    4.71
   4  -6  -1   24.82    1.18
  -6   2  -1   23.96    1.12
   2   4  -1   25.51    1.18
  -6   2  -1   26.51    1.20
   4  -6  -1   27.04    1.23
   4  -6  -1   25.34    1.13
  -6   2  -1   24.53    1.15
   4  -6  -1   25.71    1.25
   2   4  -1   26.19    1.18
  -6   2  -1   25.96    1.17
  -6   2  -1   26.85    1.23
  -6   2  -1   24.89    1.20
  -6   2  -1   24.47    1.14
  -6   2  -1   26.55    1.19
  -6   2  -1   24.37    1.23
   4  -6  -1   25.20    1.19
  -4   6   1   25.45    1.19
  -2  -4   1   26.02    1.22
  -4   6   1   27.11    1.23
  -2  -4   1   24.35    1.17
   6  -2   1   26.07    1.14
  -4   6   1   25.01    1.19
  -4   6   1   24.81    1.18
  -2  -4   1   26.88    1.16
  -4   6   1   25.35    1.25
   6  -2   1   25.84    1.15
  -6   3  -1   28.75    1.37
  -6   3  -1   29.09    1.31
   3   3  -1   28.70    1.32
  -6   3  -1   28.71    1.40
   3  -6  -1   30.09    1.34
  -6   3  -1   28.47    1.31
   3  -6  -1   31.10    1.39
  -6   3  -1   27.49    1.40
  -6   3  -1   30.17    1.35
  -6   3  -1   30.32    1.37
   3   3  -1   31.29    1.33
   3  -6  -1   29.59    1.28
  -6   3  -1   29.82    1.33
   3  -6  -1   27.89    1.34
  -6   3  -1   26.51    1.27
   3  -6  -1   31.04    1.42
  -3  -3   1   28.99    1.35
  -3   6   1   28.08    1.34
  -3  -3   1   29.69    1.38
  -3  -3   1   25.40    1.37
  -3  -3   1   29.38    1.31
   6  -3   1   29.87    1.31
  -3  -3   1   27.55    1.32
  -3  -3   1   29.12    1.32
  -3  -3   1   31.06    1.41
  -3  -3   1   24.52    1.40
  -3   6   1   29.04    1.39
  -3   6   1   29.14    1.41
  -3   6   1   31.34    1.34
   6  -3   1   29.18    1.31
   4   2  -1   30.10    1.29
  -6   4  -1   28.62    1.29
  -6   4  -1   26.30    1.37
  -6   4  -1   26.65    1.35
   2  -6  -1   27.76    1.31
   4   2  -1   29.15    1.29
   2  -6  -1   29.70    1.26
  -6   4  -1   30.00    1.33
  -6   4  -1   27.89    1.30
   2  -6  -1   29.12    1.39
  -6   4  -1   28.89    1.31
   2  -6  -1   30.36    1.36
  -6   4  -1   24.61    1.24
  -6   4  -1   29.05    1.38
  -6   4  -1   29.37    1.34
   2  -6  -1   28.17    1.31
  -2   6   1   26.16    1.38
  -2   6   1   28.90    1.31
  -4  -2   1   29.24    1.32
  -4  -2   1   26.71    1.34
  -4  -2   1   28.31    1.29
  -4  -2   1   28.76    1.29
  -4  -2   1   30.05    1.29
  -4  -2   1   30.48    1.37
  -4  -2   1   28.81    1.34
  -2   6   1   28.04    1.36
  -4  -2   1   26.59    1.37
   6  -4   1   29.62    1.29
   6  -4   1   27.60    1.30
  -2   6   1   26.81    1.31
  -6   5  -1    0.26    0.07
   5   1  -1    0.28    0.08
   5   1  -1    0.29    0.08
   1  -6  -1    0.30    0.10
   1  -6  -1    0.24    0.12
   1  -6  -1    0.22    0.10
  -6   5  -1    0.29    0.08
  -6   5  -1    0.28    0.10
  -6   5  -1    0.24    0.08
  -6   5  -1    0.27    0.11
  -6   5  -1    0.41    0.10
   1  -6  -1    0.26    0.12
  -6   5  -1    0.39    0.10
  -6   5  -1    0.29    0.09
   1  -6  -1    0.29    0.09
  -5  -1   1    0.31    0.06
  -1   6   1    0.11    0.12
   6  -5   1    0.23    0.11
  -1   6   1    0.09    0.11
  -5  -1   1    0.29    0.06
  -5  -1   1    0.32    0.08
  -5  -1   1    0.25    0.07
  -5  -1   1    0.33    0.08
  -5  -1   1    0.24    0.07
   6  -5   1    0.15    0.10
  -5  -1   1    0.34    0.10
  -5  -1   1    0.24    0.08
   0  -6  -1   45.33    2.17
   0  -6  -1   50.87    2.26
  -6   6  -1   48.97    2.26
   6   0  -1   48.94    2.15
   0  -6  -1   48.58    2.31
  -6   6  -1   46.96    2.17
   0  -6  -1   50.88    2.11
  -6   6  -1   49.13    2.21
  -6   6  -1   52.41    2.32
   0  -6  -1   48.52    2.15
  -6   6  -1   50.01    2.18
   6   0  -1   45.62    2.15
  -6   6  -1   49.74    2.19
   0  -6  -1   45.42    2.17
  -6   0   1   44.80    2.30
   6  -6   1   49.35    2.18
  -6   0   1   49.34    2.22
  -6   0   1   42.62    2.16
   6  -6   1   48.37    2.17
  -6   0   1   46.20    2.15
  -6   0   1   44.20    2.25
  -6   0   1   48.33    2.30
  -6   0   1   44.14    2.15
   0   6   1   46.05    2.17
  -6   0   1   49.80    2.25
  -6   0   1   50.30    2.15
   0   6   1   46.73    2.17
  -1  -6  -1    0.08    0.09
  -6   7  -1    0.15    0.12
  -1  -6  -1    0.16    0.11
   7  -1  -1    0.09    0.08
  -6   7  -1    0.11    0.12
  -6   7  -1    0.23    0.13
  -1  -6  -1    0.08    0.11
  -6   7  -1    0.16    0.14
  -1  -6  -1    0.18    0.11
  -1  -6  -1    0.12    0.12
  -6   7  -1    0.23    0.13
  -1  -6  -1   -0.06    0.11
  -7   1   1   -0.05    0.07
  -7   1   1    0.07    0.08
  -7   1   1    0.09    0.06
  -7   1   1    0.09    0.05
  -7   1   1    0.13    0.11
   6  -7   1    0.21    0.14
  -7   1   1    0.10    0.06
  -7   1   1    0.15    0.07
  -7   1   1    0.08    0.08
  -7   1   1    0.12    0.09
  -6   8  -1   40.07    2.02
  -6   8  -1   45.11    2.09
  -6   8  -1   44.18    2.14
  -2  -6  -1   43.78    1.98
  -6   8  -1   44.33    2.01
  -2  -6  -1   44.46    1.95
  -2  -6  -1   44.56    2.12
  -2  -6  -1   45.87    2.08
  -8   2   1   45.49    2.07
  -8   2   1   38.55    1.99
  -8   2   1   44.39    2.04
  -8   2   1   45.88    2.12
  -3  -6  -1   28.70    1.39
  -3  -6  -1   28.98    1.31
  -3  -6  -1   29.66    1.30
  -3  -6  -1   28.19    1.36
  -6   9  -1   27.29    1.39
  -6   9  -1   28.46    1.42
  -6   9  -1   29.69    1.34
  -9   3   1   29.02    1.35
  -9   3   1   29.27    1.39
  -9   3   1   25.89    1.31
  -9   3   1   28.87    1.36
  -4  -6  -1    0.36    0.18
  -4  -6  -1    0.63    0.10
  -6  10  -1    0.58    0.19
  -6  10  -1    0.55    0.13
  -4  -6  -1    0.50    0.10
  -6  10  -1    0.67    0.18
  -4  -6  -1    0.56    0.10
 -10   4   1    0.65    0.13
 -10   4   1    0.66    0.14
 -10   4   1    0.64    0.12
 -10   4   1    0.61    0.11
  -5  -6  -1   21.85    1.03
  -5  -6  -1   22.11    1.05
  -5  -6  -1   19.60    1.04
  -5  -6  -1   21.53    1.06
  -6  11  -1   23.13    1.06
  -5  -6  -1   22.45    0.86
  -5  -6  -1   22.90    1.10
  -5  -6  -1   21.77    1.03
  -5  -6  -1   22.99    1.15
  -5  -6  -1   22.97    1.14
  -5  -6  -1   20.30    1.05
  -5  -6  -1   21.74    1.08
  -5  -6  -1   21.15    1.03
 -11   5   1   20.23    1.10
 -11   5   1   22.77    1.06
 -11   5   1   22.83    1.03
 -11   5   1   22.16    1.02
 -11   5   1   20.87    1.03
 -11   5   1   22.62    1.08
 -11   5   1   21.97    0.86
 -11   5   1   22.41    1.08
 -11   5   1   22.17    1.09
 -11   5   1   21.14    1.05
   6 -11   1   22.90    1.03
  -6  12  -1   39.01    1.81
  -6  -6  -1   38.62    1.51
  -6  -6  -1   36.70    1.86
  -6  -6  -1   40.84    1.94
  -6  -6  -1   40.16    2.00
  -6  -6  -1   39.12    1.79
  -6  -6  -1   38.63    1.88
   6 -12   1   39.79    1.78
 -12   6   1   37.98    1.89
 -12   6   1   38.65    1.51
 -12   6   1   38.12    1.84
 -12   6   1   39.29    1.85
 -12   6   1   36.06    1.84
 -12   6   1   36.15    1.92
 -12   6   1   39.95    1.89
 -12   6   1   40.29    1.80
 -12   6   1   38.97    1.79
  -7  -6  -1   15.60    0.64
  -7  -6  -1   17.32    0.87
  -7  -6  -1   16.39    0.84
  -6  13  -1   14.81    0.82
  -7  -6  -1   16.56    0.81
  -7  -6  -1   16.87    0.84
  -7  -6  -1   16.48    0.83
 -13   7   1   16.57    0.65
 -13   7   1   17.34    0.80
 -13   7   1   15.51    0.83
 -13   7   1   16.14    0.81
 -13   7   1   16.59    0.79
 -13   7   1   16.32    0.78
 -13   7   1   16.05    0.82
   6 -13   1   15.57    0.82
   6 -13   1   15.79    0.82
 -13   7   1   16.17    0.85
 -13   7   1   15.45    0.83
  -7  -5  -1   17.35    0.82
  -7  -5  -1   17.30    0.84
  -5  12  -1   16.36    0.82
  -7  -5  -1   15.98    0.64
  -7  -5  -1   16.56    0.80
  -7  -5  -1   16.52    0.83
  -7  -5  -1   15.72    0.86
  -7  -5  -1   17.17    0.87
 -12   7   1   17.02    0.83
 -12   7   1   15.92    0.84
 -12   7   1   16.15    0.80
 -12   7   1   17.17    0.80
   5 -12   1   16.86    0.81
 -12   7   1   16.00    0.81
 -12   7   1   16.53    0.80
 -12   7   1   16.84    0.85
 -12   7   1   16.86    0.86
 -12   7   1   16.07    0.78
   5 -12   1   14.26    0.82
 -12   7   1   15.82    0.65
  -7  -4  -1    6.54    0.38
  -7  -4  -1    6.51    0.26
  -7  -4  -1    6.77    0.37
  -7  -4  -1    6.95    0.37
  -4  11  -1    6.48    0.36
  -7  -4  -1    7.29    0.37
  -7  -4  -1    7.10    0.41
  -7  -4  -1    6.19    0.36
  -7  -4  -1    6.22    0.34
 -11   7   1    6.34    0.32
 -11   7   1    6.48    0.33
 -11   7   1    6.75    0.36
 -11   7   1    6.56    0.27
   4 -11   1    7.44    0.41
 -11   7   1    6.75    0.40
 -11   7   1    6.79    0.43
 -11   7   1    6.76    0.41
   4 -11   1    5.46    0.36
 -11   7   1    6.65    0.41
 -11   7   1    6.00    0.34
 -11   7   1    6.45    0.36
  -7  -3  -1    0.28    0.08
  -7  -3  -1    0.28    0.08
  -7  -3  -1    0.44    0.16
  -7  -3  -1    0.16    0.12
  -7  -3  -1    0.27    0.07
 -10   7   1    0.24    0.06
   3 -10   1    0.38    0.12
   3 -10   1    0.23    0.19
 -10   7   1    0.24    0.14
 -10   7   1    0.56    0.18
   3 -10   1    0.48    0.19
 -10   7   1    0.32    0.12
 -10   7   1    0.30    0.16
  -7  -2  -1   10.64    0.56
  -7  -2  -1   10.86    0.55
  -7  -2  -1   10.63    0.54
   2  -9   1   10.69    0.61
  -9   7   1   11.68    0.58
   2  -9   1   11.52    0.56
  -9   7   1   11.60    0.57
  -9   7   1   11.39    0.60
   2  -9   1   11.10    0.61
  -7  -1  -1    2.15    0.16
  -7  -1  -1    2.29    0.21
  -7  -1  -1    2.26    0.20
  -7  -1  -1    2.73    0.17
  -8   7   1    2.40    0.23
  -8   7   1    2.58    0.18
   1  -8   1    2.73    0.22
   1  -8   1    2.41    0.25
   1  -8   1    2.42    0.25
  -8   7   1    2.25    0.23
   7  -7  -1   12.80    0.67
  -7   0  -1   12.59    0.61
  -7   0  -1   13.15    0.65
  -7   0  -1   12.94    0.62
  -7   0  -1   12.38    0.62
  -7   7   1   13.75    0.68
   0  -7   1   12.82    0.66
  -7   7   1   14.35    0.67
   0  -7   1   13.30    0.62
  -7   7   1   12.47    0.66
   0  -7   1   12.45    0.67
   0  -7   1   14.03    0.68
  -7   7   1   13.60    0.64
  -7   1  -1   25.86    1.20
  -7   1  -1   26.52    1.23
   6  -7  -1   24.61    1.23
  -7   1  -1   27.17    1.19
  -7   1  -1   25.23    1.16
   6  -7  -1   24.04    1.29
   6  -7  -1   25.72    1.23
   6  -7  -1   25.99    1.27
  -1  -6   1   26.58    1.19
  -6   7   1   25.44    1.22
  -6   7   1   26.04    1.29
  -6   7   1   25.00    1.23
  -1  -6   1   28.17    1.29
  -6   7   1   27.06    1.22
  -6   7   1   26.97    1.26
  -1  -6   1   28.88    1.26
  -1  -6   1   24.94    1.22
  -7   2  -1  117.48    5.47
  -7   2  -1  122.10    5.37
  -7   2  -1  110.03    5.19
   5  -7  -1  122.17    5.25
  -7   2  -1  123.63    5.60
  -7   2  -1  111.44    5.47
   5  -7  -1  112.10    5.25
   5  -7  -1  120.84    5.62
  -7   2  -1  111.97    5.10
   5  -7  -1  118.06    5.50
  -7   2  -1  110.87    5.19
   2   5  -1  118.30    5.24
  -7   2  -1  113.33    5.60
  -7   2  -1  119.38    5.29
  -5   7   1  120.01    5.25
   7  -2   1  117.21    5.20
  -5   7   1  116.37    5.36
  -2  -5   1  120.28    5.21
  -2  -5   1  120.20    5.49
  -5   7   1  120.39    5.50
  -2  -5   1  113.71    5.23
  -2  -5   1  111.55    5.23
  -5   7   1  122.49    5.62
  -5   7   1  111.59    5.25
  -2  -5   1  121.16    5.64
  -7   3  -1   27.62    1.27
   3   4  -1   28.58    1.29
   4  -7  -1   28.16    1.35
   3   4  -1   28.55    1.29
  -7   3  -1   29.39    1.36
   4  -7  -1   27.60    1.32
   4  -7  -1   27.70    1.24
  -7   3  -1   27.01    1.35
  -7   3  -1   29.09    1.32
  -7   3  -1   29.40    1.32
   4  -7  -1   28.73    1.31
  -7   3  -1   25.20    1.23
  -7   3  -1   29.00    1.30
  -7   3  -1   26.84    1.27
  -7   3  -1   27.08    1.33
   4  -7  -1   29.55    1.38
  -4   7   1   28.40    1.38
  -3  -4   1   29.21    1.37
  -3  -4   1   29.21    1.31
  -3  -4   1   27.23    1.29
  -3  -4   1   29.20    1.28
  -3  -4   1   29.10    1.34
   7  -3   1   28.54    1.27
  -4   7   1   28.86    1.31
  -4   7   1   27.12    1.35
  -3  -4   1   27.69    1.29
  -4   7   1   26.97    1.31
   7  -3   1   26.88    1.27
   4   3  -1   47.04    2.14
  -7   4  -1   51.86    2.28
   3  -7  -1   47.60    2.16
   3  -7  -1   48.23    2.25
   3  -7  -1   49.23    2.08
   3  -7  -1   49.78    2.30
  -7   4  -1   49.79    2.23
  -7   4  -1   45.84    2.23
  -7   4  -1   48.14    2.16
   4   3  -1   48.56    2.14
  -7   4  -1   50.32    2.19
  -7   4  -1   43.79    2.13
  -7   4  -1   42.58    2.28
   3  -7  -1   46.45    2.16
  -7   4  -1   48.23    2.13
  -4  -3   1   45.19    2.14
   7  -4   1   46.31    2.13
  -4  -3   1   42.08    2.28
  -3   7   1   48.18    2.16
  -3   7   1   44.96    2.25
  -4  -3   1   45.75    2.13
  -4  -3   1   49.19    2.19
  -3   7   1   45.64    2.16
  -4  -3   1   49.43    2.23
  -4  -3   1   43.64    2.23
   7  -4   1   48.16    2.14
  -4  -3   1   49.81    2.13
  -3   7   1   46.31    2.29
  -4  -3   1   52.30    2.28
   2  -7  -1   24.14    1.10
   5   2  -1   22.18    1.04
   2  -7  -1   23.33    1.07
  -7   5  -1   23.92    1.08
   2  -7  -1   21.55    1.07
  -7   5  -1   22.16    1.05
   2  -7  -1   23.75    1.01
  -7   5  -1   23.62    1.11
   2  -7  -1   24.87    1.12
  -7   5  -1   23.21    1.05
  -7   5  -1   23.76    1.07
  -7   5  -1   21.08    1.04
  -5  -2   1   24.14    1.04
  -5  -2   1   21.10    1.03
  -5  -2   1   21.50    1.10
  -5  -2   1   20.64    1.03
  -2   7   1   23.37    1.07
  -5  -2   1   20.05    1.10
   7  -5   1   21.42    1.05
  -2   7   1   20.97    1.07
  -5  -2   1   21.26    1.07
  -5  -2   1   23.13    1.06
  -5  -2   1   23.68    1.07
  -7   6  -1    1.16    0.11
  -7   6  -1    1.03    0.13
  -7   6  -1    1.10    0.15
  -7   6  -1    1.17    0.12
   1  -7  -1    1.22    0.13
  -7   6  -1    1.20    0.12
   1  -7  -1    1.40    0.14
   1  -7  -1    1.20    0.14
   1  -7  -1    1.18    0.16
   1  -7  -1    1.04    0.14
   6   1  -1    0.95    0.11
  -6  -1   1    1.12    0.10
  -6  -1   1    1.19    0.13
  -6  -1   1    0.94    0.11
  -6  -1   1    0.97    0.11
  -6  -1   1    1.18    0.15
  -6  -1   1    0.90    0.09
  -6  -1   1    1.22    0.13
  -6  -1   1    0.96    0.10
  -1   7   1    0.94    0.16
   0  -7  -1    9.68    0.50
  -7   7  -1   10.14    0.51
   0  -7  -1    9.52    0.47
  -7   7  -1    8.88    0.48
   0  -7  -1    9.39    0.49
  -7   7  -1    9.47    0.48
  -7   7  -1    9.70    0.49
   0  -7  -1    9.56    0.45
  -7   0   1    9.46    0.46
  -7   0   1    9.85    0.46
  -7   0   1    8.46    0.46
  -7   0   1    8.06    0.47
  -7   0   1    9.35    0.47
  -7   0   1    9.55    0.47
  -1  -7  -1    0.79    0.11
  -1  -7  -1    0.83    0.15
  -7   8  -1    0.81    0.15
  -1  -7  -1    0.87    0.13
  -7   8  -1    0.77    0.15
  -1  -7  -1    0.66    0.12
  -7   8  -1    0.64    0.15
  -8   1   1    0.89    0.11
  -8   1   1    0.81    0.15
  -8   1   1    0.96    0.10
  -8   1   1    0.78    0.10
  -2  -7  -1    0.36    0.16
  -7   9  -1    0.60    0.16
  -7   9  -1    0.39    0.16
  -2  -7  -1    0.51    0.13
  -7   9  -1    0.51    0.16
  -2  -7  -1    0.19    0.11
  -2  -7  -1    0.42    0.16
  -9   2   1    0.32    0.10
  -9   2   1    0.51    0.16
  -9   2   1    0.33    0.10
  -3  -7  -1   61.10    3.17
  -3  -7  -1   59.10    2.97
  -7  10  -1   64.04    2.95
  -3  -7  -1   65.36    2.99
  -7  10  -1   65.45    2.85
  -3  -7  -1   62.81    2.79
  -3  -7  -1   60.03    2.41
  -3  -7  -1   64.33    2.92
  -7  10  -1   63.37    3.02
  -3  -7  -1   56.42    2.94
 -10   3   1   62.51    2.97
 -10   3   1   58.60    2.41
 -10   3   1   66.29    2.92
 -10   3   1   64.03    2.98
 -10   3   1   61.22    2.87
 -10   3   1   58.25    2.94
 -10   3   1   59.68    2.84
 -10   3   1   64.67    2.89
  -4  -7  -1   95.86    4.74
  -4  -7  -1   94.84    4.16
  -4  -7  -1   92.83    4.45
  -4  -7  -1   91.11    3.63
  -4  -7  -1   96.35    4.35
  -4  -7  -1   92.58    4.58
  -4  -7  -1   89.10    4.48
  -4  -7  -1   91.73    4.44
  -7  11  -1   91.17    4.39
  -4  -7  -1   85.09    4.41
  -7  11  -1   85.57    4.46
  -7  11  -1   90.48    4.48
  -7  11  -1   98.46    4.23
 -11   4   1   92.49    4.45
 -11   4   1   95.85    4.30
 -11   4   1   93.21    4.25
 -11   4   1   96.63    4.44
 -11   4   1   96.68    4.35
 -11   4   1   89.50    4.42
 -11   4   1   96.14    4.28
 -11   4   1   91.53    3.63
 -11   4   1   94.33    4.48
  -5  -7  -1    0.13    0.11
  -5  -7  -1    0.24    0.13
  -5  -7  -1    0.23    0.23
  -5  -7  -1    0.26    0.07
  -5  -7  -1    0.16    0.14
  -7  12  -1    0.29    0.21
  -7  12  -1    0.10    0.12
   7 -12   1    0.26    0.13
 -12   5   1    0.22    0.14
 -12   5   1    0.03    0.12
 -12   5   1   -0.01    0.12
 -12   5   1    0.05    0.06
 -12   5   1    0.22    0.13
 -12   5   1    0.12    0.06
 -12   5   1    0.11    0.09
 -12   5   1    0.13    0.10
 -12   5   1    0.28    0.16
  -7  13  -1    0.22    0.13
  -7  13  -1    0.56    0.21
  -6  -7  -1    0.27    0.18
  -6  -7  -1    0.63    0.15
  -6  -7  -1    0.44    0.12
  -6  -7  -1    0.53    0.15
  -6  -7  -1    0.45    0.25
  -6  -7  -1    0.39    0.05
 -13   6   1    0.32    0.08
 -13   6   1    0.30    0.13
 -13   6   1    0.47    0.12
 -13   6   1    0.35    0.14
 -13   6   1    0.37    0.14
 -13   6   1    0.31    0.14
   7 -13   1    0.47    0.16
 -13   6   1    0.57    0.11
 -13   6   1    0.33    0.08
 -13   6   1    0.55    0.24
  -7  -7  -1   12.10    0.49
  -7  14  -1   10.63    0.63
  -7  -7  -1   12.86    0.69
  -7  -7  -1   11.82    0.71
  -7  -7  -1   13.00    0.66
  -7  14  -1   11.84    0.65
  -7  -7  -1   12.24    0.68
  -7  -7  -1   13.00    0.66
   7 -14   1   10.95    0.63
 -14   7   1   11.68    0.64
 -14   7   1   13.12    0.64
 -14   7   1   11.47    0.71
 -14   7   1   12.70    0.51
 -14   7   1   13.28    0.65
 -14   7   1   12.13    0.66
   7 -14   1   11.98    0.65
 -14   7   1   13.15    0.60
 -14   7   1   13.06    0.62
  -8  -7  -1    8.54    0.47
  -8  -7  -1    7.77    0.33
  -8  -7  -1    8.68    0.51
  -8  -7  -1    9.09    0.49
 -15   8   1    8.64    0.46
 -15   8   1    8.83    0.49
 -15   8   1    8.46    0.42
   7 -15   1    8.26    0.47
 -15   8   1    8.30    0.50
 -15   8   1    8.59    0.37
  -8  -6  -1    0.25    0.17
  -8  -6  -1    0.29    0.14
  -8  -6  -1    0.52    0.26
  -8  -6  -1    0.22    0.04
  -8  -6  -1    0.25    0.18
  -8  -6  -1    0.25    0.17
 -14   8   1    0.23    0.11
 -14   8   1    0.17    0.17
 -14   8   1    0.15    0.17
 -14   8   1    0.06    0.18
   6 -14   1    0.45    0.23
 -14   8   1    0.23    0.13
 -14   8   1    0.19    0.07
   6 -14   1    0.28    0.15
 -14   8   1    0.15    0.11
  -8  -5  -1    0.51    0.18
  -8  -5  -1    0.69    0.06
  -8  -5  -1    0.75    0.12
  -8  -5  -1    0.81    0.14
  -8  -5  -1    0.68    0.16
  -8  -5  -1    0.79    0.18
 -13   8   1    0.71    0.15
 -13   8   1    0.46    0.10
 -13   8   1    0.46    0.17
   5 -13   1    0.44    0.16
 -13   8   1    0.63    0.09
 -13   8   1    0.75    0.15
 -13   8   1    0.64    0.17
   5 -13   1    0.62    0.10
 -13   8   1    0.64    0.09
 -13   8   1    0.56    0.18
 -13   8   1    0.40    0.21
  -8  -4  -1   11.80    0.65
  -8  -4  -1   11.16    0.65
  -8  -4  -1   12.35    0.62
  -8  -4  -1   12.62    0.65
  -8  -4  -1   11.23    0.47
  -8  -4  -1   12.37    0.62
  -8  -4  -1   12.37    0.62
  -8  -4  -1   11.21    0.57
 -12   8   1   11.98    0.59
   4 -12   1   12.37    0.61
 -12   8   1   12.49    0.66
 -12   8   1   12.72    0.69
 -12   8   1   11.30    0.59
 -12   8   1   12.45    0.49
 -12   8   1   11.94    0.64
   4 -12   1   11.21    0.60
 -12   8   1   12.41    0.60
 -12   8   1   12.28    0.62
  -8  -3  -1    4.88    0.26
  -8  -3  -1    4.71    0.20
  -8  -3  -1    5.06    0.31
  -8  -3  -1    4.98    0.31
  -8  -3  -1    4.79    0.31
  -8  -3  -1    4.84    0.36
  -8  -3  -1    4.71    0.30
  -8  -3  -1    5.35    0.34
   3 -11   1    5.26    0.40
 -11   8   1    5.03    0.36
   3 -11   1    4.64    0.39
   3 -11   1    5.10    0.35
 -11   8   1    4.96    0.36
 -11   8   1    5.14    0.27
 -11   8   1    4.83    0.23
 -11   8   1    5.25    0.37
 -11   8   1    4.78    0.26
 -11   8   1    4.62    0.28
   3 -11   1    4.92    0.30
 -11   8   1    5.17    0.37
  -8  -2  -1    4.84    0.31
  -8  -2  -1    4.10    0.27
  -8  -2  -1    4.14    0.27
  -8  -2  -1    3.78    0.29
  -8  -2  -1    4.34    0.30
  -8  -2  -1    4.50    0.27
  -8  -2  -1    4.18    0.17
  -8  -2  -1    4.64    0.32
   2 -10   1    4.91    0.36
   2 -10   1    4.21    0.26
 -10   8   1    3.86    0.25
 -10   8   1    4.14    0.24
 -10   8   1    4.92    0.34
   2 -10   1    4.82    0.36
 -10   8   1    4.37    0.24
 -10   8   1    5.06    0.34
   2 -10   1    5.28    0.33
 -10   8   1    4.81    0.32
 -10   8   1    4.74    0.33
  -8  -1  -1    0.59    0.15
  -8  -1  -1    0.53    0.12
   1  -9   1    0.67    0.14
   1  -9   1    0.49    0.16
  -9   8   1    0.72    0.17
   1  -9   1    0.52    0.18
  -9   8   1    0.73    0.17
  -9   8   1    0.62    0.11
  -8   0  -1    0.42    0.10
  -8   0  -1    0.54    0.09
  -8   0  -1    0.43    0.14
   0  -8   1    0.59    0.15
  -8   8   1    0.52    0.12
   0  -8   1    0.54    0.15
  -8   8   1    0.30    0.15
  -8   8   1    0.24    0.15
   0  -8   1    0.27    0.16
  -8   1  -1   59.32    2.69
  -8   1  -1   55.48    2.64
  -8   1  -1   59.66    2.61
  -8   1  -1   54.01    2.55
  -1  -7   1   57.75    2.75
  -1  -7   1   58.92    2.81
  -7   8   1   61.08    2.82
  -7   8   1   51.70    2.65
  -7   8   1   58.33    2.68
  -1  -7   1   62.16    2.61
  -7   8   1   60.65    2.76
  -8   2  -1   20.99    1.04
   6  -8  -1   21.15    1.12
  -8   2  -1   24.76    1.12
  -8   2  -1   23.75    1.09
  -6   8   1   23.20    1.14
  -2  -6   1   24.93    1.09
  -2  -6   1   25.05    1.16
  -2  -6   1   25.36    1.14
  -6   8   1   23.83    1.10
  -6   8   1   21.90    1.12
  -6   8   1   23.38    1.17
  -8   3  -1    6.85    0.34
   5  -8  -1    7.13    0.40
  -8   3  -1    7.00    0.33
  -8   3  -1    6.82    0.36
  -8   3  -1    6.73    0.34
  -8   3  -1    6.33    0.33
   5  -8  -1    6.93    0.42
   5  -8  -1    6.90    0.42
  -8   3  -1    6.89    0.38
   5  -8  -1    7.10    0.40
  -8   3  -1    6.79    0.33
  -3  -5   1    7.08    0.36
   8  -3   1    6.04    0.33
  -5   8   1    6.78    0.40
  -5   8   1    6.92    0.42
  -3  -5   1    7.06    0.38
  -3  -5   1    7.50    0.38
  -5   8   1    6.94    0.41
  -3  -5   1    7.04    0.37
  -5   8   1    6.84    0.40
   4  -8  -1    1.95    0.21
   4  -8  -1    1.87    0.19
  -8   4  -1    1.65    0.13
  -8   4  -1    1.80    0.14
   4  -8  -1    1.92    0.21
  -8   4  -1    1.95    0.19
  -8   4  -1    1.91    0.13
  -8   4  -1    1.97    0.20
   4  -8  -1    1.26    0.20
  -8   4  -1    1.94    0.15
  -8   4  -1    1.65    0.14
  -4   8   1    1.70    0.17
  -4   8   1    1.43    0.21
  -4  -4   1    2.14    0.19
  -4  -4   1    2.32    0.19
  -4  -4   1    1.93    0.17
  -4  -4   1    1.83    0.18
  -8   5  -1    5.20    0.31
   3  -8  -1    5.30    0.34
   3  -8  -1    5.78    0.29
  -8   5  -1    5.34    0.28
   3  -8  -1    4.49    0.35
  -8   5  -1    5.34    0.31
  -8   5  -1    5.56    0.32
   3  -8  -1    5.32    0.33
  -5  -3   1    5.46    0.31
  -5  -3   1    5.58    0.29
  -5  -3   1    5.64    0.29
  -5  -3   1    5.41    0.30
  -3   8   1    4.66    0.36
  -8   6  -1    4.28    0.27
   2  -8  -1    4.37    0.24
   2  -8  -1    3.66    0.30
  -8   6  -1    4.68    0.27
  -8   6  -1    4.18    0.28
  -8   6  -1    4.12    0.27
   2  -8  -1    4.25    0.29
   2  -8  -1    4.35    0.27
   2  -8  -1    4.10    0.29
  -6  -2   1    4.10    0.25
  -6  -2   1    4.04    0.25
  -6  -2   1    4.25    0.27
  -6  -2   1    4.08    0.27
  -8   7  -1    1.75    0.18
   1  -8  -1    2.00    0.18
  -8   7  -1    1.87    0.19
   1  -8  -1    1.62    0.16
  -8   7  -1    1.82    0.17
  -8   7  -1    1.83    0.17
   1  -8  -1    1.94    0.18
   1  -8  -1    1.78    0.18
  -7  -1   1    1.72    0.15
  -7  -1   1    1.83    0.15
  -7  -1   1    1.82    0.19
  -7  -1   1    1.85    0.17
   0  -8  -1    0.57    0.14
  -8   8  -1    0.72    0.16
   0  -8  -1    0.86    0.16
  -8   8  -1    0.78    0.15
   0  -8  -1    0.44    0.14
  -8   8  -1    1.00    0.17
  -8   0   1    0.59    0.09
  -8   0   1    0.64    0.09
  -8   0   1    0.74    0.15
  -8   0   1    0.77    0.16
  -1  -8  -1   10.38    0.53
  -1  -8  -1   10.04    0.54
  -8   9  -1   10.02    0.56
  -1  -8  -1   10.51    0.54
  -8   9  -1   10.48    0.55
  -8   9  -1   10.12    0.57
  -9   1   1   10.03    0.50
  -9   1   1    9.95    0.51
  -9   1   1   10.10    0.53
  -8  10  -1   15.38    0.75
  -8  10  -1   14.78    0.79
  -8  10  -1   15.32    0.78
  -2  -8  -1   14.89    0.77
  -2  -8  -1   13.54    0.76
  -2  -8  -1   15.75    0.74
  -2  -8  -1   15.72    0.74
  -2  -8  -1   14.43    0.59
  -2  -8  -1   15.41    0.75
  -2  -8  -1   14.22    0.73
  -2  -8  -1   14.15    0.71
  -8  10  -1   14.02    0.73
  -2  -8  -1   13.62    0.73
 -10   2   1   15.08    0.72
 -10   2   1   15.38    0.76
 -10   2   1   15.18    0.73
 -10   2   1   14.21    0.58
 -10   2   1   15.24    0.71
 -10   2   1   14.60    0.70
 -10   2   1   15.08    0.71
 -10   2   1   13.99    0.70
 -10   2   1   14.95    0.74
  -3  -8  -1    4.97    0.31
  -3  -8  -1    4.90    0.33
  -3  -8  -1    5.33    0.31
  -8  11  -1    4.53    0.30
  -8  11  -1    5.40    0.40
  -3  -8  -1    5.57    0.34
  -3  -8  -1    4.93    0.33
  -8  11  -1    4.68    0.41
  -8  11  -1    5.55    0.40
  -3  -8  -1    5.09    0.29
  -3  -8  -1    5.11    0.23
 -11   3   1    4.70    0.26
 -11   3   1    4.93    0.40
 -11   3   1    5.15    0.22
 -11   3   1    5.46    0.29
 -11   3   1    5.56    0.32
 -11   3   1    5.32    0.31
 -11   3   1    5.51    0.29
 -11   3   1    5.07    0.29
 -11   3   1    4.99    0.30
  -4  -8  -1   29.54    1.39
  -8  12  -1   28.85    1.37
  -4  -8  -1   29.40    1.12
  -4  -8  -1   28.95    1.47
  -4  -8  -1   27.32    1.40
  -4  -8  -1   28.90    1.35
  -4  -8  -1   27.33    1.35
  -8  12  -1   27.17    1.39
  -4  -8  -1   28.08    1.39
  -4  -8  -1   27.75    1.43
  -4  -8  -1   30.54    1.35
 -12   4   1   28.24    1.11
 -12   4   1   28.80    1.39
 -12   4   1   27.14    1.35
 -12   4   1   29.27    1.35
 -12   4   1   28.11    1.32
 -12   4   1   28.44    1.34
 -12   4   1   28.13    1.37
 -12   4   1   28.87    1.40
  -8  13  -1    2.89    0.28
  -8  13  -1    2.65    0.21
  -5  -8  -1    3.49    0.32
  -5  -8  -1    2.83    0.27
  -5  -8  -1    3.38    0.30
  -5  -8  -1    3.03    0.32
  -5  -8  -1    2.92    0.15
  -5  -8  -1    3.13    0.28
 -13   5   1    2.95    0.31
 -13   5   1    2.75    0.22
 -13   5   1    3.03    0.29
 -13   5   1    2.94    0.22
 -13   5   1    3.05    0.17
 -13   5   1    2.97    0.27
 -13   5   1    3.33    0.16
   8 -13   1    2.55    0.26
 -13   5   1    3.06    0.21
  -8  14  -1    9.30    0.53
  -6  -8  -1    9.77    0.39
  -8  14  -1    8.51    0.57
  -6  -8  -1    9.84    0.59
  -6  -8  -1   10.01    0.52
  -6  -8  -1    9.98    0.57
  -6  -8  -1   10.47    0.55
  -6  -8  -1   10.06    0.62
 -14   6   1    8.94    0.49
 -14   6   1    9.44    0.51
 -14   6   1    9.87    0.47
 -14   6   1    9.84    0.51
 -14   6   1   10.02    0.50
 -14   6   1    9.17    0.56
 -14   6   1    9.64    0.40
  -7  -8  -1    0.32    0.13
  -7  -8  -1    0.32    0.14
  -7  -8  -1    0.39    0.06
  -7  -8  -1    0.32    0.19
 -15   7   1    0.34    0.14
 -15   7   1    0.22    0.16
 -15   7   1    0.57    0.17
 -15   7   1    0.17    0.08
   8 -15   1    0.36    0.17
  -8  -8  -1   11.91    0.61
  -8  -8  -1   10.91    0.57
  -8  16  -1   10.84    0.58
  -8  -8  -1   10.26    0.64
 -16   8   1    9.94    0.59
 -16   8   1   10.18    0.53
   8 -16   1   11.10    0.57
 -16   8   1   10.52    0.43
 -16   8   1   10.92    0.55
  -8  17  -1    1.26    0.14
  -9  -8  -1    1.29    0.21
  -9  -8  -1    1.22    0.16
  -9  -8  -1    1.76    0.17
 -17   9   1    1.49    0.10
 -17   9   1    1.10    0.16
 -17   9   1    1.41    0.15
   8 -17   1    1.57    0.14
  -9  -7  -1    0.46    0.21
  -9  -7  -1    0.45    0.19
  -9  -7  -1    0.38    0.14
 -16   9   1    0.45    0.14
 -16   9   1    0.34    0.10
   7 -16   1    0.45    0.12
 -16   9   1    0.15    0.13
 -16   9   1    0.38    0.12
  -9  -6  -1   12.38    0.69
  -9  -6  -1   13.02    0.66
  -9  -6  -1   14.06    0.69
 -15   9   1   12.81    0.70
 -15   9   1   11.31    0.61
 -15   9   1   12.72    0.63
 -15   9   1   13.26    0.53
   6 -15   1   12.56    0.65
 -15   9   1   13.09    0.66
  -9  -5  -1    9.17    0.54
  -9  -5  -1    9.46    0.54
  -9  -5  -1    8.82    0.54
  -9  -5  -1    9.38    0.50
  -9  -5  -1    9.54    0.53
 -14   9   1   10.02    0.52
 -14   9   1    8.17    0.53
   5 -14   1    9.25    0.50
 -14   9   1   10.27    0.41
   5 -14   1    8.48    0.57
   5 -14   1    9.26    0.52
 -14   9   1    9.62    0.51
 -14   9   1    9.59    0.50
  -9  -4  -1    8.10    0.47
  -9  -4  -1    7.89    0.45
  -9  -4  -1    8.07    0.43
  -9  -4  -1    7.29    0.42
  -9  -4  -1    7.76    0.46
  -9  -4  -1    8.16    0.50
 -13   9   1    7.84    0.51
 -13   9   1    8.06    0.42
 -13   9   1    7.69    0.41
 -13   9   1    8.37    0.47
 -13   9   1    8.02    0.34
   4 -13   1    7.79    0.52
 -13   9   1    7.86    0.51
   4 -13   1    7.95    0.44
 -13   9   1    7.53    0.48
   4 -13   1    7.25    0.43
 -13   9   1    8.06    0.50
  -9  -3  -1   17.72    0.87
  -9  -3  -1   19.02    0.88
  -9  -3  -1   17.41    0.83
  -9  -3  -1   17.89    0.90
  -9  -3  -1   17.90    0.94
  -9  -3  -1   17.93    0.88
  -9  -3  -1   15.80    0.92
   3 -12   1   19.15    0.88
   3 -12   1   16.98    0.86
   3 -12   1   16.68    0.86
 -12   9   1   17.92    0.83
   3 -12   1   16.32    0.93
 -12   9   1   17.22    0.70
 -12   9   1   17.99    0.90
 -12   9   1   16.84    0.87
 -12   9   1   17.44    0.85
 -12   9   1   18.48    0.90
 -12   9   1   18.10    0.85
   3 -12   1   16.14    0.87
   3 -12   1   16.59    0.95
 -12   9   1   17.96    0.92
  -9  -2  -1    8.02    0.48
  -9  -2  -1    8.95    0.48
  -9  -2  -1    8.68    0.43
  -9  -2  -1    8.64    0.49
  -9  -2  -1    9.22    0.47
  -9  -2  -1    8.87    0.45
  -9  -2  -1    8.61    0.51
  -9  -2  -1    8.89    0.47
   2 -11   1    8.57    0.46
 -11   9   1    8.39    0.52
   2 -11   1    8.52    0.56
 -11   9   1    8.77    0.44
 -11   9   1    9.19    0.54
   2 -11   1    8.38    0.46
   2 -11   1    9.93    0.55
 -11   9   1    8.58    0.36
   2 -11   1    8.48    0.47
 -11   9   1    9.09    0.50
 -11   9   1    9.94    0.54
   2 -11   1    9.39    0.52
 -11   9   1    8.54    0.45
 -11   9   1    8.68    0.45
  -9  -1  -1    0.29    0.12
  -9  -1  -1    0.34    0.10
  -9  -1  -1    0.33    0.12
  -9  -1  -1    0.36    0.09
  -9  -1  -1    0.41    0.09
  -9  -1  -1    0.29    0.11
  -9  -1  -1    0.64    0.18
  -9  -1  -1    0.47    0.12
   1 -10   1    0.24    0.09
 -10   9   1    0.53    0.19
 -10   9   1    0.36    0.06
 -10   9   1    0.47    0.19
 -10   9   1    0.39    0.08
   1 -10   1    0.19    0.19
 -10   9   1    0.41    0.10
   1 -10   1    0.37    0.19
   1 -10   1    0.16    0.19
   1 -10   1    0.36    0.10
 -10   9   1    0.38    0.18
 -10   9   1    0.47    0.15
 -10   9   1    0.20    0.07
   1 -10   1    0.26    0.11
  -9   0  -1    7.61    0.45
  -9   0  -1    7.89    0.39
  -9   0  -1    7.27    0.41
  -9   0  -1    8.65    0.42
  -9   0  -1    8.00    0.42
   0  -9   1    7.53    0.40
   0  -9   1    8.23    0.42
   0  -9   1    8.22    0.48
  -9   9   1    7.95    0.41
  -9   9   1    7.37    0.41
   0  -9   1    8.57    0.48
  -9   9   1    7.90    0.44
  -9   9   1    7.37    0.48
  -9   1  -1    2.27    0.19
  -9   1  -1    2.65    0.26
  -9   1  -1    2.68    0.24
  -8   9   1    2.72    0.28
  -8   9   1    2.71    0.22
  -1  -8   1    2.49    0.26
  -8   9   1    2.70    0.21
  -1  -8   1    2.50    0.23
  -1  -8   1    2.84    0.26
  -9   2  -1   58.68    2.64
  -9   2  -1   56.23    2.59
  -2  -7   1   58.67    2.56
  -2  -7   1   60.26    2.70
  -2  -7   1   55.78    2.63
  -7   9   1   54.72    2.71
  -7   9   1   54.37    2.76
  -9   3  -1   66.46    3.02
  -9   3  -1   62.76    2.97
  -3  -6   1   65.68    3.15
  -3  -6   1   66.80    3.08
  -3  -6   1   66.63    2.93
  -3  -6   1   66.86    3.01
  -6   9   1   63.63    3.16
  -6   9   1   63.74    3.10
  -9   4  -1    6.50    0.37
  -9   4  -1    6.46    0.32
  -9   4  -1    6.43    0.33
  -9   4  -1    5.78    0.32
   5  -9  -1    6.49    0.37
   5  -9  -1    6.33    0.39
  -9   4  -1    6.27    0.35
  -9   4  -1    5.42    0.32
  -4  -5   1    6.55    0.37
  -4  -5   1    6.10    0.35
  -4  -5   1    6.72    0.35
  -4  -5   1    6.55    0.33
  -9   5  -1    0.69    0.15
   4  -9  -1    0.33    0.15
   4  -9  -1    0.43    0.18
  -9   5  -1    0.44    0.11
  -9   5  -1    0.54    0.14
  -9   5  -1    0.53    0.08
   4  -9  -1    0.43    0.17
  -5  -4   1    0.60    0.12
  -5  -4   1    0.40    0.12
  -5  -4   1    0.45    0.13
  -5  -4   1    0.51    0.12
   3  -9  -1    0.73    0.16
  -9   6  -1    0.90    0.16
  -9   6  -1    0.94    0.11
   3  -9  -1    0.82    0.17
  -9   6  -1    0.76    0.16
  -9   6  -1    0.94    0.14
  -6  -3   1    0.70    0.12
  -6  -3   1    0.69    0.09
  -6  -3   1    0.74    0.16
  -6  -3   1    0.91    0.11
   2  -9  -1   10.15    0.53
  -9   7  -1    9.46    0.49
   2  -9  -1    9.12    0.52
  -9   7  -1    9.34    0.49
  -9   7  -1    9.56    0.48
   2  -9  -1    9.11    0.49
  -9   7  -1    9.81    0.52
  -7  -2   1    9.32    0.48
  -7  -2   1    8.89    0.50
  -7  -2   1    9.50    0.47
  -7  -2   1    9.16    0.47
   1  -9  -1    2.89    0.27
   1  -9  -1    3.02    0.27
  -9   8  -1    2.80    0.25
  -9   8  -1    2.85    0.26
  -9   8  -1    2.90    0.22
   1  -9  -1    2.51    0.28
  -9   8  -1    3.04    0.28
  -8  -1   1    2.96    0.27
  -8  -1   1    2.89    0.20
  -8  -1   1    2.93    0.28
  -8  -1   1    2.87    0.19
  -9   9  -1   37.82    1.72
   0  -9  -1   36.33    1.75
   0  -9  -1   33.95    1.71
  -9   9  -1   38.94    1.76
   0  -9  -1   33.85    1.70
   0  -9  -1   36.97    1.72
  -9   9  -1   37.22    1.67
  -9   9  -1   33.44    1.72
   0  -9  -1   34.15    1.72
   0  -9  -1   35.38    1.63
  -9   0   1   37.85    1.78
  -9   0   1   31.95    1.69
  -9   0   1   37.55    1.63
  -9   0   1   34.54    1.71
  -9   0   1   34.38    1.73
  -9   0   1   36.18    1.68
  -9   0   1   37.04    1.68
  -9   0   1   33.91    1.39
  -9   0   1   36.03    1.72
  -9   0   1   35.76    1.64
  -9  10  -1    5.80    0.27
  -9  10  -1    6.93    0.43
  -1  -9  -1    6.51    0.36
  -1  -9  -1    5.92    0.32
  -9  10  -1    5.88    0.34
  -1  -9  -1    6.48    0.39
  -9  10  -1    5.98    0.42
  -1  -9  -1    6.45    0.42
  -9  10  -1    6.82    0.44
  -1  -9  -1    6.14    0.36
  -9  10  -1    5.86    0.35
  -1  -9  -1    6.51    0.26
  -1  -9  -1    6.52    0.35
  -1  -9  -1    6.04    0.33
  -1  -9  -1    6.78    0.42
 -10   1   1    6.47    0.32
 -10   1   1    6.01    0.31
 -10   1   1    6.62    0.36
 -10   1   1    6.04    0.38
 -10   1   1    6.43    0.33
 -10   1   1    6.36    0.26
 -10   1   1    6.44    0.32
 -10   1   1    6.28    0.33
 -10   1   1    6.65    0.34
  -9  11  -1    9.88    0.55
  -2  -9  -1   10.26    0.55
  -2  -9  -1   11.10    0.57
  -2  -9  -1   10.87    0.59
  -2  -9  -1   10.47    0.53
  -9  11  -1   11.01    0.64
  -2  -9  -1   10.54    0.53
  -9  11  -1   10.19    0.53
  -2  -9  -1   10.76    0.43
  -9  11  -1   10.33    0.61
  -2  -9  -1   11.30    0.56
  -2  -9  -1   10.22    0.55
  -2  -9  -1   11.17    0.59
  -9  11  -1   10.50    0.57
 -11   2   1   11.03    0.56
 -11   2   1   10.70    0.54
 -11   2   1   10.75    0.54
 -11   2   1   10.55    0.51
 -11   2   1   10.45    0.42
 -11   2   1   10.72    0.61
 -11   2   1   10.69    0.53
 -11   2   1    9.79    0.51
 -11   2   1   11.17    0.53
  -9  12  -1   17.50    0.89
  -3  -9  -1   18.05    0.92
  -3  -9  -1   16.71    0.88
  -3  -9  -1   17.28    0.68
  -9  12  -1   15.89    0.90
  -3  -9  -1   17.17    0.84
  -3  -9  -1   17.31    0.88
  -3  -9  -1   16.35    0.82
  -9  12  -1   16.18    0.85
  -9  12  -1   16.29    0.94
  -3  -9  -1   17.22    0.86
  -3  -9  -1   17.90    0.86
  -9  12  -1   15.71    0.85
  -3  -9  -1   16.48    0.87
 -12   3   1   17.82    0.83
 -12   3   1   17.38    0.68
 -12   3   1   17.93    0.86
 -12   3   1   16.69    0.87
 -12   3   1   18.44    0.86
 -12   3   1   17.10    0.81
  -4  -9  -1    1.35    0.13
  -4  -9  -1    1.71    0.17
  -4  -9  -1    1.80    0.13
  -9  13  -1    2.03    0.22
  -4  -9  -1    1.74    0.18
  -4  -9  -1    1.67    0.20
  -4  -9  -1    1.44    0.12
  -4  -9  -1    1.54    0.19
  -4  -9  -1    2.22    0.29
  -9  13  -1    1.48    0.16
  -4  -9  -1    1.71    0.18
 -13   4   1    1.68    0.18
 -13   4   1    2.00    0.28
 -13   4   1    1.59    0.12
 -13   4   1    1.41    0.17
 -13   4   1    1.67    0.18
  -5  -9  -1    0.61    0.13
  -5  -9  -1    0.47    0.07
  -5  -9  -1    0.56    0.17
  -9  14  -1    0.21    0.17
  -5  -9  -1    0.42    0.17
  -5  -9  -1    0.47    0.27
  -9  14  -1    0.67    0.15
 -14   5   1    0.51    0.13
 -14   5   1    0.39    0.18
 -14   5   1    0.52    0.09
 -14   5   1    0.42    0.15
 -14   5   1    0.42    0.12
  -6  -9  -1    8.29    0.36
  -6  -9  -1    8.98    0.52
  -6  -9  -1    8.42    0.54
  -6  -9  -1    8.80    0.52
 -15   6   1    8.77    0.36
 -15   6   1    8.83    0.49
 -15   6   1    9.01    0.51
 -15   6   1    8.73    0.48
  -7  -9  -1    3.49    0.34
  -7  -9  -1    3.44    0.27
  -7  -9  -1    3.13    0.29
  -7  -9  -1    3.20    0.15
  -9  16  -1    3.69    0.24
   9 -16   1    3.76    0.34
 -16   7   1    3.38    0.31
 -16   7   1    3.51    0.36
 -16   7   1    3.45    0.18
  -8  -9  -1    0.20    0.19
  -9  17  -1    0.22    0.11
  -8  -9  -1    0.35    0.20
  -8  -9  -1    0.22    0.14
 -17   8   1    0.23    0.07
   9 -17   1    0.12    0.17
 -17   8   1    0.16    0.13
 -17   8   1    0.20    0.16
  -9  -9  -1    5.22    0.38
  -9  -9  -1    5.26    0.36
  -9  18  -1    4.94    0.30
  -9  -9  -1    4.68    0.30
 -18   9   1    4.19    0.30
 -18   9   1    4.64    0.21
 -18   9   1    4.77    0.36
   9 -18   1    5.52    0.35
 -10  -9  -1    0.12    0.11
  -9  19  -1    0.10    0.08
 -10  -9  -1    0.11    0.10
 -19  10   1   -0.01    0.11
   9 -19   1   -0.07    0.08
 -10  -8  -1    0.54    0.13
 -10  -8  -1    0.45    0.17
 -10  -8  -1    0.32    0.14
  -8  18  -1    0.53    0.11
 -18  10   1    0.48    0.07
 -18  10   1    0.35    0.17
   8 -18   1    0.36    0.15
 -10  -7  -1    3.47    0.33
 -10  -7  -1    3.40    0.34
 -10  -7  -1    3.09    0.28
 -17  10   1    3.34    0.19
 -17  10   1    3.01    0.30
 -17  10   1    2.90    0.26
   7 -17   1    3.25    0.31
 -10  -6  -1    8.32    0.50
 -10  -6  -1    7.10    0.52
 -10  -6  -1    7.70    0.45
 -16  10   1    8.14    0.36
 -16  10   1    7.46    0.45
   6 -16   1    8.99    0.48
 -16  10   1    7.84    0.39
 -16  10   1    7.82    0.43
 -10  -5  -1    0.92    0.20
 -10  -5  -1    0.71    0.21
 -10  -5  -1    0.62    0.15
 -15  10   1    0.61    0.13
 -15  10   1    0.86    0.12
 -15  10   1    0.62    0.13
 -15  10   1    0.46    0.18
   5 -15   1    0.68    0.16
 -10  -4  -1    1.20    0.20
 -10  -4  -1    1.49    0.15
 -10  -4  -1    0.72    0.27
 -10  -4  -1    1.52    0.21
 -10  -4  -1    1.24    0.21
 -10  -4  -1    1.19    0.12
   4 -14   1    0.86    0.19
 -14  10   1    1.10    0.25
 -14  10   1    1.20    0.14
   4 -14   1    1.14    0.15
 -14  10   1    1.19    0.17
 -14  10   1    0.90    0.23
   4 -14   1    1.69    0.19
 -14  10   1    1.36    0.12
 -14  10   1    1.31    0.19
   4 -14   1    1.24    0.16
 -10  -3  -1    1.49    0.16
 -10  -3  -1    2.01    0.22
 -10  -3  -1    1.38    0.20
 -10  -3  -1    1.51    0.16
 -10  -3  -1    1.49    0.19
 -10  -3  -1    1.64    0.15
   3 -13   1    1.67    0.15
   3 -13   1    1.42    0.27
 -13  10   1    1.86    0.24
   3 -13   1    1.54    0.21
 -13  10   1    1.64    0.23
 -13  10   1    1.50    0.19
   3 -13   1    1.66    0.18
 -13  10   1    1.63    0.15
 -13  10   1    1.57    0.14
 -13  10   1    1.70    0.27
 -13  10   1    1.64    0.17
   3 -13   1    1.50    0.16
 -13  10   1    1.74    0.13
   3 -13   1    1.67    0.30
 -10  -2  -1   -0.05    0.15
 -10  -2  -1    0.16    0.13
 -10  -2  -1    0.27    0.15
 -10  -2  -1    0.29    0.23
 -10  -2  -1    0.19    0.15
 -10  -2  -1    0.13    0.16
   2 -12   1    0.08    0.12
   2 -12   1    0.16    0.11
   2 -12   1    0.33    0.24
 -12  10   1    0.29    0.24
 -12  10   1    0.10    0.08
   2 -12   1    0.21    0.14
 -12  10   1    0.17    0.09
 -12  10   1    0.38    0.21
   2 -12   1    0.42    0.23
 -12  10   1    0.18    0.20
   2 -12   1    0.31    0.24
 -12  10   1    0.24    0.10
 -12  10   1    0.05    0.13
 -12  10   1   -0.12    0.11
 -10  -1  -1    1.03    0.10
 -10  -1  -1    0.95    0.12
 -10  -1  -1    1.04    0.20
 -10  -1  -1    1.56    0.23
 -10  -1  -1    1.16    0.14
 -10  -1  -1    1.08    0.16
 -10  -1  -1    1.05    0.12
 -10  -1  -1    1.00    0.15
 -11  10   1    1.15    0.13
   1 -11   1    0.97    0.11
 -11  10   1    1.22    0.11
   1 -11   1    0.94    0.13
 -11  10   1    1.17    0.19
   1 -11   1    1.03    0.09
   1 -11   1    1.22    0.23
   1 -11   1    1.04    0.23
 -11  10   1    1.07    0.10
 -11  10   1    0.92    0.13
 -11  10   1    1.32    0.24
 -11  10   1    1.19    0.23
 -11  10   1    1.12    0.22
   1 -11   1    1.30    0.12
   1 -11   1    1.14    0.23
 -10   0  -1    4.26    0.29
 -10   0  -1    3.85    0.33
 -10   0  -1    4.11    0.27
 -10   0  -1    4.07    0.27
 -10   0  -1    4.06    0.27
 -10   0  -1    4.02    0.24
 -10   0  -1    3.50    0.28
 -10   0  -1    3.55    0.26
   0 -10   1    3.60    0.34
   0 -10   1    3.76    0.22
 -10  10   1    3.91    0.37
 -10  10   1    3.83    0.26
   0 -10   1    3.92    0.23
   0 -10   1    3.73    0.21
 -10  10   1    3.80    0.24
 -10  10   1    3.75    0.24
   0 -10   1    3.83    0.26
 -10  10   1    4.37    0.36
   0 -10   1    3.98    0.36
   0 -10   1    4.18    0.36
 -10  10   1    3.99    0.29
 -10   1  -1   10.55    0.52
 -10   1  -1   10.00    0.50
 -10   1  -1   10.23    0.50
 -10   1  -1   10.44    0.53
 -10   1  -1    9.30    0.39
 -10   1  -1   10.11    0.55
 -10   1  -1    8.90    0.52
 -10   1  -1    9.78    0.50
  -1  -9   1    9.64    0.51
  -9  10   1   10.00    0.58
  -1  -9   1    9.62    0.40
  -1  -9   1   10.17    0.49
  -1  -9   1    9.59    0.50
  -9  10   1    9.48    0.51
  -9  10   1   10.70    0.58
  -1  -9   1   10.26    0.58
  -1  -9   1   10.06    0.57
  -1  -9   1   10.55    0.52
 -10   2  -1    7.44    0.40
 -10   2  -1    7.78    0.45
 -10   2  -1    7.25    0.30
 -10   2  -1    7.92    0.41
 -10   2  -1    7.03    0.40
 -10   2  -1    7.58    0.38
 -10   2  -1    8.01    0.39
  -8  10   1    6.94    0.47
  -2  -8   1    8.17    0.46
  -8  10   1    7.76    0.47
  -2  -8   1    7.21    0.32
  -2  -8   1    7.43    0.41
  -2  -8   1    7.19    0.38
 -10   3  -1    2.87    0.29
 -10   3  -1    2.94    0.23
 -10   3  -1    3.09    0.21
 -10   3  -1    3.10    0.22
 -10   3  -1    2.80    0.13
 -10   3  -1    3.01    0.19
  -3  -7   1    3.21    0.29
  -3  -7   1    3.06    0.30
  -3  -7   1    2.70    0.16
  -7  10   1    3.08    0.31
  -3  -7   1    3.04    0.29
  -3  -7   1    2.81    0.18
  -3  -7   1    2.81    0.22
 -10   4  -1  106.94    5.25
 -10   4  -1  112.56    5.25
 -10   4  -1  114.44    5.37
 -10   4  -1  107.40    5.37
 -10   4  -1  119.28    5.18
 -10   4  -1  114.46    5.09
 -10   4  -1  107.20    5.42
  -4  -6   1  117.37    5.02
  -4  -6   1  111.48    5.16
 -10   5  -1  124.91    5.93
   5 -10  -1  118.55    5.92
 -10   5  -1  126.95    5.67
 -10   5  -1  120.85    5.78
 -10   5  -1  118.66    5.58
   5 -10  -1  115.96    5.79
  -5  -5   1  123.68    5.65
  -5  -5   1  129.99    5.49
  -5  -5   1  127.36    5.90
  -5  -5   1  123.74    5.77
 -10   6  -1    2.16    0.15
   4 -10  -1    2.52    0.25
 -10   6  -1    2.21    0.20
 -10   6  -1    2.33    0.18
   4 -10  -1    2.69    0.28
 -10   6  -1    2.38    0.22
 -10   6  -1    2.31    0.21
  -6  -4   1    2.66    0.23
  -6  -4   1    2.63    0.20
  -6  -4   1    2.17    0.21
  -6  -4   1    2.10    0.19
 -10   7  -1    0.55    0.19
 -10   7  -1    0.59    0.11
 -10   7  -1    0.68    0.08
   3 -10  -1    0.67    0.19
 -10   7  -1    0.60    0.12
   3 -10  -1    0.75    0.19
   3 -10  -1    0.77    0.18
 -10   7  -1    0.66    0.05
 -10   7  -1    0.76    0.14
 -10   7  -1    0.65    0.17
  -7  -3   1    0.68    0.11
  -7  -3   1    0.67    0.16
  -7  -3   1    0.65    0.10
  -7  -3   1    0.84    0.19
  -7  -3   1    0.77    0.10
  -7  -3   1    0.63    0.06
  -7  -3   1    0.64    0.11
  -7  -3   1    0.72    0.06
  -7  -3   1    0.82    0.12
 -10   8  -1    1.57    0.12
   2 -10  -1    1.41    0.22
 -10   8  -1    1.68    0.17
 -10   8  -1    1.81    0.18
 -10   8  -1    1.71    0.20
 -10   8  -1    1.51    0.15
 -10   8  -1    1.54    0.21
   2 -10  -1    1.72    0.21
   2 -10  -1    1.60    0.21
 -10   8  -1    1.33    0.15
   2 -10  -1    1.37    0.13
   2 -10  -1    1.21    0.14
  -8  -2   1    1.85    0.20
  -8  -2   1    1.59    0.14
  -8  -2   1    1.38    0.14
  -8  -2   1    1.28    0.10
  -8  -2   1    1.67    0.13
  -8  -2   1    1.63    0.10
  -8  -2   1    1.66    0.15
  -8  -2   1    1.58    0.17
  -8  -2   1    1.39    0.15
  -8  -2   1    1.68    0.18
   1 -10  -1   21.00    1.05
 -10   9  -1   19.13    0.98
   1 -10  -1   20.19    1.01
   1 -10  -1   19.49    0.83
 -10   9  -1   22.04    1.08
   1 -10  -1   21.42    0.99
 -10   9  -1   22.19    1.04
   1 -10  -1   22.08    1.07
   1 -10  -1   19.71    1.01
 -10   9  -1   20.18    1.01
 -10   9  -1   20.53    1.01
 -10   9  -1   19.70    0.83
 -10   9  -1   21.41    1.02
  -9  -1   1   20.99    1.03
  -9  -1   1   19.95    0.82
  -9  -1   1   21.43    0.98
  -9  -1   1   22.26    1.07
  -9  -1   1   21.75    0.99
  -9  -1   1   22.11    1.01
  -9  -1   1   21.43    1.01
  -9  -1   1   19.72    0.99
  -9  -1   1   21.05    1.03
  -9  -1   1   21.07    0.99
  -9  -1   1   21.27    1.02
 -10  10  -1    0.58    0.09
 -10  10  -1    0.54    0.11
   0 -10  -1    0.63    0.12
 -10  10  -1    0.47    0.09
   0 -10  -1    0.60    0.08
   0 -10  -1    0.58    0.08
   0 -10  -1    0.62    0.10
 -10  10  -1    0.56    0.16
   0 -10  -1    0.63    0.09
   0 -10  -1    0.72    0.22
 -10  10  -1    0.55    0.19
 -10  10  -1    0.66    0.21
   0 -10  -1    0.74    0.22
   0 -10  -1    0.73    0.19
 -10   0   1    0.59    0.11
 -10   0   1    0.70    0.15
 -10   0   1    0.57    0.13
 -10   0   1    0.56    0.09
 -10   0   1    0.53    0.05
 -10   0   1    0.84    0.23
 -10   0   1    0.57    0.13
 -10   0   1    0.53    0.11
 -10  11  -1   31.25    1.54
  -1 -10  -1   30.80    1.53
  -1 -10  -1   32.10    1.62
 -10  11  -1   32.31    1.50
  -1 -10  -1   29.96    1.50
  -1 -10  -1   31.96    1.56
  -1 -10  -1   31.68    1.52
 -10  11  -1   30.16    1.23
 -10  11  -1   29.80    1.51
 -10  11  -1   30.70    1.58
  -1 -10  -1   31.51    1.52
  -1 -10  -1   33.03    1.23
  -1 -10  -1   29.07    1.56
 -10  11  -1   30.76    1.52
  -1 -10  -1   32.69    1.47
  -1 -10  -1   31.82    1.50
 -11   1   1   32.91    1.52
 -11   1   1   32.29    1.22
 -11   1   1   30.77    1.52
 -11   1   1   30.90    1.53
 -11   1   1   31.43    1.45
 -11   1   1   31.00    1.47
  -2 -10  -1    2.43    0.22
  -2 -10  -1    2.23    0.30
  -2 -10  -1    2.53    0.24
  -2 -10  -1    2.28    0.19
 -10  12  -1    2.14    0.29
 -10  12  -1    2.24    0.21
  -2 -10  -1    2.64    0.25
  -2 -10  -1    2.17    0.16
  -2 -10  -1    2.07    0.19
 -10  12  -1    2.14    0.19
  -2 -10  -1    2.61    0.24
 -10  12  -1    1.83    0.27
 -10  12  -1    2.31    0.29
  -2 -10  -1    2.32    0.21
 -12   2   1    2.39    0.25
 -12   2   1    2.38    0.14
 -12   2   1    2.20    0.28
 -12   2   1    2.31    0.19
 -12   2   1    2.49    0.26
 -12   2   1    2.58    0.26
  -3 -10  -1   10.99    0.45
  -3 -10  -1   10.51    0.58
 -10  13  -1   11.52    0.57
  -3 -10  -1   10.72    0.65
  -3 -10  -1   10.42    0.60
  -3 -10  -1   10.86    0.58
 -10  13  -1    9.13    0.65
 -10  13  -1    9.94    0.68
  -3 -10  -1   10.90    0.53
 -10  13  -1   10.69    0.60
  -3 -10  -1    9.94    0.57
 -10  13  -1   10.59    0.58
  -3 -10  -1   11.53    0.58
 -13   3   1   10.39    0.61
 -13   3   1   10.91    0.44
 -13   3   1   11.37    0.59
 -13   3   1   11.38    0.55
 -13   3   1   11.42    0.59
 -13   3   1   11.03    0.54
 -10  14  -1    2.54    0.25
 -10  14  -1    2.37    0.25
  -4 -10  -1    2.88    0.30
  -4 -10  -1    2.92    0.24
  -4 -10  -1    2.68    0.24
  -4 -10  -1    2.41    0.17
  -4 -10  -1    2.77    0.26
 -14   4   1    2.42    0.23
 -14   4   1    2.72    0.15
 -14   4   1    2.70    0.24
 -14   4   1    2.27    0.31
 -14   4   1    2.68    0.28
  -5 -10  -1    1.97    0.17
  -5 -10  -1    1.75    0.14
  -5 -10  -1    1.73    0.21
  -5 -10  -1    1.70    0.21
 -15   5   1    1.88    0.22
 -15   5   1    1.69    0.15
 -15   5   1    1.71    0.14
 -15   5   1    1.93    0.17
 -10  16  -1    5.71    0.36
  -6 -10  -1    5.09    0.33
  -6 -10  -1    5.09    0.39
 -10  16  -1    4.82    0.36
  -6 -10  -1    5.15    0.23
  -6 -10  -1    4.89    0.34
 -16   6   1    5.09    0.23
 -16   6   1    5.18    0.34
 -16   6   1    5.44    0.38
 -16   6   1    4.76    0.31
  -7 -10  -1    0.46    0.13
 -10  17  -1    0.44    0.15
  -7 -10  -1    0.65    0.14
  -7 -10  -1    0.48    0.19
 -17   7   1    0.46    0.12
  10 -17   1    0.56    0.13
 -17   7   1    0.45    0.14
 -17   7   1    0.45    0.07
 -10  18  -1    2.62    0.25
  -8 -10  -1    2.08    0.22
  -8 -10  -1    2.24    0.21
  -8 -10  -1    2.25    0.21
  10 -18   1    2.28    0.22
 -18   8   1    2.57    0.23
 -18   8   1    1.99    0.10
 -18   8   1    1.92    0.18
  -9 -10  -1    1.82    0.17
 -19   9   1    1.64    0.18
  10 -19   1    1.66    0.17
 -10  20  -1    1.07    0.10
  10 -20   1    0.97    0.09
 -11  -8  -1    0.14    0.09
 -11  -8  -1    0.33    0.11
  -8  19  -1    0.48    0.09
 -19  11   1    0.35    0.04
   8 -19   1    0.34    0.09
 -19  11   1    0.24    0.14
 -11  -7  -1    2.63    0.28
 -11  -7  -1    2.50    0.22
 -11  -7  -1    2.44    0.24
 -18  11   1    2.30    0.20
 -18  11   1    2.31    0.21
   7 -18   1    2.92    0.23
 -18  11   1    2.32    0.13
 -11  -6  -1    0.90    0.19
 -11  -6  -1    0.62    0.20
 -11  -6  -1    0.63    0.19
 -17  11   1    0.53    0.11
   6 -17   1    0.58    0.10
 -17  11   1    0.48    0.18
 -17  11   1    0.65    0.13
 -11  -5  -1    2.48    0.27
 -11  -5  -1    2.49    0.25
 -11  -5  -1    2.21    0.25
   5 -16   1    2.32    0.23
 -16  11   1    2.42    0.18
   5 -16   1    2.43    0.21
 -16  11   1    2.59    0.23
 -16  11   1    2.35    0.20
 -16  11   1    2.13    0.21
 -11  -4  -1    1.30    0.13
 -11  -4  -1    1.04    0.21
 -11  -4  -1    1.33    0.17
 -11  -4  -1    1.21    0.20
   4 -15   1    1.31    0.15
 -15  11   1    1.41    0.17
 -15  11   1    1.08    0.20
 -15  11   1    1.21    0.14
 -15  11   1    1.39    0.13
   4 -15   1    1.06    0.16
 -11  -3  -1   14.19    0.79
 -11  -3  -1   12.72    0.74
 -11  -3  -1   13.78    0.77
 -11  -3  -1   14.78    0.75
 -11  -3  -1   13.44    0.70
 -11  -3  -1   14.63    0.75
 -14  11   1   15.10    0.71
   3 -14   1   14.88    0.72
   3 -14   1   13.01    0.70
   3 -14   1   12.17    0.75
 -14  11   1   13.77    0.68
 -14  11   1   14.63    0.59
 -14  11   1   12.76    0.77
   3 -14   1   14.26    0.74
 -14  11   1   15.04    0.77
 -11  -2  -1   26.03    1.26
 -11  -2  -1   22.63    1.16
 -11  -2  -1   24.70    1.21
 -11  -2  -1   26.32    1.22
 -11  -2  -1   24.79    1.16
 -11  -2  -1   23.29    1.28
 -13  11   1   24.46    1.16
 -13  11   1   25.52    1.19
 -13  11   1   25.35    1.19
   2 -13   1   22.91    1.19
 -13  11   1   23.81    1.22
   2 -13   1   25.57    1.20
   2 -13   1   24.09    1.20
   2 -13   1   21.74    1.28
 -13  11   1   25.37    0.98
   2 -13   1   24.22    1.20
 -11  -1  -1   11.73    0.62
 -11  -1  -1   13.02    0.66
 -11  -1  -1   13.23    0.70
 -11  -1  -1   12.84    0.71
 -11  -1  -1   13.12    0.63
 -11  -1  -1   11.74    0.69
 -11  -1  -1   14.26    0.67
 -11  -1  -1   13.14    0.68
   1 -12   1   12.36    0.64
 -12  11   1   13.43    0.65
 -12  11   1   13.06    0.75
   1 -12   1   13.23    0.71
 -12  11   1   13.54    0.69
 -12  11   1   13.45    0.66
   1 -12   1   12.70    0.54
 -12  11   1   12.56    0.64
   1 -12   1   13.59    0.65
 -12  11   1   12.40    0.73
   1 -12   1   12.59    0.73
   1 -12   1   12.79    0.76
   1 -12   1   12.86    0.64
 -12  11   1   11.88    0.53
 -11   0  -1    0.57    0.15
 -11   0  -1    0.61    0.15
 -11   0  -1    0.25    0.13
 -11   0  -1    0.09    0.15
 -11   0  -1    0.49    0.13
 -11   0  -1    0.18    0.14
 -11   0  -1    0.27    0.11
   0 -11   1    0.09    0.22
 -11  11   1   -0.03    0.21
   0 -11   1    0.32    0.08
 -11  11   1    0.33    0.16
   0 -11   1    0.21    0.09
 -11  11   1    0.28    0.11
   0 -11   1    0.28    0.21
   0 -11   1    0.18    0.12
 -11  11   1    0.22    0.09
 -11  11   1    0.15    0.24
   0 -11   1    0.51    0.09
   0 -11   1    0.36    0.17
 -11   1  -1    6.69    0.36
 -11   1  -1    6.74    0.34
 -11   1  -1    6.54    0.39
 -11   1  -1    6.74    0.37
 -11   1  -1    6.71    0.38
 -11   1  -1    6.67    0.46
 -11   1  -1    5.68    0.36
 -10  11   1    6.42    0.47
  -1 -10   1    6.25    0.30
  -1 -10   1    6.80    0.45
 -10  11   1    6.04    0.37
  -1 -10   1    6.16    0.36
 -10  11   1    6.70    0.36
  -1 -10   1    7.04    0.46
 -10  11   1    6.55    0.48
  -1 -10   1    6.47    0.35
 -11   2  -1    5.92    0.34
 -11   2  -1    5.93    0.33
 -11   2  -1    5.73    0.33
 -11   2  -1    5.60    0.33
 -11   2  -1    5.25    0.32
 -11   2  -1    5.43    0.36
 -11   2  -1    5.92    0.34
 -11   2  -1    5.39    0.22
  -9  11   1    5.47    0.42
  -2  -9   1    6.09    0.44
  -2  -9   1    5.55    0.36
  -9  11   1    5.25    0.32
  -2  -9   1    5.40    0.30
  -2  -9   1    5.06    0.29
  -2  -9   1    5.26    0.30
  -2  -9   1    5.60    0.26
  -9  11   1    4.79    0.42
  -2  -9   1    5.70    0.39
 -11   3  -1    1.03    0.13
 -11   3  -1    0.96    0.12
 -11   3  -1    0.78    0.12
 -11   3  -1    0.84    0.10
 -11   3  -1    0.75    0.07
 -11   3  -1    1.02    0.21
 -11   3  -1    0.80    0.09
 -11   3  -1    0.67    0.14
 -11   3  -1    0.80    0.10
  -3  -8   1    0.82    0.09
  -3  -8   1    0.93    0.18
  -3  -8   1    0.71    0.16
  -3  -8   1    0.72    0.17
  -3  -8   1    0.71    0.09
  -3  -8   1    0.72    0.09
  -3  -8   1    1.02    0.14
  -3  -8   1    0.91    0.13
  -8  11   1    0.58    0.11
  -3  -8   1    0.80    0.12
 -11   4  -1   38.61    1.90
 -11   4  -1   38.03    1.95
 -11   4  -1   38.27    1.89
 -11   4  -1   39.99    1.86
 -11   4  -1   40.59    1.81
 -11   4  -1   37.77    1.53
 -11   4  -1   39.40    1.82
 -11   4  -1   37.68    1.81
  -4  -7   1   42.49    1.92
  -4  -7   1   40.28    1.88
  -4  -7   1   38.52    1.87
  -4  -7   1   40.12    1.53
  -4  -7   1   37.38    1.89
  -4  -7   1   38.96    1.91
  -4  -7   1   41.44    1.80
  -4  -7   1   38.26    1.95
 -11   5  -1    0.13    0.06
 -11   5  -1    0.48    0.20
 -11   5  -1    0.10    0.16
 -11   5  -1    0.20    0.06
 -11   5  -1    0.17    0.08
 -11   5  -1    0.13    0.08
 -11   5  -1    0.24    0.12
 -11   5  -1    0.13    0.05
 -11   5  -1    0.19    0.06
 -11   5  -1    0.01    0.05
 -11   5  -1   -0.08    0.12
 -11   5  -1    0.17    0.03
  -5  -6   1    0.13    0.12
  -5  -6   1    0.20    0.14
  -5  -6   1    0.11    0.06
  -5  -6   1   -0.02    0.12
  -5  -6   1    0.21    0.08
  -5  -6   1    0.17    0.20
  -5  -6   1    0.24    0.12
  -5  -6   1    0.15    0.06
  -5  -6   1    0.05    0.12
   5 -11  -1   78.06    3.71
 -11   6  -1   79.15    3.61
 -11   6  -1   78.08    3.58
 -11   6  -1   73.82    3.72
 -11   6  -1   80.29    3.63
 -11   6  -1   82.38    3.75
   5 -11  -1   75.82    3.79
 -11   6  -1   77.39    3.05
 -11   6  -1   79.80    3.57
 -11   6  -1   79.29    3.87
   5 -11  -1   68.86    3.76
 -11   6  -1   80.52    3.78
 -11   6  -1   85.86    3.67
  -6  -5   1   76.11    3.74
  -6  -5   1   72.61    3.58
  -6  -5   1   76.43    3.78
  -6  -5   1   77.06    3.87
  -6  -5   1   84.14    3.76
  -6  -5   1   77.46    3.61
  -6  -5   1   78.96    3.05
  -6  -5   1   79.42    3.68
  -6  -5   1   74.58    3.72
  -6  -5   1   82.45    3.52
 -11   7  -1    5.37    0.36
 -11   7  -1    5.77    0.31
 -11   7  -1    6.00    0.33
   4 -11  -1    4.87    0.32
 -11   7  -1    6.09    0.33
   4 -11  -1    4.95    0.42
 -11   7  -1    5.63    0.40
 -11   7  -1    5.54    0.24
 -11   7  -1    5.21    0.30
   4 -11  -1    5.41    0.34
   4 -11  -1    5.16    0.32
 -11   7  -1    6.05    0.35
 -11   7  -1    5.58    0.34
 -11   7  -1    5.28    0.35
   4 -11  -1    5.44    0.42
  -7  -4   1    5.71    0.32
  -7  -4   1    6.16    0.31
  -7  -4   1    5.51    0.37
  -7  -4   1    5.44    0.35
  -7  -4   1    5.95    0.36
  -7  -4   1    5.49    0.28
  -7  -4   1    6.22    0.24
  -7  -4   1    6.40    0.32
  -7  -4   1    5.64    0.33
  -7  -4   1    5.41    0.32
   3 -11  -1   10.98    0.55
 -11   8  -1   10.93    0.60
 -11   8  -1   11.52    0.58
 -11   8  -1   10.83    0.53
 -11   8  -1   10.55    0.56
 -11   8  -1   10.18    0.51
   3 -11  -1   11.21    0.62
   3 -11  -1   10.07    0.54
 -11   8  -1   10.81    0.56
 -11   8  -1   11.26    0.58
 -11   8  -1   10.84    0.53
   3 -11  -1   10.50    0.62
 -11   8  -1   10.25    0.43
   3 -11  -1   10.08    0.54
  -8  -3   1   10.48    0.53
  -8  -3   1   10.07    0.51
  -8  -3   1   10.92    0.42
  -8  -3   1   10.62    0.55
  -8  -3   1   10.21    0.58
  -8  -3   1   10.65    0.54
  -8  -3   1   10.50    0.56
  -8  -3   1   10.67    0.53
  -8  -3   1   10.91    0.56
  -8  -3   1   10.71    0.52
 -11   9  -1    0.63    0.09
   2 -11  -1    0.58    0.10
   2 -11  -1    0.56    0.10
   2 -11  -1    0.82    0.17
 -11   9  -1    0.68    0.10
 -11   9  -1    0.62    0.07
 -11   9  -1    0.92    0.23
   2 -11  -1    0.66    0.09
   2 -11  -1    0.59    0.21
 -11   9  -1    0.64    0.10
 -11   9  -1    0.70    0.12
 -11   9  -1    0.64    0.10
 -11   9  -1    0.61    0.21
   2 -11  -1    0.70    0.22
 -11   9  -1    0.92    0.19
  -9  -2   1    0.67    0.14
  -9  -2   1    0.83    0.06
  -9  -2   1    0.59    0.15
  -9  -2   1    0.59    0.14
  -9  -2   1    0.82    0.10
  -9  -2   1    0.94    0.18
  -9  -2   1    0.86    0.16
   1 -11  -1   22.12    0.88
   1 -11  -1   22.79    1.06
 -11  10  -1   23.03    1.08
   1 -11  -1   22.89    1.08
 -11  10  -1   21.61    0.88
   1 -11  -1   21.71    1.12
   1 -11  -1   21.30    1.08
   1 -11  -1   22.48    1.14
 -11  10  -1   22.01    1.07
 -11  10  -1   20.80    1.04
   1 -11  -1   21.58    1.07
 -11  10  -1   22.34    1.11
 -11  10  -1   23.12    1.12
 -10  -1   1   22.77    1.09
 -10  -1   1   23.21    1.10
 -10  -1   1   24.20    1.14
 -10  -1   1   23.27    1.06
 -10  -1   1   21.50    0.87
 -10  -1   1   21.60    1.04
 -10  -1   1   19.99    1.04
 -10  -1   1   22.47    1.10
 -11  11  -1    7.62    0.34
   0 -11  -1    8.07    0.35
   0 -11  -1    7.81    0.42
   0 -11  -1    8.05    0.51
   0 -11  -1    7.81    0.40
 -11  11  -1    7.64    0.52
   0 -11  -1    7.17    0.50
 -11  11  -1    8.67    0.55
 -11  11  -1    8.11    0.55
   0 -11  -1    7.92    0.42
 -11  11  -1    7.93    0.44
   0 -11  -1    8.77    0.53
 -11   0   1    8.40    0.53
 -11   0   1    8.16    0.43
 -11   0   1    8.86    0.46
 -11   0   1    7.50    0.40
 -11   0   1    8.09    0.32
 -11   0   1    8.37    0.41
  -1 -11  -1    8.23    0.54
 -11  12  -1    7.79    0.54
  -1 -11  -1    7.12    0.44
  -1 -11  -1    7.54    0.48
  -1 -11  -1    7.93    0.34
 -11  12  -1    7.31    0.52
  -1 -11  -1    7.94    0.44
 -11  12  -1    7.84    0.54
  -1 -11  -1    7.59    0.40
 -11  12  -1    7.58    0.33
  -1 -11  -1    7.77    0.47
 -11  12  -1    7.76    0.44
  -1 -11  -1    7.54    0.43
 -12   1   1    7.81    0.31
 -12   1   1    7.47    0.42
 -12   1   1    6.82    0.53
 -12   1   1    7.51    0.42
 -12   1   1    7.55    0.40
 -12   1   1    7.56    0.42
  -2 -11  -1    8.75    0.48
  -2 -11  -1    8.00    0.45
 -11  13  -1    8.04    0.56
 -11  13  -1    7.76    0.47
  -2 -11  -1    6.75    0.50
  -2 -11  -1    8.49    0.46
  -2 -11  -1    8.07    0.43
  -2 -11  -1    8.40    0.36
  -2 -11  -1    7.61    0.56
 -13   2   1    7.06    0.56
 -13   2   1    8.10    0.43
 -13   2   1    8.66    0.46
 -13   2   1    7.93    0.33
 -13   2   1    8.02    0.44
 -13   2   1    8.59    0.45
 -11  14  -1   10.10    0.63
  -3 -11  -1   11.62    0.63
  -3 -11  -1   11.94    0.48
  -3 -11  -1   11.12    0.64
 -11  14  -1   11.61    0.60
  -3 -11  -1   12.33    0.63
  -3 -11  -1   11.53    0.56
 -11  14  -1   11.84    0.65
 -14   3   1   10.02    0.64
 -14   3   1   11.64    0.47
 -14   3   1   12.49    0.64
 -14   3   1   11.98    0.61
 -14   3   1   11.75    0.58
  -4 -11  -1    1.59    0.20
 -11  15  -1    1.73    0.16
  -4 -11  -1    1.43    0.20
  -4 -11  -1    1.53    0.21
  -4 -11  -1    1.91    0.16
 -11  15  -1    1.54    0.16
 -11  15  -1    1.58    0.20
 -15   4   1    1.61    0.20
 -15   4   1    1.67    0.21
 -15   4   1    1.68    0.10
 -15   4   1    1.61    0.21
 -11  16  -1    1.73    0.20
  -5 -11  -1    1.83    0.22
 -11  16  -1    1.75    0.21
  -5 -11  -1    2.20    0.22
  -5 -11  -1    2.24    0.14
  -5 -11  -1    1.88    0.17
 -11  16  -1    2.56    0.27
 -16   5   1    2.45    0.25
 -16   5   1    2.07    0.17
 -16   5   1    2.19    0.12
 -16   5   1    1.67    0.21
 -11  17  -1    0.09    0.11
 -11  17  -1    0.12    0.14
  -6 -11  -1    0.11    0.18
  -6 -11  -1    0.02    0.05
  -6 -11  -1    0.06    0.19
  -6 -11  -1   -0.09    0.17
 -17   6   1    0.04    0.12
 -17   6   1   -0.11    0.13
 -17   6   1    0.04    0.03
 -11  18  -1    4.04    0.26
  -7 -11  -1    3.35    0.25
  -7 -11  -1    3.28    0.25
  -7 -11  -1    3.28    0.24
  11 -18   1    3.27    0.26
 -18   7   1    3.35    0.28
 -18   7   1    3.72    0.32
 -11  19  -1   11.32    0.56
 -19   8   1   10.49    0.54
  11 -19   1   11.24    0.58
  -7  19  -1    0.07    0.11
 -12  -7  -1    0.16    0.10
 -12  -7  -1    0.04    0.10
   7 -19   1    0.14    0.08
 -19  12   1    0.12    0.09
 -19  12   1    0.18    0.05
   7 -19   1    0.17    0.06
   7 -19   1    0.12    0.09
 -12  -6  -1    3.91    0.26
 -12  -6  -1    3.74    0.25
   6 -18   1    4.34    0.31
 -18  12   1    4.12    0.30
 -18  12   1    3.44    0.24
   6 -18   1    3.55    0.21
 -18  12   1    4.06    0.20
 -12  -5  -1    0.32    0.13
 -12  -5  -1    0.21    0.13
 -12  -5  -1    0.37    0.13
 -17  12   1    0.28    0.18
   5 -17   1    0.29    0.11
 -17  12   1    0.22    0.16
 -17  12   1    0.31    0.11
 -12  -4  -1    5.06    0.33
 -12  -4  -1    4.89    0.33
 -12  -4  -1    4.70    0.33
 -12  -4  -1    4.92    0.42
 -16  12   1    4.86    0.35
   4 -16   1    5.33    0.32
 -16  12   1    5.19    0.28
 -16  12   1    5.13    0.40
 -16  12   1    5.36    0.30
 -12  -3  -1    3.70    0.26
 -12  -3  -1    3.94    0.29
 -12  -3  -1    3.29    0.29
 -12  -3  -1    3.66    0.31
   3 -15   1    3.61    0.25
   3 -15   1    3.90    0.27
 -15  12   1    4.21    0.37
 -15  12   1    3.81    0.25
 -15  12   1    3.53    0.25
 -15  12   1    3.97    0.29
 -12  -2  -1    0.99    0.18
 -12  -2  -1    1.07    0.15
 -12  -2  -1    1.14    0.15
 -12  -2  -1    0.92    0.20
   2 -14   1    1.04    0.13
 -14  12   1    0.96    0.20
 -14  12   1    1.23    0.13
 -14  12   1    0.79    0.16
   2 -14   1    1.06    0.12
 -14  12   1    1.31    0.16
 -12  -1  -1    1.67    0.16
 -12  -1  -1    2.01    0.21
 -12  -1  -1    1.93    0.20
 -12  -1  -1    1.83    0.15
 -12  -1  -1    1.64    0.19
 -12  -1  -1    1.36    0.13
 -13  12   1    1.36    0.16
   1 -13   1    1.71    0.19
   1 -13   1    1.74    0.17
 -13  12   1    1.58    0.15
   1 -13   1    1.45    0.15
   1 -13   1    1.39    0.28
 -13  12   1    1.70    0.23
 -13  12   1    1.67    0.14
 -13  12   1    1.55    0.17
 -12   0  -1    4.67    0.34
 -12   0  -1    4.31    0.33
 -12   0  -1    4.59    0.31
 -12   0  -1    4.39    0.33
 -12   0  -1    4.46    0.35
 -12   0  -1    4.15    0.35
 -12  12   1    4.83    0.45
   0 -12   1    4.59    0.29
   0 -12   1    4.31    0.26
 -12  12   1    4.30    0.44
   0 -12   1    4.27    0.36
 -12  12   1    5.14    0.29
   0 -12   1    4.28    0.27
 -12  12   1    4.47    0.33
 -12   1  -1    1.75    0.18
 -12   1  -1    1.80    0.26
 -12   1  -1    1.75    0.18
 -12   1  -1    1.78    0.18
 -12   1  -1    1.65    0.18
 -12   1  -1    1.71    0.18
  -1 -11   1    1.71    0.13
  -1 -11   1    1.86    0.22
 -11  12   1    1.26    0.26
  -1 -11   1    1.50    0.15
 -11  12   1    1.65    0.27
  -1 -11   1    1.88    0.17
 -11  12   1    1.63    0.28
  -1 -11   1    1.45    0.24
 -11  12   1    1.72    0.17
  -1 -11   1    1.39    0.24
 -11  12   1    1.62    0.15
  -1 -11   1    1.77    0.14
 -12   2  -1    1.70    0.14
 -12   2  -1    1.53    0.25
 -12   2  -1    1.42    0.16
 -12   2  -1    1.35    0.16
 -12   2  -1    1.59    0.13
 -12   2  -1    1.57    0.14
 -12   2  -1    1.66    0.14
 -10  12   1    1.40    0.16
  -2 -10   1    1.32    0.12
  -2 -10   1    1.51    0.15
  -2 -10   1    1.30    0.12
  -2 -10   1    1.48    0.22
  -2 -10   1    1.41    0.22
  -2 -10   1    1.81    0.27
  -2 -10   1    1.68    0.18
  -2 -10   1    1.33    0.13
 -12   3  -1   51.28    2.66
 -12   3  -1   51.42    2.09
 -12   3  -1   53.35    2.57
 -12   3  -1   54.08    2.52
 -12   3  -1   50.32    2.65
 -12   3  -1   57.21    2.60
 -12   3  -1   56.09    2.49
 -12   3  -1   56.77    2.46
  -3  -9   1   53.28    2.57
  -3  -9   1   52.16    2.55
  -3  -9   1   50.55    2.65
  -3  -9   1   55.72    2.44
  -3  -9   1   52.81    2.57
  -9  12   1   52.29    2.58
  -3  -9   1   55.99    2.60
  -3  -9   1   53.64    2.09
 -12   4  -1    0.99    0.11
 -12   4  -1    1.09    0.14
 -12   4  -1    1.36    0.24
 -12   4  -1    0.99    0.08
 -12   4  -1    1.38    0.15
 -12   4  -1    0.99    0.11
 -12   4  -1    1.05    0.15
  -4  -8   1    1.38    0.26
  -4  -8   1    0.99    0.16
  -4  -8   1    1.24    0.18
  -4  -8   1    0.81    0.14
  -4  -8   1    1.18    0.21
  -8  12   1    0.89    0.13
  -4  -8   1    0.65    0.11
  -4  -8   1    1.17    0.09
  -4  -8   1    1.01    0.11
 -12   5  -1   62.64    2.90
 -12   5  -1   64.51    2.85
 -12   5  -1   63.12    3.00
 -12   5  -1   62.13    3.07
 -12   5  -1   64.16    2.87
 -12   5  -1   60.76    2.41
 -12   5  -1   59.42    2.84
  -5  -7   1   64.04    3.07
  -5  -7   1   57.69    2.94
  -5  -7   1   60.92    2.99
  -5  -7   1   64.67    3.00
  -5  -7   1   62.23    2.93
  -5  -7   1   62.69    2.80
  -5  -7   1   60.12    2.41
  -5  -7   1   59.73    2.97
 -12   6  -1   29.45    1.44
 -12   6  -1   31.17    1.42
 -12   6  -1   30.73    1.48
 -12   6  -1   31.05    1.49
   6 -12  -1   28.67    1.50
 -12   6  -1   32.17    1.44
 -12   6  -1   29.23    1.46
 -12   6  -1   30.98    1.54
 -12   6  -1   30.71    1.20
 -12   6  -1   30.13    1.44
 -12   6  -1   32.05    1.51
  -6  -6   1   31.42    1.51
  -6  -6   1   32.26    1.45
  -6  -6   1   31.17    1.54
  -6  -6   1   31.78    1.20
  -6  -6   1   32.07    1.50
  -6  -6   1   28.64    1.42
  -6  -6   1   30.15    1.46
  -6  -6   1   30.46    1.47
  -6  -6   1   30.69    1.49
 -12   7  -1    5.55    0.31
 -12   7  -1    5.25    0.40
   5 -12  -1    4.06    0.42
 -12   7  -1    5.41    0.30
   5 -12  -1    4.74    0.34
 -12   7  -1    5.24    0.23
 -12   7  -1    4.75    0.27
 -12   7  -1    5.64    0.33
   5 -12  -1    4.79    0.29
 -12   7  -1    5.73    0.42
 -12   7  -1    4.84    0.32
 -12   7  -1    5.62    0.31
 -12   7  -1    4.67    0.30
  -7  -5   1    5.07    0.28
  -7  -5   1    4.80    0.29
  -7  -5   1    6.07    0.36
  -7  -5   1    5.62    0.30
  -7  -5   1    4.89    0.26
  -7  -5   1    4.78    0.30
  -7  -5   1    5.55    0.24
  -7  -5   1    4.73    0.36
  -7  -5   1    5.32    0.43
  -7  -5   1    5.62    0.32
 -12   8  -1    0.44    0.16
 -12   8  -1    0.22    0.13
 -12   8  -1    0.21    0.09
 -12   8  -1    0.15    0.07
   4 -12  -1    0.23    0.08
 -12   8  -1    0.23    0.17
 -12   8  -1    0.19    0.15
   4 -12  -1    0.35    0.23
   4 -12  -1    0.27    0.16
 -12   8  -1    0.27    0.10
 -12   8  -1    0.05    0.22
   4 -12  -1    0.21    0.09
   4 -12  -1    0.20    0.23
 -12   8  -1    0.16    0.11
  -8  -4   1    0.36    0.06
  -8  -4   1    0.21    0.05
  -8  -4   1    0.14    0.14
  -8  -4   1    0.23    0.03
  -8  -4   1    0.36    0.13
  -8  -4   1    0.06    0.18
  -8  -4   1    0.19    0.06
  -8  -4   1    0.17    0.11
  -8  -4   1    0.74    0.25
  -8  -4   1    0.30    0.10
   3 -12  -1   34.21    1.74
 -12   9  -1   35.50    1.66
   3 -12  -1   36.68    1.80
 -12   9  -1   35.13    1.72
 -12   9  -1   36.98    1.81
 -12   9  -1   36.43    1.41
 -12   9  -1   36.52    1.68
 -12   9  -1   35.35    1.72
   3 -12  -1   37.42    1.68
   3 -12  -1   33.03    1.42
   3 -12  -1   34.75    1.73
   3 -12  -1   35.09    1.77
 -12   9  -1   35.29    1.73
 -12   9  -1   36.53    1.69
 -12   9  -1   35.73    1.77
  -9  -3   1   33.66    1.70
  -9  -3   1   34.37    1.74
  -9  -3   1   37.45    1.67
  -9  -3   1   38.06    1.76
  -9  -3   1   38.80    1.81
  -9  -3   1   36.54    1.69
  -9  -3   1   38.28    1.41
 -12  10  -1   29.98    1.50
 -12  10  -1   32.68    1.56
 -12  10  -1   31.84    1.47
 -12  10  -1   31.56    1.21
   2 -12  -1   29.87    1.49
   2 -12  -1   32.05    1.50
   2 -12  -1   28.72    1.52
   2 -12  -1   30.00    1.48
 -12  10  -1   30.66    1.54
   2 -12  -1   29.17    1.22
 -12  10  -1   30.48    1.44
   2 -12  -1   29.38    1.56
 -12  10  -1   30.16    1.48
 -12  10  -1   30.20    1.48
   2 -12  -1   30.57    1.46
 -10  -2   1   29.59    1.49
 -10  -2   1   29.31    1.20
 -10  -2   1   32.94    1.55
 -10  -2   1   32.38    1.44
 -10  -2   1   32.54    1.52
 -10  -2   1   31.66    1.47
 -10  -2   1   31.77    1.50
   1 -12  -1    4.05    0.40
   1 -12  -1    4.18    0.36
   1 -12  -1    4.14    0.25
 -12  11  -1    4.12    0.29
   1 -12  -1    4.05    0.29
 -12  11  -1    3.99    0.36
   1 -12  -1    4.12    0.27
 -12  11  -1    4.15    0.23
   1 -12  -1    4.37    0.24
 -12  11  -1    4.40    0.35
 -12  11  -1    3.85    0.40
 -12  11  -1    4.17    0.39
 -12  11  -1    4.46    0.24
   1 -12  -1    3.64    0.40
 -11  -1   1    4.80    0.33
 -11  -1   1    4.31    0.19
 -11  -1   1    4.75    0.32
 -11  -1   1    3.49    0.34
 -11  -1   1    4.41    0.33
   0 -12  -1    8.83    0.46
   0 -12  -1    8.24    0.55
   0 -12  -1    9.01    0.58
   0 -12  -1    8.29    0.46
 -12  12  -1    8.25    0.57
 -12  12  -1    9.02    0.48
 -12  12  -1    9.33    0.44
 -12  12  -1    8.48    0.37
 -12  12  -1    8.62    0.48
   0 -12  -1    8.47    0.38
   0 -12  -1    8.39    0.46
 -12  12  -1    8.54    0.53
 -12   0   1    9.14    0.47
 -12   0   1    8.35    0.46
 -12   0   1    8.45    0.35
 -12   0   1    9.32    0.48
 -12   0   1    7.20    0.57
 -12   0   1    8.97    0.50
 -12  13  -1    1.64    0.18
  -1 -12  -1    1.30    0.14
  -1 -12  -1    1.65    0.20
  -1 -12  -1    1.53    0.30
  -1 -12  -1    1.41    0.10
 -12  13  -1    1.36    0.14
 -12  13  -1    1.25    0.22
 -12  13  -1    1.50    0.15
 -12  13  -1    1.68    0.17
 -13   1   1    1.67    0.16
 -13   1   1    1.55    0.15
 -13   1   1    1.49    0.19
 -13   1   1    1.46    0.11
 -13   1   1    1.07    0.27
 -13   1   1    1.35    0.14
  -2 -12  -1    4.05    0.34
  -2 -12  -1    3.98    0.28
  -2 -12  -1    4.23    0.24
 -12  14  -1    4.30    0.36
  -2 -12  -1    4.31    0.26
  -2 -12  -1    4.32    0.35
 -12  14  -1    4.33    0.30
 -12  14  -1    4.50    0.28
 -14   2   1    4.13    0.18
 -14   2   1    4.34    0.30
 -14   2   1    4.46    0.35
 -14   2   1    4.01    0.35
 -12  15  -1    0.47    0.12
  -3 -12  -1    0.26    0.17
 -12  15  -1    0.41    0.13
  -3 -12  -1    0.27    0.12
 -12  15  -1    0.35    0.18
  -3 -12  -1    0.34    0.10
  -3 -12  -1    0.55    0.19
 -15   3   1    0.25    0.18
 -15   3   1    0.34    0.05
 -15   3   1    0.41    0.13
 -15   3   1    0.36    0.13
 -12  16  -1   -0.04    0.17
  -4 -12  -1    0.07    0.16
 -12  16  -1   -0.01    0.12
  -4 -12  -1    0.03    0.08
 -12  16  -1    0.05    0.18
  -4 -12  -1    0.09    0.18
  -4 -12  -1   -0.01    0.17
 -16   4   1   -0.07    0.19
 -16   4   1   -0.02    0.18
 -16   4   1   -0.13    0.18
  -5 -12  -1    0.56    0.17
 -12  17  -1    0.52    0.12
  -5 -12  -1    0.51    0.06
 -12  17  -1    0.59    0.12
  -5 -12  -1    0.48    0.12
  -5 -12  -1    0.63    0.19
 -12  17  -1    0.43    0.18
 -17   5   1    0.33    0.18
 -17   5   1    0.56    0.18
 -17   5   1    0.66    0.14
  -6 -12  -1    0.93    0.12
 -12  18  -1    0.66    0.11
 -12  18  -1    0.74    0.12
 -12  18  -1    0.71    0.11
  -6 -12  -1    0.68    0.15
  -6 -12  -1    0.64    0.12
 -18   6   1    0.58    0.13
 -18   6   1    0.67    0.16
 -12  19  -1    0.36    0.10
  -7 -12  -1    0.51    0.11
 -12  19  -1    0.56    0.08
  -7 -12  -1    0.31    0.08
 -19   7   1    0.57    0.09
  12 -19   1    0.50    0.14
 -19   7   1    0.40    0.11
 -13  -6  -1   -0.06    0.10
 -13  -6  -1   -0.08    0.10
   6 -19   1    0.08    0.08
 -19  13   1    0.07    0.04
 -19  13   1    0.08    0.07
 -19  13   1    0.05    0.07
   6 -19   1    0.19    0.08
 -13  -5  -1    5.54    0.32
 -13  -5  -1    5.61    0.32
   5 -18   1    6.07    0.34
 -18  13   1    5.28    0.30
   5 -18   1    6.45    0.35
   5 -18   1    5.12    0.27
 -18  13   1    5.24    0.24
 -18  13   1    5.22    0.33
 -13  -4  -1    2.88    0.25
 -13  -4  -1    3.05    0.24
 -17  13   1    3.16    0.18
 -17  13   1    2.98    0.18
   4 -17   1    3.60    0.30
   4 -17   1    3.28    0.19
 -17  13   1    2.91    0.21
 -17  13   1    2.70    0.25
 -13  -3  -1    0.30    0.16
 -13  -3  -1    0.58    0.14
 -13  -3  -1    0.06    0.19
   3 -16   1    0.26    0.11
 -16  13   1    0.31    0.12
   3 -16   1    0.21    0.10
 -16  13   1    0.03    0.10
 -16  13   1    0.39    0.12
 -16  13   1    0.27    0.19
 -13  -2  -1    0.63    0.20
 -13  -2  -1    0.44    0.13
 -13  -2  -1    0.34    0.19
 -13  -2  -1    0.29    0.14
 -15  13   1    0.47    0.09
 -15  13   1    0.27    0.20
 -15  13   1    0.32    0.15
   2 -15   1    0.26    0.10
   2 -15   1    0.12    0.16
   2 -15   1    0.36    0.11
   2 -15   1    0.34    0.11
 -13  -1  -1    2.55    0.25
 -13  -1  -1    2.30    0.23
 -13  -1  -1    2.31    0.23
 -13  -1  -1    1.99    0.23
 -14  13   1    2.40    0.20
   1 -14   1    2.29    0.19
 -14  13   1    2.38    0.16
   1 -14   1    2.19    0.20
   1 -14   1    2.30    0.17
   1 -14   1    2.12    0.19
 -14  13   1    2.23    0.25
 -13   0  -1    0.80    0.19
 -13   0  -1    1.06    0.18
 -13   0  -1    0.79    0.19
 -13   0  -1    0.92    0.16
 -13   0  -1    1.34    0.20
 -13  13   1    0.84    0.17
   0 -13   1    0.92    0.15
   0 -13   1    0.97    0.19
   0 -13   1    1.06    0.16
   0 -13   1    0.90    0.09
   0 -13   1    0.78    0.14
 -13  13   1    0.89    0.10
 -13  13   1    1.00    0.13
 -13   1  -1    0.63    0.13
 -13   1  -1    0.86    0.14
 -13   1  -1    0.78    0.24
 -13   1  -1    0.99    0.12
 -13   1  -1    0.80    0.13
 -13   1  -1    0.86    0.18
 -12  13   1    0.86    0.20
  -1 -12   1    0.69    0.11
  -1 -12   1    0.66    0.07
  -1 -12   1    0.65    0.14
  -1 -12   1    0.67    0.09
 -12  13   1    0.62    0.17
  -1 -12   1    0.71    0.27
 -12  13   1    0.74    0.14
  -1 -12   1    0.80    0.19
 -13   2  -1   28.38    1.35
 -13   2  -1   29.44    1.34
 -13   2  -1   29.85    1.41
 -13   2  -1   25.86    1.39
 -13   2  -1   30.45    1.43
  -2 -11   1   29.82    1.39
  -2 -11   1   27.99    1.45
  -2 -11   1   28.49    1.39
 -11  13   1   27.99    1.40
  -2 -11   1   30.70    1.43
 -11  13   1   27.92    1.41
 -11  13   1   27.81    1.38
  -2 -11   1   28.83    1.14
  -2 -11   1   28.71    1.40
 -13   3  -1    7.29    0.41
 -13   3  -1    7.46    0.41
 -13   3  -1    6.81    0.41
 -13   3  -1    6.94    0.42
 -13   3  -1    5.56    0.43
 -13   3  -1    6.25    0.40
  -3 -10   1    7.13    0.40
  -3 -10   1    6.25    0.43
  -3 -10   1    6.31    0.43
  -3 -10   1    7.35    0.39
 -10  13   1    6.65    0.40
  -3 -10   1    6.50    0.29
  -3 -10   1    6.91    0.37
 -10  13   1    6.50    0.45
  -3 -10   1    6.22    0.45
 -13   4  -1    2.08    0.23
 -13   4  -1    2.12    0.20
 -13   4  -1    2.13    0.19
 -13   4  -1    2.27    0.18
 -13   4  -1    1.63    0.28
 -13   4  -1    1.99    0.10
 -13   4  -1    1.92    0.18
  -4  -9   1    1.92    0.18
  -4  -9   1    2.36    0.30
  -4  -9   1    2.03    0.18
  -4  -9   1    2.03    0.17
  -4  -9   1    2.07    0.20
  -4  -9   1    1.71    0.20
  -9  13   1    1.66    0.17
  -4  -9   1    1.75    0.21
  -4  -9   1    2.02    0.16
 -13   5  -1   11.81    0.59
 -13   5  -1   11.45    0.46
 -13   5  -1   11.38    0.62
 -13   5  -1   10.89    0.68
 -13   5  -1   12.56    0.62
 -13   5  -1   12.38    0.61
  -5  -8   1   11.03    0.63
  -5  -8   1   11.41    0.59
  -5  -8   1   11.48    0.63
  -5  -8   1   11.04    0.57
  -5  -8   1   11.45    0.61
  -5  -8   1   11.73    0.67
  -5  -8   1   11.51    0.48
  -5  -8   1   12.19    0.63
 -13   6  -1    0.28    0.14
 -13   6  -1    0.53    0.24
 -13   6  -1    0.27    0.15
 -13   6  -1    0.29    0.06
   7 -13  -1    0.11    0.13
 -13   6  -1    0.27    0.15
 -13   6  -1    0.23    0.11
 -13   6  -1    0.19    0.14
  -6  -7   1    0.30    0.12
  -6  -7   1    0.24    0.07
  -6  -7   1    0.17    0.14
  -6  -7   1    0.17    0.13
  -6  -7   1    0.25    0.11
  -6  -7   1    0.41    0.26
  -6  -7   1    0.31    0.08
  -6  -7   1    0.02    0.14
 -13   7  -1    0.28    0.07
 -13   7  -1    0.35    0.15
 -13   7  -1    0.02    0.21
 -13   7  -1    0.24    0.11
   6 -13  -1    0.22    0.13
 -13   7  -1    0.31    0.06
 -13   7  -1    0.30    0.13
 -13   7  -1    0.21    0.24
 -13   7  -1    0.33    0.05
   6 -13  -1    0.35    0.18
 -13   7  -1    0.35    0.04
 -13   7  -1    0.34    0.15
  -7  -6   1    0.27    0.06
  -7  -6   1    0.23    0.12
  -7  -6   1    0.06    0.16
  -7  -6   1    0.26    0.19
  -7  -6   1    0.31    0.10
  -7  -6   1    0.31    0.10
  -7  -6   1    0.22    0.14
  -7  -6   1    0.37    0.07
  -7  -6   1    0.48    0.16
 -13   8  -1    7.27    0.41
   5 -13  -1    7.60    0.52
 -13   8  -1    7.95    0.43
 -13   8  -1    7.69    0.46
   5 -13  -1    7.31    0.43
 -13   8  -1    7.35    0.38
 -13   8  -1    7.62    0.32
 -13   8  -1    7.03    0.51
   5 -13  -1    7.59    0.42
 -13   8  -1    7.03    0.51
 -13   8  -1    6.94    0.40
 -13   8  -1    7.53    0.43
  -8  -5   1    7.29    0.45
  -8  -5   1    7.28    0.40
  -8  -5   1    7.64    0.47
  -8  -5   1    7.24    0.53
  -8  -5   1    7.45    0.41
  -8  -5   1    7.64    0.31
   4 -13  -1   10.07    0.61
 -13   9  -1   11.49    0.59
   4 -13  -1   10.62    0.58
 -13   9  -1   10.65    0.65
 -13   9  -1   10.37    0.64
 -13   9  -1   11.14    0.54
 -13   9  -1   11.09    0.56
 -13   9  -1   10.86    0.45
   4 -13  -1   10.40    0.56
   4 -13  -1   11.49    0.65
 -13   9  -1   10.40    0.59
 -13   9  -1   10.05    0.58
 -13   9  -1   10.57    0.55
  -9  -4   1   10.53    0.60
  -9  -4   1   11.06    0.44
  -9  -4   1   11.18    0.59
  -9  -4   1   10.91    0.53
  -9  -4   1   11.67    0.60
  -9  -4   1   11.12    0.59
 -13  10  -1    2.86    0.19
 -13  10  -1    2.59    0.21
   3 -13  -1    2.48    0.21
   3 -13  -1    2.80    0.27
   3 -13  -1    2.78    0.22
 -13  10  -1    2.65    0.32
 -13  10  -1    2.72    0.23
   3 -13  -1    2.12    0.29
 -13  10  -1    2.83    0.23
   3 -13  -1    2.39    0.21
   3 -13  -1    2.90    0.26
   3 -13  -1    2.44    0.30
 -13  10  -1    2.83    0.22
 -13  10  -1    2.77    0.26
 -10  -3   1    2.59    0.33
 -10  -3   1    2.89    0.33
 -10  -3   1    2.17    0.27
 -10  -3   1    2.77    0.14
 -10  -3   1    2.57    0.23
 -10  -3   1    2.95    0.29
 -10  -3   1    2.75    0.28
 -13  11  -1   11.86    0.63
 -13  11  -1   11.28    0.48
   2 -13  -1   10.72    0.61
   2 -13  -1   10.87    0.59
 -13  11  -1   11.85    0.58
   2 -13  -1   10.41    0.48
   2 -13  -1   11.90    0.60
   2 -13  -1   11.70    0.56
 -13  11  -1   11.21    0.69
 -13  11  -1   10.73    0.57
 -13  11  -1    9.97    0.64
 -11  -2   1    9.91    0.65
 -11  -2   1   10.02    0.68
 -11  -2   1   11.96    0.56
 -11  -2   1   10.52    0.44
 -11  -2   1   11.38    0.61
 -11  -2   1   12.01    0.59
   1 -13  -1    8.74    0.47
   1 -13  -1    8.46    0.42
   1 -13  -1    8.50    0.58
 -13  12  -1    8.10    0.48
 -13  12  -1    8.53    0.47
   1 -13  -1    8.43    0.39
 -13  12  -1    8.44    0.52
 -13  12  -1    8.54    0.39
   1 -13  -1    7.82    0.48
   1 -13  -1    8.68    0.49
 -13  12  -1    8.31    0.41
 -12  -1   1    8.92    0.48
 -12  -1   1    8.41    0.34
 -12  -1   1    8.30    0.47
 -12  -1   1    9.05    0.51
   0 -13  -1   -0.02    0.16
   0 -13  -1    0.16    0.08
 -13  13  -1    0.15    0.13
 -13  13  -1    0.06    0.08
   0 -13  -1    0.06    0.12
 -13  13  -1    0.12    0.15
 -13  13  -1    0.04    0.09
   0 -13  -1    0.06    0.18
 -13   0   1    0.06    0.14
 -13   0   1    0.41    0.18
 -13   0   1    0.12    0.05
 -13   0   1    0.17    0.13
 -13   0   1    0.04    0.13
  -1 -13  -1    0.65    0.18
  -1 -13  -1    0.42    0.08
 -13  14  -1    0.40    0.14
 -13  14  -1    0.28    0.14
  -1 -13  -1    0.40    0.12
 -13  14  -1    0.34    0.08
  -1 -13  -1    0.20    0.16
 -13  14  -1    0.39    0.17
 -14   1   1    0.38    0.14
 -14   1   1    0.36    0.18
 -14   1   1    0.25    0.20
 -14   1   1    0.26    0.11
 -14   1   1    0.30    0.03
  -2 -13  -1   -0.17    0.18
 -13  15  -1   -0.03    0.18
  -2 -13  -1    0.12    0.06
  -2 -13  -1   -0.10    0.16
 -13  15  -1    0.06    0.10
 -13  15  -1   -0.01    0.12
  -2 -13  -1    0.15    0.11
 -15   2   1    0.10    0.13
 -15   2   1   -0.06    0.13
 -15   2   1    0.26    0.17
  -3 -13  -1    1.48    0.19
 -13  16  -1    1.44    0.19
 -13  16  -1    1.82    0.16
  -3 -13  -1    1.63    0.20
 -13  16  -1    1.49    0.16
  -3 -13  -1    1.45    0.11
 -16   3   1    1.64    0.16
 -16   3   1    1.69    0.20
 -16   3   1    1.34    0.20
  -4 -13  -1    7.40    0.31
  -4 -13  -1    7.73    0.45
 -13  17  -1    7.74    0.38
 -13  17  -1    6.90    0.42
  -4 -13  -1    6.48    0.40
 -13  17  -1    7.90    0.46
 -17   4   1    7.90    0.45
 -17   4   1    6.91    0.40
 -17   4   1    7.77    0.45
 -13  18  -1    0.21    0.10
  -5 -13  -1    0.21    0.10
 -13  18  -1    0.04    0.07
 -13  18  -1    0.11    0.15
  -5 -13  -1    0.16    0.11
 -18   5   1    0.01    0.11
 -18   5   1    0.07    0.12
 -13  19  -1    1.56    0.15
  -6 -13  -1    1.79    0.19
 -19   6   1    1.35    0.12
 -19   6   1    1.38    0.12
  13 -19   1    1.18    0.12
 -14  -5  -1    1.19    0.13
 -19  14   1    1.50    0.08
   5 -19   1    1.62    0.13
   5 -19   1    1.19    0.12
 -14  -4  -1    0.83    0.17
 -14  -4  -1    0.77    0.12
 -18  14   1    0.88    0.16
   4 -18   1    0.78    0.10
 -18  14   1    0.74    0.08
   4 -18   1    0.84    0.11
 -14  -3  -1    9.93    0.54
 -14  -3  -1   10.14    0.52
 -14  -3  -1   11.14    0.57
 -17  14   1   11.14    0.51
 -17  14   1    9.82    0.43
   3 -17   1    9.67    0.54
 -17  14   1   10.66    0.56
   3 -17   1   10.40    0.52
 -14  -2  -1    5.31    0.34
 -14  -2  -1    5.66    0.39
 -14  -2  -1    5.40    0.36
 -16  14   1    5.28    0.35
 -16  14   1    5.77    0.33
   2 -16   1    4.89    0.33
   2 -16   1    5.41    0.30
 -16  14   1    5.71    0.30
   2 -16   1    6.15    0.36
 -14  -1  -1    0.17    0.13
 -14  -1  -1    0.06    0.13
 -14  -1  -1    0.23    0.19
 -15  14   1    0.19    0.19
   1 -15   1    0.06    0.10
   1 -15   1    0.16    0.15
 -15  14   1   -0.08    0.16
 -15  14   1    0.24    0.09
   1 -15   1   -0.13    0.18
 -14   0  -1    0.61    0.11
 -14   0  -1    0.80    0.14
 -14   0  -1    0.62    0.18
 -14   0  -1    0.61    0.19
 -14  14   1    0.56    0.14
 -14  14   1    0.88    0.14
   0 -14   1    0.58    0.11
   0 -14   1    0.83    0.15
 -14  14   1    0.77    0.13
   0 -14   1    0.77    0.10
   0 -14   1    0.65    0.15
 -14   1  -1    5.44    0.39
 -14   1  -1    5.11    0.32
 -14   1  -1    4.80    0.33
 -14   1  -1    4.83    0.36
 -13  14   1    5.50    0.33
 -13  14   1    5.75    0.39
  -1 -13   1    4.93    0.39
  -1 -13   1    4.75    0.34
  -1 -13   1    4.72    0.30
  -1 -13   1    5.23    0.34
 -14   2  -1   10.82    0.56
 -14   2  -1   10.40    0.59
 -14   2  -1   11.04    0.56
 -14   2  -1   11.77    0.62
 -12  14   1   10.72    0.58
 -12  14   1   11.05    0.57
  -2 -12   1   10.46    0.57
  -2 -12   1   11.53    0.48
  -2 -12   1   11.68    0.57
  -2 -12   1   11.93    0.63
 -14   3  -1    1.32    0.19
 -14   3  -1    1.47    0.15
 -14   3  -1    1.22    0.21
 -14   3  -1    1.63    0.15
 -14   3  -1    1.31    0.16
 -11  14   1    1.60    0.29
  -3 -11   1    1.25    0.18
  -3 -11   1    1.34    0.13
 -11  14   1    1.23    0.16
  -3 -11   1    1.65    0.13
  -3 -11   1    1.53    0.21
  -3 -11   1    0.93    0.28
 -14   4  -1   13.28    0.74
 -14   4  -1   12.45    0.74
 -14   4  -1   14.96    0.74
 -14   4  -1   13.79    0.69
 -14   4  -1   14.28    0.71
  -4 -10   1   14.00    0.72
  -4 -10   1   14.67    0.72
  -4 -10   1   14.77    0.69
 -10  14   1   13.42    0.74
  -4 -10   1   14.49    0.58
  -4 -10   1   13.13    0.73
  -4 -10   1   13.05    0.74
 -10  14   1   14.25    0.72
 -14   5  -1    3.38    0.30
 -14   5  -1    3.05    0.14
 -14   5  -1    2.92    0.31
 -14   5  -1    3.35    0.25
 -14   5  -1    2.40    0.32
 -14   5  -1    2.55    0.30
  -9  14   1    2.45    0.28
  -5  -9   1    3.18    0.20
  -5  -9   1    2.35    0.33
  -5  -9   1    3.19    0.29
  -5  -9   1    3.17    0.21
  -5  -9   1    3.47    0.33
  -9  14   1    2.71    0.32
  -5  -9   1    3.09    0.24
 -14   6  -1    7.18    0.29
 -14   6  -1    5.69    0.52
 -14   6  -1    7.15    0.41
   8 -14  -1    6.62    0.39
 -14   6  -1    6.89    0.44
 -14   6  -1    7.14    0.43
 -14   6  -1    7.17    0.44
   8 -14  -1    6.94    0.51
  -6  -8   1    6.64    0.39
  -6  -8   1    6.88    0.52
  -6  -8   1    7.42    0.45
  -6  -8   1    6.17    0.39
  -6  -8   1    7.16    0.44
  -6  -8   1    6.87    0.35
  -6  -8   1    7.25    0.31
   7 -14  -1    3.20    0.29
 -14   7  -1    3.45    0.26
 -14   7  -1    3.40    0.26
 -14   7  -1    3.33    0.17
 -14   7  -1    3.66    0.31
 -14   7  -1    2.82    0.33
 -14   7  -1    3.57    0.24
   7 -14  -1    2.70    0.32
  -7  -7   1    3.16    0.35
  -7  -7   1    3.26    0.33
  -7  -7   1    3.41    0.25
  -7  -7   1    3.47    0.19
  -7  -7   1    3.70    0.33
  -7  -7   1    3.08    0.24
 -14   8  -1    0.28    0.11
   6 -14  -1    0.37    0.10
 -14   8  -1    0.45    0.12
 -14   8  -1    0.31    0.18
 -14   8  -1    0.47    0.23
 -14   8  -1    0.40    0.12
 -14   8  -1    0.51    0.08
   6 -14  -1    0.37    0.19
  -8  -6   1    0.34    0.14
  -8  -6   1    0.49    0.13
  -8  -6   1    0.39    0.28
  -8  -6   1    0.35    0.18
  -8  -6   1    0.41    0.07
  -8  -6   1    0.26    0.12
   5 -14  -1    0.82    0.28
 -14   9  -1    0.95    0.26
 -14   9  -1    0.98    0.15
   5 -14  -1    1.03    0.14
 -14   9  -1    0.86    0.17
   5 -14  -1    1.09    0.17
 -14   9  -1    0.81    0.25
 -14   9  -1    1.01    0.09
 -14   9  -1    1.08    0.19
 -14   9  -1    1.10    0.10
  -9  -5   1    1.18    0.16
  -9  -5   1    1.04    0.19
  -9  -5   1    1.04    0.08
  -9  -5   1    1.02    0.19
  -9  -5   1    1.12    0.20
  -9  -5   1    1.12    0.22
 -14  10  -1    0.89    0.20
 -14  10  -1    0.58    0.12
 -14  10  -1    0.54    0.11
 -14  10  -1    0.57    0.10
   4 -14  -1    0.56    0.16
 -14  10  -1    0.66    0.11
   4 -14  -1    0.55    0.20
   4 -14  -1    0.68    0.17
 -14  10  -1    0.70    0.14
   4 -14  -1    0.59    0.13
 -10  -4   1    0.42    0.13
 -10  -4   1    0.69    0.16
 -10  -4   1    0.56    0.13
 -10  -4   1    0.45    0.28
 -10  -4   1    0.57    0.06
 -10  -4   1    0.43    0.20
 -14  11  -1    0.62    0.14
   3 -14  -1    0.44    0.13
 -14  11  -1    0.61    0.20
   3 -14  -1    0.62    0.11
   3 -14  -1    0.76    0.17
 -14  11  -1    0.57    0.15
 -14  11  -1    0.48    0.11
   3 -14  -1    0.57    0.16
   3 -14  -1    0.61    0.28
 -14  11  -1    0.65    0.12
 -11  -3   1    0.61    0.19
 -11  -3   1    0.72    0.13
 -11  -3   1    0.51    0.06
 -11  -3   1    0.40    0.19
 -11  -3   1    0.55    0.21
   2 -14  -1    5.50    0.34
   2 -14  -1    5.99    0.28
 -14  12  -1    6.02    0.28
   2 -14  -1    5.97    0.32
 -14  12  -1    6.42    0.44
 -14  12  -1    6.08    0.36
   2 -14  -1    5.77    0.39
   2 -14  -1    6.15    0.35
 -12  -2   1    5.90    0.37
 -12  -2   1    6.08    0.40
 -12  -2   1    6.53    0.43
 -12  -2   1    5.55    0.24
   1 -14  -1    0.23    0.13
   1 -14  -1    0.38    0.12
   1 -14  -1    0.46    0.13
 -14  13  -1    0.48    0.14
 -14  13  -1    0.36    0.13
 -14  13  -1    0.49    0.14
   1 -14  -1    0.46    0.14
 -13  -1   1    0.51    0.14
 -13  -1   1    0.36    0.19
 -13  -1   1    0.51    0.20
 -14  14  -1    4.54    0.33
   0 -14  -1    4.97    0.29
   0 -14  -1    4.95    0.24
   0 -14  -1    4.27    0.29
 -14  14  -1    4.67    0.34
   0 -14  -1    4.69    0.30
 -14  14  -1    4.64    0.25
 -14   0   1    4.65    0.31
 -14   0   1    4.55    0.32
 -14   0   1    4.68    0.32
 -14  15  -1    4.08    0.30
  -1 -14  -1    4.30    0.23
  -1 -14  -1    4.06    0.21
 -14  15  -1    4.29    0.32
  -1 -14  -1    3.75    0.28
 -14  15  -1    4.00    0.23
  -1 -14  -1    3.58    0.26
 -15   1   1    3.86    0.29
 -15   1   1    4.15    0.29
 -15   1   1    3.84    0.26
 -14  16  -1    0.52    0.13
 -14  16  -1    0.69    0.16
  -2 -14  -1    0.42    0.12
 -14  16  -1    0.42    0.10
  -2 -14  -1    0.51    0.10
  -2 -14  -1    0.43    0.13
 -16   2   1    0.37    0.11
 -16   2   1    0.54    0.18
 -16   2   1    0.40    0.18
 -14  17  -1    2.62    0.23
  -3 -14  -1    2.65    0.15
  -3 -14  -1    2.74    0.25
  -3 -14  -1    2.75    0.22
 -14  17  -1    3.14    0.27
 -17   3   1    2.33    0.22
 -17   3   1    2.56    0.28
 -17   3   1    2.39    0.21
  -4 -14  -1    0.16    0.04
 -14  18  -1    0.14    0.14
  -4 -14  -1    0.28    0.11
 -14  18  -1    0.24    0.13
 -18   4   1    0.03    0.10
 -18   4   1    0.14    0.10
  -5 -14  -1    1.16    0.13
 -14  19  -1    1.28    0.13
 -19   5   1    1.16    0.10
 -19   5   1    1.11    0.10
 -15  -3  -1    2.40    0.19
 -15  -3  -1    2.34    0.18
   3 -18   1    2.70    0.18
 -18  15   1    2.00    0.19
   3 -18   1    2.02    0.17
   3 -18   1    2.08    0.14
 -18  15   1    2.39    0.13
 -15  -2  -1    1.16    0.15
 -15  -2  -1    1.71    0.15
 -15  -2  -1    1.18    0.18
 -17  15   1    1.71    0.14
 -17  15   1    1.47    0.15
   2 -17   1    1.55    0.13
   2 -17   1    1.49    0.14
   2 -17   1    1.26    0.13
 -17  15   1    1.77    0.13
 -15  -1  -1    2.23    0.22
 -15  -1  -1    2.03    0.22
 -15  -1  -1    2.17    0.20
 -16  15   1    2.62    0.23
 -16  15   1    2.54    0.21
   1 -16   1    2.24    0.22
   1 -16   1    1.85    0.16
   1 -16   1    1.86    0.21
 -16  15   1    2.22    0.18
 -15   0  -1    1.59    0.20
 -15   0  -1    1.54    0.16
 -15   0  -1    1.55    0.20
   0 -15   1    1.14    0.14
   0 -15   1    1.20    0.14
 -15  15   1    1.23    0.17
   0 -15   1    1.28    0.20
 -15  15   1    1.31    0.15
 -15  15   1    1.33    0.20
 -15   1  -1    0.20    0.13
 -15   1  -1    0.03    0.13
 -15   1  -1    0.12    0.11
 -15   1  -1    0.09    0.13
 -14  15   1    0.08    0.17
  -1 -14   1    0.15    0.14
  -1 -14   1    0.11    0.13
  -1 -14   1    0.08    0.10
  -1 -14   1    0.12    0.11
 -14  15   1    0.11    0.13
 -15   2  -1    0.25    0.14
 -15   2  -1    0.19    0.18
 -15   2  -1    0.15    0.18
 -13  15   1    0.50    0.13
  -2 -13   1    0.23    0.09
 -13  15   1    0.22    0.18
  -2 -13   1    0.34    0.20
  -2 -13   1    0.34    0.16
  -2 -13   1    0.23    0.13
 -15   3  -1    6.54    0.44
 -15   3  -1    6.87    0.41
 -15   3  -1    6.85    0.44
 -12  15   1    7.21    0.42
  -3 -12   1    7.37    0.46
  -3 -12   1    6.25    0.38
  -3 -12   1    7.12    0.38
 -12  15   1    6.44    0.40
  -3 -12   1    6.80    0.31
 -15   4  -1   19.63    0.95
 -15   4  -1   17.96    1.02
 -15   4  -1   20.29    0.96
 -15   4  -1   19.94    1.00
  -4 -11   1   18.84    0.98
 -11  15   1   19.96    0.98
  -4 -11   1   20.06    0.96
  -4 -11   1   20.95    0.80
  -4 -11   1   21.34    1.02
 -15   5  -1    3.33    0.32
 -15   5  -1    3.71    0.36
 -15   5  -1    3.43    0.34
 -15   5  -1    4.13    0.28
  -5 -10   1    4.18    0.30
 -10  15   1    3.81    0.27
  -5 -10   1    3.21    0.33
  -5 -10   1    3.87    0.32
  -5 -10   1    3.91    0.22
  -5 -10   1    3.45    0.22
 -15   6  -1    0.39    0.17
 -15   6  -1    0.54    0.18
 -15   6  -1    0.32    0.05
 -15   6  -1    0.32    0.18
 -15   6  -1    0.15    0.17
   9 -15  -1    0.19    0.16
  -6  -9   1    0.32    0.12
  -6  -9   1    0.35    0.14
  -6  -9   1    0.45    0.10
  -6  -9   1    0.25    0.13
  -9  15   1    0.30    0.16
 -15   7  -1    0.89    0.13
   8 -15  -1    0.88    0.12
 -15   7  -1    0.89    0.14
 -15   7  -1    0.85    0.14
 -15   7  -1    0.92    0.08
  -7  -8   1    0.94    0.14
  -7  -8   1    0.91    0.09
  -7  -8   1    0.75    0.20
  -7  -8   1    0.85    0.15
 -15   8  -1    0.89    0.14
 -15   8  -1    0.96    0.17
   7 -15  -1    0.98    0.12
 -15   8  -1    0.91    0.08
 -15   8  -1    0.76    0.19
  -8  -7   1    0.91    0.10
  -8  -7   1    0.57    0.19
  -8  -7   1    1.03    0.20
  -8  -7   1    0.78    0.20
   6 -15  -1    2.59    0.25
 -15   9  -1    3.70    0.20
   6 -15  -1    3.71    0.30
 -15   9  -1    3.71    0.30
 -15   9  -1    3.25    0.25
 -15   9  -1    3.63    0.29
  -9  -6   1    3.10    0.29
  -9  -6   1    3.51    0.37
  -9  -6   1    3.66    0.28
  -9  -6   1    3.03    0.26
  -9  -6   1    3.33    0.18
   5 -15  -1   -0.05    0.17
 -15  10  -1    0.17    0.04
   5 -15  -1    0.43    0.17
 -15  10  -1    0.06    0.14
   5 -15  -1    0.24    0.14
 -15  10  -1    0.08    0.17
 -15  10  -1    0.26    0.19
 -15  10  -1    0.25    0.10
 -10  -5   1    0.17    0.21
 -10  -5   1    0.39    0.12
 -10  -5   1    0.21    0.06
 -10  -5   1    0.14    0.20
 -10  -5   1    0.25    0.13
   4 -15  -1   11.43    0.58
 -15  11  -1   11.40    0.55
 -15  11  -1   11.57    0.66
   4 -15  -1   11.10    0.61
   4 -15  -1   11.66    0.62
 -15  11  -1   11.37    0.48
 -15  11  -1   10.81    0.58
 -11  -4   1   11.08    0.59
 -11  -4   1   11.12    0.63
 -11  -4   1   11.18    0.60
 -11  -4   1   10.35    0.44
   3 -15  -1   20.08    0.99
   3 -15  -1   20.21    0.98
 -15  12  -1   20.43    1.04
 -15  12  -1   18.79    0.97
   3 -15  -1   17.49    0.99
   3 -15  -1   19.49    0.81
 -15  12  -1   20.77    0.97
 -15  12  -1   20.46    0.81
   3 -15  -1   20.56    0.98
 -12  -3   1   21.05    1.03
 -12  -3   1   21.20    1.02
 -12  -3   1   20.86    0.98
   2 -15  -1    0.70    0.11
   2 -15  -1    1.00    0.15
 -15  13  -1    0.84    0.12
   2 -15  -1    0.65    0.10
 -15  13  -1    0.61    0.15
   2 -15  -1    0.98    0.14
 -15  13  -1    0.84    0.13
 -13  -2   1    0.76    0.14
 -13  -2   1    0.91    0.15
 -13  -2   1    0.70    0.15
   1 -15  -1    9.23    0.40
 -15  14  -1    8.53    0.46
   1 -15  -1    8.46    0.45
   1 -15  -1    8.32    0.49
   1 -15  -1    7.65    0.47
 -15  14  -1    8.36    0.49
 -15  14  -1    8.44    0.37
 -14  -1   1    8.95    0.46
 -14  -1   1    8.53    0.47
 -14  -1   1    8.56    0.47
 -15  15  -1    8.23    0.46
 -15  15  -1    7.94    0.37
   0 -15  -1    7.73    0.34
   0 -15  -1    6.84    0.42
   0 -15  -1    8.18    0.46
 -15  15  -1    8.62    0.44
   0 -15  -1    7.94    0.40
 -15   0   1    7.47    0.44
 -15   0   1    7.80    0.43
  -1 -15  -1    0.59    0.11
 -15  16  -1    0.37    0.13
  -1 -15  -1    0.45    0.10
  -1 -15  -1    0.42    0.17
 -15  16  -1    0.58    0.13
 -15  16  -1    0.60    0.19
 -16   1   1    0.63    0.13
 -16   1   1    0.64    0.13
  -2 -15  -1    0.04    0.11
 -15  17  -1    0.19    0.16
 -15  17  -1    0.16    0.12
  -2 -15  -1    0.14    0.05
 -15  17  -1    0.11    0.09
 -17   2   1    0.18    0.12
 -17   2   1    0.17    0.11
  -3 -15  -1    0.07    0.09
  -3 -15  -1    0.14    0.05
 -15  18  -1    0.13    0.09
 -15  18  -1    0.11    0.08
 -18   3   1    0.15    0.07
 -18   3   1    0.08    0.10
 -18  16   1    7.19    0.30
   2 -18   1    7.51    0.35
   2 -18   1    6.89    0.37
 -16  -1  -1    5.31    0.29
 -16  -1  -1    5.20    0.31
   1 -17   1    5.54    0.31
 -17  16   1    4.96    0.24
   1 -17   1    5.39    0.25
 -17  16   1    5.93    0.33
 -17  16   1    5.65    0.29
   1 -17   1    6.09    0.29
 -16   0  -1    0.27    0.15
 -16   0  -1    0.01    0.17
   0 -16   1    0.19    0.11
   0 -16   1    0.21    0.08
 -16  16   1    0.23    0.12
 -16  16   1    0.21    0.13
 -16  16   1    0.02    0.12
   0 -16   1    0.21    0.11
 -16   1  -1    3.99    0.33
 -16   1  -1    4.30    0.32
 -16   1  -1    2.96    0.23
  -1 -15   1    3.93    0.23
 -15  16   1    3.78    0.25
  -1 -15   1    3.72    0.21
 -15  16   1    3.02    0.27
  -1 -15   1    4.10    0.31
 -16   2  -1   10.79    0.57
 -16   2  -1   10.88    0.55
 -16   2  -1   10.80    0.57
 -14  16   1   11.03    0.62
  -2 -14   1   10.64    0.57
  -2 -14   1    9.83    0.55
  -2 -14   1   11.36    0.47
 -14  16   1   11.15    0.59
 -14  16   1   11.41    0.54
  -2 -14   1   10.65    0.53
 -16   3  -1    4.51    0.36
 -16   3  -1    4.79    0.37
 -16   3  -1    4.19    0.30
  -3 -13   1    4.76    0.26
  -3 -13   1    4.50    0.25
 -13  16   1    4.74    0.38
  -3 -13   1    4.84    0.38
 -13  16   1    4.97    0.31
  -3 -13   1    4.73    0.33
 -16   4  -1    0.13    0.19
 -16   4  -1    0.05    0.13
 -16   4  -1   -0.01    0.19
  -4 -12   1   -0.01    0.11
  -4 -12   1    0.14    0.21
  -4 -12   1    0.14    0.05
 -12  16   1    0.24    0.15
  -4 -12   1    0.26    0.12
 -16   5  -1    6.76    0.43
 -16   5  -1    5.88    0.37
 -16   5  -1    6.37    0.39
 -16   5  -1    6.83    0.39
  -5 -11   1    6.14    0.37
  -5 -11   1    6.79    0.40
  -5 -11   1    6.84    0.31
 -11  16   1    6.79    0.38
 -16   6  -1    4.65    0.30
 -16   6  -1    4.24    0.30
  10 -16  -1    4.44    0.37
 -16   6  -1    5.37    0.37
 -10  16   1    3.92    0.30
  -6 -10   1    4.60    0.23
  -6 -10   1    4.02    0.31
  -6 -10   1    4.81    0.33
  -6 -10   1    5.17    0.35
 -16   7  -1    0.11    0.03
 -16   7  -1    0.05    0.13
 -16   7  -1    0.03    0.17
   9 -16  -1    0.11    0.16
 -16   7  -1    0.21    0.19
  -7  -9   1    0.13    0.13
  -7  -9   1    0.01    0.13
  -7  -9   1    0.09    0.08
  -7  -9   1    0.14    0.14
  -9  16   1    0.18    0.16
 -16   8  -1    0.47    0.19
 -16   8  -1    0.37    0.17
 -16   8  -1    0.20    0.07
   8 -16  -1    0.27    0.16
 -16   8  -1    0.16    0.13
  -8  -8   1    0.08    0.14
  -8  -8   1    0.05    0.18
  -8  -8   1    0.07    0.07
  -8  -8   1    0.08    0.20
 -16   9  -1    0.12    0.16
 -16   9  -1    0.01    0.07
   7 -16  -1    0.06    0.15
 -16   9  -1    0.20    0.14
 -16   9  -1    0.14    0.18
  -9  -7   1    0.12    0.19
  -9  -7   1    0.19    0.20
  -9  -7   1    0.14    0.06
 -16  10  -1    1.05    0.10
   6 -16  -1    0.87    0.15
   6 -16  -1    1.18    0.18
 -16  10  -1    0.67    0.16
   6 -16  -1    0.70    0.19
 -16  10  -1    0.87    0.21
 -16  10  -1    0.91    0.14
 -10  -6   1    0.90    0.07
 -10  -6   1    1.02    0.16
 -10  -6   1    0.87    0.16
 -10  -6   1    1.20    0.20
 -16  11  -1    1.22    0.16
   5 -16  -1    1.34    0.14
 -16  11  -1    1.00    0.15
 -16  11  -1    1.15    0.18
 -16  11  -1    1.24    0.11
   5 -16  -1    0.73    0.19
   5 -16  -1    1.15    0.18
 -11  -5   1    0.96    0.21
 -11  -5   1    1.39    0.14
 -11  -5   1    1.34    0.16
 -16  12  -1    0.23    0.20
 -16  12  -1    0.40    0.08
   4 -16  -1    0.31    0.08
   4 -16  -1    0.03    0.16
 -16  12  -1    0.20    0.11
   4 -16  -1    0.34    0.17
 -12  -4   1    0.27    0.14
 -12  -4   1    0.39    0.13
 -12  -4   1    0.38    0.20
 -16  13  -1    6.18    0.44
   3 -16  -1    6.39    0.37
   3 -16  -1    5.50    0.28
 -16  13  -1    5.65    0.27
 -16  13  -1    5.93    0.30
   3 -16  -1    5.75    0.34
 -13  -3   1    5.80    0.36
 -13  -3   1    5.72    0.39
 -13  -3   1    5.37    0.35
   2 -16  -1    6.72    0.31
 -16  14  -1    6.88    0.46
 -16  14  -1    7.08    0.36
   2 -16  -1    6.93    0.42
 -16  14  -1    7.18    0.33
   2 -16  -1    6.51    0.38
 -14  -2   1    6.34    0.40
 -14  -2   1    6.66    0.39
 -14  -2   1    7.06    0.38
 -16  15  -1    0.12    0.08
 -16  15  -1    0.14    0.12
   1 -16  -1    0.12    0.11
   1 -16  -1    0.17    0.16
   1 -16  -1    0.18    0.08
 -16  15  -1    0.09    0.19
 -15  -1   1    0.11    0.13
 -15  -1   1    0.19    0.18
   0 -16  -1    0.00    0.15
 -16  16  -1    0.23    0.11
 -16  16  -1    0.15    0.09
   0 -16  -1    0.40    0.07
 -16  16  -1    0.32    0.12
 -16   0   1    0.29    0.17
 -16   0   1    0.12    0.11
 -16  17  -1    0.22    0.08
 -16  17  -1    0.14    0.10
  -1 -16  -1    0.05    0.09
  -1 -16  -1    0.28    0.05
 -16  17  -1    0.38    0.11
 -17   1   1    0.17    0.10
 -17   1   1    0.28    0.11
  -2 -16  -1    1.42    0.13
 -16  18  -1    1.47    0.15
 -16  18  -1    1.56    0.12
  -2 -16  -1    1.49    0.08
 -18   2   1    1.30    0.14
 -17   0  -1    0.51    0.10
 -17   0  -1    0.84    0.09
 -17  17   1    0.55    0.10
 -17  17   1    0.83    0.07
 -17  17   1    0.97    0.09
   0 -17   1    0.56    0.10
 -17   1  -1    0.26    0.10
 -17   1  -1    0.16    0.11
 -16  17   1    0.39    0.11
  -1 -16   1    0.33    0.10
 -16  17   1    0.19    0.08
  -1 -16   1    0.24    0.07
 -17   2  -1    0.19    0.17
 -17   2  -1    0.08    0.16
 -17   2  -1    0.14    0.09
  -2 -15   1    0.15    0.07
 -15  17   1    0.06    0.17
  -2 -15   1    0.10    0.12
 -15  17   1    0.21    0.10
 -17   3  -1    0.85    0.13
 -17   3  -1    0.98    0.13
 -17   3  -1    1.04    0.13
  -3 -14   1    0.82    0.14
 -14  17   1    0.89    0.09
  -3 -14   1    0.74    0.11
 -14  17   1    0.88    0.18
 -14  17   1    1.12    0.17
 -17   4  -1    2.89    0.24
 -17   4  -1    2.74    0.25
 -17   4  -1    2.90    0.24
  -4 -13   1    3.07    0.19
 -13  17   1    2.76    0.25
 -13  17   1    3.10    0.31
  -4 -13   1    2.96    0.25
  -4 -13   1    3.04    0.26
 -17   5  -1    0.67    0.19
 -17   5  -1    0.66    0.13
  -5 -12   1    0.73    0.16
 -12  17   1    1.04    0.15
  -5 -12   1    0.68    0.14
  -5 -12   1    0.83    0.07
  11 -17  -1    0.29    0.17
 -17   6  -1    0.13    0.19
 -17   6  -1    0.13    0.12
  -6 -11   1    0.22    0.16
  -6 -11   1    0.28    0.14
  -6 -11   1    0.14    0.08
 -11  17   1    0.47    0.11
  10 -17  -1    0.53    0.17
 -17   7  -1    0.28    0.13
 -17   7  -1    0.19    0.11
 -17   7  -1    0.32    0.12
  -7 -10   1    0.41    0.07
 -10  17   1    0.12    0.16
  -7 -10   1    0.38    0.20
  -7 -10   1    0.22    0.17
   9 -17  -1    0.26    0.11
 -17   8  -1    0.30    0.17
 -17   8  -1    0.11    0.12
 -17   8  -1    0.14    0.18
  -8  -9   1    0.12    0.06
  -9  17   1    0.19    0.11
  -8  -9   1    0.16    0.14
  -8  -9   1    0.26    0.13
 -17   9  -1    0.74    0.14
 -17   9  -1    0.87    0.16
   8 -17  -1    0.97    0.12
 -17   9  -1    0.76    0.06
 -17   9  -1    0.80    0.14
  -9  -8   1    0.89    0.20
  -9  -8   1    1.00    0.19
  -9  -8   1    0.79    0.06
 -17  10  -1    2.07    0.21
   7 -17  -1    2.29    0.20
 -17  10  -1    1.66    0.18
   7 -17  -1    1.96    0.17
 -17  10  -1    2.20    0.23
 -17  10  -1    2.18    0.13
   7 -17  -1    1.93    0.17
 -10  -7   1    2.05    0.23
 -10  -7   1    1.98    0.21
 -17  11  -1    0.28    0.08
   6 -17  -1    0.45    0.11
   6 -17  -1    0.50    0.17
   6 -17  -1    0.42    0.16
 -17  11  -1    0.37    0.12
 -17  11  -1    0.53    0.14
 -17  11  -1    0.31    0.10
 -11  -6   1    0.15    0.18
 -11  -6   1    0.31    0.14
 -11  -6   1    0.58    0.14
 -17  12  -1    2.42    0.17
 -17  12  -1    3.02    0.26
 -17  12  -1    2.59    0.22
   5 -17  -1    2.82    0.16
   5 -17  -1    2.96    0.29
   5 -17  -1    2.54    0.22
 -12  -5   1    2.65    0.25
 -12  -5   1    2.40    0.21
 -12  -5   1    2.81    0.30
   4 -17  -1    4.93    0.29
 -17  13  -1    4.50    0.29
 -17  13  -1    5.68    0.25
   4 -17  -1    5.98    0.35
 -17  13  -1    5.83    0.40
 -13  -4   1    5.09    0.31
 -13  -4   1    4.64    0.32
 -13  -4   1    5.68    0.38
 -17  14  -1    0.45    0.10
   3 -17  -1    0.66    0.12
 -17  14  -1    0.54    0.14
   3 -17  -1    0.67    0.11
   3 -17  -1    0.57    0.09
 -14  -3   1    0.64    0.13
 -14  -3   1    0.46    0.13
 -14  -3   1    0.83    0.17
   2 -17  -1    5.39    0.32
 -17  15  -1    5.96    0.28
   2 -17  -1    6.05    0.30
 -17  15  -1    5.85    0.36
   2 -17  -1    6.09    0.29
 -15  -2   1    6.14    0.33
 -15  -2   1    5.70    0.34
 -17  16  -1    2.31    0.14
   1 -17  -1    2.26    0.17
   1 -17  -1    2.46    0.16
 -17  16  -1    2.33    0.21
 -16  -1   1    2.31    0.19
 -16  -1   1    2.18    0.19
   0 -17  -1    0.14    0.07
 -17  17  -1    0.25    0.09
   0 -17  -1    0.09    0.08
 -17  17  -1    0.10    0.06
 -17   0   1    0.07    0.09
 -17   0   1    0.03    0.09
 -16  18   1    1.95    0.17
  -2 -16   1    1.40    0.15
  -2 -16   1    1.75    0.10
  -3 -15   1    4.53    0.21
 -15  18   1    5.19    0.29
  -3 -15   1    4.51    0.27
 -15  18   1    4.18    0.28
 -18   4  -1    2.34    0.20
 -18   4  -1    3.08    0.26
 -14  18   1    2.54    0.21
  -4 -14   1    2.68    0.15
 -14  18   1    2.45    0.21
 -14  18   1    2.75    0.15
  -4 -14   1    2.95    0.26
 -18   5  -1    0.73    0.16
  13 -18  -1    0.75    0.12
 -18   5  -1    0.60    0.17
 -13  18   1    0.38    0.10
 -13  18   1    0.60    0.16
  -5 -13   1    0.68    0.13
  -5 -13   1    0.50    0.10
  -5 -13   1    0.54    0.07
 -13  18   1    0.46    0.12
  12 -18  -1    1.57    0.18
 -18   6  -1    1.60    0.15
 -18   6  -1    1.25    0.13
  -6 -12   1    0.79    0.11
  -6 -12   1    1.37    0.10
 -12  18   1    1.06    0.13
  -6 -12   1    1.82    0.20
 -18   7  -1    0.96    0.17
 -18   7  -1    1.06    0.14
  11 -18  -1    0.97    0.17
  -7 -11   1    0.88    0.06
  -7 -11   1    1.16    0.15
  -7 -11   1    0.83    0.16
 -18   8  -1   -0.05    0.17
 -18   8  -1    0.17    0.10
  10 -18  -1    0.16    0.11
 -18   8  -1    0.11    0.10
  -8 -10   1    0.06    0.04
  -8 -10   1    0.09    0.19
  -8 -10   1    0.05    0.10
   9 -18  -1    2.49    0.20
 -18   9  -1    2.00    0.21
 -18   9  -1    2.20    0.20
 -18   9  -1    2.25    0.21
  -9  -9   1    2.43    0.23
  -9  -9   1    2.30    0.20
 -18  10  -1    0.12    0.12
 -18  10  -1    0.04    0.17
   8 -18  -1    0.12    0.10
   8 -18  -1    0.24    0.12
   8 -18  -1    0.33    0.17
 -18  10  -1    0.17    0.10
 -10  -8   1    0.34    0.13
 -10  -8   1    0.23    0.11
   7 -18  -1    0.56    0.12
 -18  11  -1    0.43    0.18
 -18  11  -1    0.59    0.12
   7 -18  -1    0.57    0.09
 -18  11  -1    0.42    0.05
   7 -18  -1    0.53    0.11
 -11  -7   1    0.63    0.13
 -11  -7   1    0.48    0.16
 -18  12  -1    0.24    0.10
   6 -18  -1    0.22    0.10
 -18  12  -1    0.20    0.06
   6 -18  -1    0.26    0.11
 -18  12  -1    0.36    0.13
 -12  -6   1    0.36    0.12
 -12  -6   1    0.15    0.16
 -18  13  -1    0.09    0.12
 -18  13  -1    0.05    0.05
 -18  13  -1   -0.02    0.12
   5 -18  -1    0.10    0.13
 -13  -5   1   -0.13    0.10
 -13  -5   1   -0.04    0.08
 -13  -5   1    0.03    0.12
 -18  14  -1    2.99    0.23
 -18  14  -1    3.27    0.16
   4 -18  -1    3.25    0.19
   4 -18  -1    3.20    0.20
   4 -18  -1    2.87    0.17
 -14  -4   1    3.14    0.23
 -14  -4   1    2.92    0.20
 -14  -4   1    3.29    0.22
   3 -18  -1    1.45    0.11
 -18  15  -1    0.87    0.13
   3 -18  -1    1.49    0.12
   3 -18  -1    1.38    0.13
 -18  15  -1    1.39    0.12
 -15  -3   1    1.49    0.15
 -15  -3   1    1.52    0.17
   2 -18  -1    0.02    0.05
 -18  16  -1    0.02    0.09
   2 -18  -1    0.09    0.08
 -18  16  -1    0.04    0.05
 -16  -2   1    0.06    0.08
 -16  -2   1    0.00    0.10
 -19   5  -1    2.49    0.18
 -19   5  -1    2.74    0.18
 -14  19   1    2.60    0.18
 -14  19   1    2.38    0.18
  -5 -14   1    2.90    0.18
  13 -19  -1    0.78    0.10
 -19   6  -1    0.67    0.11
 -19   6  -1    1.02    0.11
  -6 -13   1    0.99    0.11
 -13  19   1    1.00    0.09
 -13  19   1    1.10    0.11
 -13  19   1    0.75    0.11
 -19   7  -1    0.40    0.11
 -19   7  -1    0.36    0.09
  12 -19  -1    0.53    0.13
 -12  19   1    0.28    0.09
  -7 -12   1    0.61    0.15
  -7 -12   1    0.21    0.10
 -12  19   1    0.37    0.10
 -19   8  -1    0.19    0.09
 -19   8  -1    0.10    0.11
  11 -19  -1    0.19    0.08
  -8 -11   1    0.13    0.08
 -11  19   1    0.23    0.09
  -8 -11   1    0.10    0.11
 -11  19   1    0.09    0.11
  10 -19  -1    0.35    0.11
 -19   9  -1    0.22    0.09
 -19   9  -1    0.34    0.11
 -19   9  -1    0.43    0.09
  -9 -10   1    0.18    0.09
  -9 -10   1    0.31    0.12
 -10  19   1    0.33    0.08
 -19  10  -1    0.39    0.09
 -19  10  -1    0.34    0.10
   9 -19  -1    0.42    0.09
   9 -19  -1    0.26    0.10
 -10  -9   1    0.21    0.11
  -9  19   1    0.26    0.09
 -10  -9   1    0.24    0.09
   8 -19  -1   -0.05    0.08
 -19  11  -1    0.14    0.10
 -19  11  -1    0.14    0.10
   8 -19  -1    0.20    0.05
   8 -19  -1    0.16    0.10
 -11  -8   1    0.07    0.11
 -11  -8   1    0.16    0.09
 -19  12  -1    0.19    0.09
   7 -19  -1    0.08    0.08
 -19  12  -1    0.18    0.10
 -12  -7   1    0.27    0.09
 -12  -7   1    0.03    0.11
   6 -19  -1    1.86    0.14
 -19  13  -1    1.98    0.17
   6 -19  -1    1.58    0.14
 -13  -6   1    1.95    0.15
 -13  -6   1    1.43    0.16
 -19  14  -1    0.76    0.05
   5 -19  -1    0.76    0.07
 -19  14  -1    0.90    0.11
 -14  -5   1    1.01    0.11
 -20  10  -1    0.87    0.09
 -10 -10   1    1.17    0.10
   0   0  -2   75.14    3.39
   0   0  -2   75.90    3.53
   0   0  -2   75.87    3.33
   0   0  -2   73.01    3.59
   0   0  -2   74.48    3.33
   0   0   2   71.19    3.57
   0   0   2   77.03    3.33
   0   0   2   72.41    3.49
   0   0   2   75.99    3.33
   0   1  -2   11.57    0.54
   1  -1  -2   11.32    0.56
  -1   0  -2   11.95    0.54
  -1   0  -2   10.90    0.57
   1  -1  -2   12.38    0.58
   0   1  -2   11.69    0.56
  -1   0  -2   12.06    0.57
  -1   0  -2   11.43    0.52
  -1   0  -2   12.13    0.56
  -1   0  -2   10.73    0.52
   0   1  -2   11.91    0.55
  -1   0  -2   10.91    0.56
  -1   0  -2   11.71    0.54
   0   1  -2   11.94    0.55
   1  -1  -2   12.44    0.55
   1  -1  -2   12.26    0.55
  -1   0  -2   12.28    0.54
   0   1  -2   11.38    0.58
   1   0   2   10.45    0.56
   1   0   2   12.44    0.54
  -1   1   2   11.36    0.56
  -1   1   2   11.80    0.58
   0  -1   2   11.50    0.55
   1   0   2   12.65    0.54
   0  -1   2   10.69    0.52
   0  -1   2   12.02    0.55
   0  -1   2   11.78    0.56
  -1   1   2   12.17    0.55
  -1   1   2   12.82    0.55
   0  -1   2   11.04    0.58
  -1   1  -2   71.17    3.16
   0  -1  -2   70.94    3.16
   0  -1  -2   70.22    3.20
   0  -1  -2   64.81    3.31
   1   0  -2   70.95    3.39
  -1   1  -2   73.07    3.16
  -1   1  -2   66.68    3.35
  -1   1  -2   74.18    3.43
  -1   1  -2   69.74    3.20
   0  -1  -2   72.69    3.41
   1   0  -2   68.49    3.20
   1   0  -2   76.14    3.16
   0  -1  -2   70.21    3.16
   0  -1  -2   69.68    3.09
   1   0  -2   73.02    3.16
   1   0  -2   69.82    3.32
   1  -1   2   68.99    3.39
   0   1   2   62.57    3.31
   0   1   2   63.70    3.39
  -1   0   2   71.37    3.39
   0   1   2   74.06    3.16
  -1   0   2   68.29    3.32
   0   1   2   75.14    3.16
  -1   0   2   74.89    3.16
   1  -1   2   65.54    3.31
   1  -1   2   74.32    3.16
  -1   0   2   76.01    3.16
   1  -1   2   76.72    3.16
  -1   2  -2  344.91   15.49
  -1   2  -2  337.54   16.67
   2  -1  -2  342.43   16.31
  -1  -1  -2  318.47   16.26
  -1  -1  -2  321.77   16.64
  -1   2  -2  347.40   16.31
  -1  -1  -2  352.91   15.19
  -1  -1  -2  344.90   15.47
   2  -1  -2  362.09   15.51
  -1   2  -2  366.26   15.51
   2  -1  -2  354.11   16.68
  -1  -1  -2  348.34   16.64
  -1  -1  -2  349.21   15.46
  -1  -1  -2  356.89   15.74
  -1   2  -2  340.50   15.72
   2  -1  -2  348.52   15.51
  -1  -1  -2  313.84   15.42
   1   1   2  363.93   15.47
  -2   1   2  362.05   16.31
   1  -2   2  361.49   15.50
  -2   1   2  357.64   15.51
  -2   1   2  374.43   15.51
   1  -2   2  357.47   15.50
   1   1   2  360.28   15.47
  -2   1   2  353.01   16.68
   1  -2   2  323.33   16.30
   1  -2   2  316.70   16.66
  -2  -1  -2    4.70    0.23
  -2  -1  -2    4.69    0.23
  -1   3  -2    4.57    0.23
  -2  -1  -2    4.80    0.23
  -2  -1  -2    4.68    0.23
   3  -2  -2    4.45    0.24
  -1   3  -2    4.85    0.25
  -1   3  -2    4.74    0.26
  -2  -1  -2    4.41    0.23
  -2  -1  -2    4.75    0.23
  -2  -1  -2    4.41    0.22
   3  -2  -2    4.63    0.25
  -2  -1  -2    4.62    0.24
   3  -2  -2    5.09    0.26
  -2  -1  -2    4.54    0.23
   3  -2  -2    4.64    0.26
  -1   3  -2    4.90    0.27
  -1   3  -2    5.18    0.25
  -3   2   2    4.55    0.24
   1  -3   2    4.51    0.26
   1  -3   2    4.68    0.25
  -3   2   2    4.39    0.25
   1  -3   2    5.04    0.25
  -3   2   2    4.75    0.26
   2   1   2    4.88    0.23
  -3   2   2    4.65    0.23
   1  -3   2    4.96    0.27
   1  -3   2    4.28    0.22
   2   1   2    4.87    0.23
  -3   2   2    4.68    0.26
   2  -2  -2  121.58    5.38
  -2   0  -2  116.99    5.31
  -2   0  -2  123.40    5.40
  -2   0  -2  123.65    5.82
   0   2  -2  120.14    5.81
   2  -2  -2  120.04    5.31
   2  -2  -2  115.61    5.67
   2  -2  -2  122.50    5.39
   0   2  -2  124.96    5.72
  -2   0  -2  113.53    5.68
  -2   0  -2  120.94    5.52
   2  -2  -2  118.29    5.83
   0   2  -2  117.43    5.50
   0   2  -2  126.32    5.39
  -2   0  -2  110.11    5.38
   0   2  -2  126.45    5.39
   0  -2   2  123.16    5.66
   2   0   2  126.52    5.41
   2   0   2  127.96    5.40
  -2   2   2  115.40    5.80
   0  -2   2  112.87    5.39
   0  -2   2  123.88    5.39
  -2   2   2  116.03    5.66
  -2   2   2  125.58    5.39
   0  -2   2  120.01    5.79
  -2   2   2  124.21    5.39
   0  -2   2  127.57    5.39
   1  -2  -2   13.24    0.66
  -2   1  -2   12.08    0.65
   1  -2  -2   13.53    0.63
  -2   1  -2   13.83    0.66
   1  -2  -2   13.13    0.63
  -2   1  -2   13.15    0.63
  -2   1  -2   12.87    0.60
   1   1  -2   13.31    0.63
  -2   1  -2   13.58    0.62
   1   1  -2   12.50    0.62
  -2   1  -2   13.85    0.62
   1  -2  -2   13.51    0.65
   1  -2  -2   12.95    0.60
  -2   1  -2   13.93    0.64
   1   1  -2   12.55    0.66
  -2   1  -2   12.05    0.64
  -1  -1   2   13.76    0.63
  -1   2   2   12.63    0.65
  -1  -1   2   12.58    0.66
  -1   2   2   13.38    0.63
  -1  -1   2   12.69    0.61
  -1  -1   2   12.96    0.63
  -1  -1   2   13.70    0.65
   2  -1   2   13.66    0.62
  -1   2   2   13.74    0.63
   2  -1   2   14.09    0.62
  -1   2   2   12.29    0.66
   2   0  -2   13.08    0.65
  -2   2  -2   13.45    0.65
   2   0  -2   13.80    0.64
   0  -2  -2   14.35    0.63
   2   0  -2   14.03    0.64
  -2   2  -2   13.97    0.63
  -2   2  -2   13.63    0.63
   0  -2  -2   13.60    0.61
   0  -2  -2   14.49    0.67
   0  -2  -2   12.71    0.65
   2   0  -2   12.88    0.67
   0  -2  -2   13.88    0.65
  -2   2  -2   14.41    0.67
  -2   0   2   13.16    0.65
   0   2   2   11.98    0.65
  -2   0   2   13.88    0.64
   0   2   2   14.15    0.63
  -2   0   2   13.57    0.62
   2  -2   2   11.75    0.65
  -2   0   2   13.73    0.64
  -2   0   2   13.52    0.67
   2  -2   2   13.99    0.64
   0   2   2   14.48    0.63
  -1  -2  -2   62.37    2.76
  -2   3  -2   63.34    2.78
   3  -1  -2   64.04    2.78
  -1  -2  -2   61.39    2.71
  -1  -2  -2   62.09    2.76
  -1  -2  -2   62.82    2.92
  -1  -2  -2   57.23    2.97
  -2   3  -2   63.38    2.80
  -2   3  -2   64.57    2.97
   3  -1  -2   61.28    2.91
  -1  -2  -2   58.38    2.75
   3  -1  -2   58.84    2.97
  -2   3  -2   65.21    2.78
  -1  -2  -2   61.14    3.00
  -2   3  -2   62.58    2.91
   3  -1  -2   62.07    2.78
  -1  -2  -2   62.94    2.80
  -1  -2  -2   59.96    2.90
  -3   1   2   63.54    2.78
   1   2   2   63.93    2.76
   1   2   2   65.30    2.77
   2  -3   2   57.83    2.97
   2  -3   2   57.69    2.91
   2  -3   2   64.57    2.78
  -3   1   2   60.70    2.77
   2  -3   2   56.91    2.75
  -3   1   2   64.03    2.91
   2  -3   2   65.36    2.78
  -3   1   2   63.35    2.97
  -2  -2  -2   10.73    0.50
  -2   4  -2   11.32    0.52
  -2  -2  -2    9.93    0.48
  -2  -2  -2   10.60    0.50
   4  -2  -2   10.26    0.51
  -2   4  -2   11.64    0.53
  -2  -2  -2   10.80    0.47
   4  -2  -2   10.55    0.51
  -2  -2  -2   10.60    0.51
  -2  -2  -2    9.40    0.51
  -2  -2  -2   10.51    0.48
   4  -2  -2   10.05    0.51
   4  -2  -2    9.28    0.52
  -2   4  -2   10.14    0.51
  -2  -2  -2   10.30    0.50
  -2   4  -2   10.38    0.52
  -2   4  -2   10.55    0.49
  -2  -2  -2   10.51    0.48
  -4   2   2   10.68    0.51
   2   2   2   10.86    0.48
   2  -4   2   11.45    0.52
  -4   2   2    9.97    0.51
  -4   2   2   10.35    0.50
   2  -4   2   10.64    0.53
  -4   2   2   10.46    0.51
  -4   2   2   10.56    0.53
   2  -4   2    9.89    0.47
   2   2   2   11.20    0.48
   2  -4   2    9.72    0.51
   2  -4   2    9.50    0.52
  -2   5  -2   64.98    3.02
  -3  -2  -2   65.07    2.75
  -2   5  -2   65.49    2.83
  -3  -2  -2   63.15    3.02
   5  -3  -2   61.34    2.95
  -2   5  -2   61.44    2.82
  -3  -2  -2   57.50    2.88
   5  -3  -2   63.12    2.82
  -2   5  -2   62.56    2.95
  -2   5  -2   63.16    2.84
  -3  -2  -2   61.44    2.79
  -3  -2  -2   60.19    2.95
   5  -3  -2   65.81    2.82
  -3  -2  -2   61.11    2.79
  -3  -2  -2   65.00    2.84
   5  -3  -2   59.23    3.02
  -3  -2  -2   61.07    3.02
  -3  -2  -2   60.37    2.79
  -3  -2  -2   63.54    2.95
   2  -5   2   60.80    2.79
   2  -5   2   61.22    2.83
  -5   3   2   65.85    3.02
  -5   3   2   63.70    2.82
   2  -5   2   58.64    2.95
   2  -5   2   66.44    2.84
  -5   3   2   64.72    2.88
   3   2   2   63.73    2.79
  -5   3   2   61.44    2.82
   2  -5   2   63.01    3.02
  -5   3   2   66.53    2.95
   3   2   2   63.50    2.79
  -1   4  -2  106.62    5.03
   4  -3  -2  113.54    4.80
  -1   4  -2  109.93    4.80
  -3  -1  -2  103.21    5.04
  -3  -1  -2  107.60    4.72
   4  -3  -2  106.53    5.14
   4  -3  -2  111.98    4.80
  -1   4  -2  113.41    4.80
  -3  -1  -2  107.87    4.78
   4  -3  -2  101.13    4.71
   4  -3  -2  101.44    5.03
  -3  -1  -2   97.29    4.80
  -3  -1  -2  103.61    4.93
  -1   4  -2  111.74    5.15
  -1   4  -2  105.26    4.85
  -3  -1  -2  109.62    5.15
  -3  -1  -2  105.69    4.90
   1  -4   2  113.84    4.80
  -4   3   2  103.65    5.03
   3   1   2  108.69    4.79
  -4   3   2  104.87    4.96
   1  -4   2  105.24    4.77
  -4   3   2  110.36    4.79
  -4   3   2  110.67    5.14
   1  -4   2  110.79    4.80
  -4   3   2  111.38    4.80
   1  -4   2  106.86    5.15
   1  -4   2  104.36    5.03
   3   1   2  106.75    4.78
  -3   0  -2  115.84    5.52
   3  -3  -2  117.14    5.13
  -3   0  -2  114.18    5.13
  -3   0  -2  105.76    5.40
   0   3  -2  107.58    5.21
   3  -3  -2  117.42    5.13
  -3   0  -2  114.35    5.04
  -3   0  -2  108.24    5.13
  -3   0  -2  115.38    5.53
  -3   0  -2  116.54    5.25
  -3   0  -2  114.42    5.13
   0   3  -2  112.23    5.50
   3  -3  -2  112.49    5.50
   0   3  -2  119.98    5.13
  -3   0  -2  107.75    5.31
  -3   0  -2  117.82    5.40
   0   3  -2  121.18    5.13
   3  -3  -2  115.26    5.06
   3  -3  -2  118.56    5.38
   0   3  -2  112.53    5.38
  -3   3   2  117.96    5.13
  -3   3   2  118.44    5.38
  -3   3   2  111.72    5.31
   3   0   2  121.26    5.14
   0  -3   2  108.54    5.11
   3   0   2  122.11    5.13
   0  -3   2  111.64    5.38
  -3   3   2  117.59    5.13
   0  -3   2  120.60    5.13
  -3   3   2  114.47    5.50
  -3   1  -2   12.59    0.55
  -3   1  -2   12.54    0.59
  -3   1  -2   11.38    0.59
   2  -3  -2   12.78    0.60
   1   2  -2   11.41    0.60
  -3   1  -2   10.87    0.54
   2  -3  -2   11.94    0.54
   1   2  -2   11.46    0.59
   2  -3  -2   12.03    0.57
  -3   1  -2   11.86    0.54
   2  -3  -2   13.00    0.58
  -3   1  -2   12.33    0.57
  -3   1  -2   11.52    0.57
  -3   1  -2   12.01    0.56
   2  -3  -2   13.29    0.59
   1   2  -2   11.25    0.55
   1   2  -2   12.83    0.58
   1   2  -2   12.08    0.58
  -3   1  -2   12.06    0.58
  -2   3   2   12.50    0.58
  -2   3   2   11.58    0.56
  -1  -2   2   11.56    0.60
  -1  -2   2   11.62    0.58
   3  -1   2   12.56    0.56
  -1  -2   2   11.94    0.59
  -2   3   2   11.92    0.60
  -2   3   2   12.50    0.58
  -1  -2   2   11.75    0.55
   3  -1   2   12.10    0.56
  -2   3   2   12.66    0.59
  -1  -2   2   13.17    0.58
  -3   2  -2    6.61    0.32
   1  -3  -2    6.76    0.33
  -3   2  -2    6.43    0.32
  -3   2  -2    5.87    0.33
  -3   2  -2    5.96    0.32
   1  -3  -2    6.44    0.30
  -3   2  -2    6.44    0.32
  -3   2  -2    6.68    0.32
   2   1  -2    6.27    0.34
   1  -3  -2    6.76    0.34
   2   1  -2    6.90    0.34
   1  -3  -2    7.06    0.33
  -3   2  -2    6.43    0.33
   1  -3  -2    6.95    0.33
  -2  -1   2    6.77    0.33
  -2  -1   2    7.06    0.34
  -1   3   2    5.68    0.30
  -1   3   2    6.03    0.33
  -1   3   2    5.99    0.33
  -2  -1   2    6.26    0.31
  -1   3   2    6.82    0.33
  -2  -1   2    6.72    0.33
  -1   3   2    7.25    0.33
   3  -2   2    6.68    0.32
  -2  -1   2    6.82    0.34
  -3   3  -2   23.47    1.09
   3   0  -2   20.89    1.12
   0  -3  -2   20.53    1.09
   3   0  -2   23.14    1.06
  -3   3  -2   23.27    1.12
  -3   3  -2   21.28    1.09
   0  -3  -2   22.46    1.05
   3   0  -2   22.53    1.09
   0  -3  -2   24.11    1.02
   0  -3  -2   23.83    1.09
  -3   3  -2   23.53    1.06
   0  -3  -2   24.14    1.11
   3   0  -2   24.35    1.05
  -3   3  -2   22.88    1.05
   0  -3  -2   20.61    1.11
   0  -3  -2   23.27    1.05
  -3   0   2   23.71    1.05
   3  -3   2   22.59    1.05
  -3   0   2   23.43    1.03
  -3   0   2   23.40    1.06
   0   3   2   24.79    1.05
   3  -3   2   20.19    1.09
   3  -3   2   23.31    1.05
   0   3   2   23.41    1.05
  -3   0   2   23.28    1.12
  -3   0   2   23.27    1.09
  -3   4  -2   36.22    1.61
   4  -1  -2   37.01    1.61
  -1  -3  -2   35.38    1.59
  -3   4  -2   35.74    1.60
  -1  -3  -2   36.56    1.56
  -1  -3  -2   34.53    1.58
   4  -1  -2   33.15    1.71
  -1  -3  -2   36.46    1.70
  -3   4  -2   36.23    1.71
  -1  -3  -2   35.87    1.66
  -1  -3  -2   32.03    1.70
  -1  -3  -2   33.98    1.66
   4  -1  -2   37.15    1.60
  -3   4  -2   35.38    1.61
  -3   4  -2   36.05    1.67
   4  -1  -2   34.19    1.67
  -1  -3  -2   34.61    1.59
  -4   1   2   35.76    1.60
  -4   1   2   36.61    1.67
   3  -4   2   31.28    1.67
   3  -4   2   35.63    1.61
   1   3   2   36.49    1.59
  -4   1   2   36.15    1.64
   1   3   2   36.12    1.59
   3  -4   2   32.49    1.71
  -4   1   2   37.86    1.71
   3  -4   2   35.35    1.61
  -4   1   2   36.24    1.60
  -2  -3  -2    2.34    0.15
   5  -2  -2    2.24    0.17
  -3   5  -2    2.53    0.19
  -3   5  -2    2.25    0.17
  -3   5  -2    2.33    0.17
   5  -2  -2    2.42    0.19
  -2  -3  -2    2.79    0.16
  -2  -3  -2    2.26    0.14
  -2  -3  -2    2.67    0.17
   5  -2  -2    2.40    0.19
  -3   5  -2    2.44    0.20
  -2  -3  -2    2.42    0.15
  -3   5  -2    2.54    0.18
   5  -2  -2    2.34    0.17
  -2  -3  -2    2.45    0.14
  -2  -3  -2    2.28    0.14
  -2  -3  -2    2.26    0.14
   3  -5   2    2.55    0.22
   2   3   2    2.47    0.15
  -5   2   2    2.43    0.15
  -5   2   2    2.27    0.19
   3  -5   2    2.36    0.19
   3  -5   2    2.47    0.19
  -5   2   2    2.36    0.17
   2   3   2    2.45    0.16
  -5   2   2    2.44    0.17
  -5   2   2    2.76    0.19
   3  -5   2    2.25    0.17
  -3   6  -2  103.81    5.00
   6  -3  -2  105.62    4.66
  -3   6  -2  104.59    4.67
  -3  -3  -2  104.53    5.00
  -3  -3  -2  104.64    4.63
  -3  -3  -2  107.94    4.90
  -3   6  -2   98.30    4.67
  -3  -3  -2  108.86    5.01
  -3  -3  -2  102.85    4.63
  -3  -3  -2   99.97    4.63
  -3  -3  -2  102.37    4.89
  -3  -3  -2  110.02    4.55
  -3  -3  -2   93.99    4.76
  -3   6  -2  106.06    4.89
   6  -3  -2  104.42    4.66
  -3   6  -2  108.92    4.71
   3  -6   2  100.00    5.00
  -6   3   2  109.62    4.78
   3  -6   2  103.75    4.63
  -6   3   2  101.47    4.66
  -6   3   2  110.50    4.99
  -6   3   2  100.31    4.66
   3  -6   2  101.71    4.67
   3   3   2  105.08    4.63
   3  -6   2   99.39    4.89
   3  -6   2  102.41    4.67
   3   3   2  102.74    4.63
  -6   3   2  111.37    4.88
  -3   7  -2   14.74    0.67
  -3   7  -2   12.98    0.71
  -3   7  -2   14.73    0.71
  -3   7  -2   13.64    0.73
  -4  -3  -2   14.13    0.66
  -4  -3  -2   14.92    0.66
  -3   7  -2   13.38    0.71
  -4  -3  -2   12.96    0.66
   3  -7   2   13.67    0.71
   3  -7   2   13.45    0.72
   3  -7   2   14.00    0.65
  -7   4   2   15.22    0.71
   3  -7   2   13.03    0.71
  -7   4   2   15.09    0.70
   3  -7   2   13.38    0.73
  -7   4   2   15.08    0.68
  -7   4   2   13.26    0.68
  -2   6  -2   84.25    4.14
  -2   6  -2   84.59    3.88
  -4  -2  -2   87.10    3.83
  -4  -2  -2   87.35    3.77
   6  -4  -2   85.50    3.87
  -2   6  -2   87.69    3.90
  -2   6  -2   85.27    4.05
   6  -4  -2   87.17    3.86
  -2   6  -2   87.87    3.87
  -4  -2  -2   87.05    3.90
  -4  -2  -2   82.48    3.95
   6  -4  -2   78.36    3.75
   2  -6   2   85.05    4.14
   2  -6   2   88.11    3.88
  -6   4   2   92.18    4.14
  -6   4   2   80.79    3.86
   2  -6   2   83.98    4.05
   2  -6   2   86.14    3.88
  -6   4   2   90.54    3.95
  -6   4   2   90.39    4.04
  -6   4   2   86.00    3.86
   2  -6   2   86.23    3.83
  -4  -1  -2  232.34   10.14
   5  -4  -2  233.70   10.28
  -4  -1  -2  221.44   10.30
   5  -4  -2  245.94   10.28
  -4  -1  -2  224.96   10.63
  -1   5  -2  227.78   10.49
   5  -4  -2  224.89   11.05
  -1   5  -2  229.25   11.12
   5  -4  -2  227.83   10.80
   5  -4  -2  212.04   10.09
  -4  -1  -2  234.23   10.52
  -1   5  -2  218.91   10.83
  -1   5  -2  228.39   10.28
  -1   5  -2  232.74   10.29
  -5   4   2  234.96   10.28
  -5   4   2  231.70   10.28
   1  -5   2  227.28   10.30
  -5   4   2  245.76   11.16
   1  -5   2  231.21   10.28
  -5   4   2  234.20   10.66
   1  -5   2  237.90   11.14
   1  -5   2  224.11   10.84
   1  -5   2  235.54   10.29
  -5   4   2  245.72   10.92
   4  -4  -2   85.18    3.84
   0   4  -2   89.78    3.95
   4  -4  -2   86.53    4.13
   4  -4  -2   93.23    3.94
   0   4  -2   86.93    3.94
   0   4  -2   84.06    4.22
  -4   0  -2   88.26    3.98
   4  -4  -2   88.50    4.22
   0   4  -2   86.60    4.13
  -4   0  -2   82.91    3.91
   4  -4  -2   86.81    3.94
  -4   0  -2   88.30    3.84
  -4   0  -2   86.83    4.04
   0   4  -2   86.23    3.97
  -4   4   2   93.05    3.94
   0  -4   2   89.90    3.94
  -4   4   2   89.28    4.03
  -4   4   2   89.45    4.13
   0  -4   2   87.48    4.13
  -4   4   2   86.22    3.94
   0  -4   2   88.39    4.23
   0  -4   2   89.19    3.95
  -4   4   2   90.80    4.22
   0  -4   2   89.22    3.91
   1   3  -2    6.40    0.33
  -4   1  -2    7.07    0.36
   1   3  -2    6.43    0.38
  -4   1  -2    7.09    0.35
  -4   1  -2    7.89    0.36
  -4   1  -2    7.60    0.34
   3  -4  -2    7.90    0.33
   1   3  -2    7.11    0.37
  -4   1  -2    7.45    0.36
   1   3  -2    7.17    0.38
   3  -4  -2    7.35    0.38
  -4   1  -2    7.23    0.34
   1   3  -2    7.44    0.38
  -4   1  -2    7.18    0.35
  -4   1  -2    7.30    0.34
   3  -4  -2    7.57    0.38
   3  -4  -2    7.21    0.37
  -4   1  -2    6.86    0.34
   3  -4  -2    7.60    0.38
  -4   1  -2    7.06    0.36
  -1  -3   2    7.53    0.35
  -1  -3   2    7.37    0.38
   4  -1   2    7.48    0.34
  -1  -3   2    7.05    0.38
  -3   4   2    7.33    0.38
  -3   4   2    7.30    0.38
   4  -1   2    7.93    0.34
  -1  -3   2    6.83    0.38
  -1  -3   2    7.18    0.38
  -3   4   2    6.86    0.34
  -3   4   2    7.07    0.37
  -3   4   2    7.45    0.38
   2  -4  -2   10.34    0.50
  -4   2  -2   10.21    0.48
  -4   2  -2   10.64    0.51
  -4   2  -2   10.27    0.48
  -4   2  -2   10.71    0.50
   2   2  -2    9.79    0.51
   2  -4  -2   10.84    0.52
   2   2  -2   11.11    0.51
  -4   2  -2    9.46    0.51
   2  -4  -2   10.63    0.50
  -4   2  -2   10.38    0.49
   2  -4  -2   10.23    0.51
  -4   2  -2   10.12    0.49
  -4   2  -2    9.76    0.46
   2  -4  -2   10.26    0.47
   2   2  -2    9.87    0.52
  -4   2  -2    9.95    0.49
   2   2  -2   10.56    0.50
   4  -2   2   10.51    0.49
  -2  -2   2   10.53    0.50
  -2   4   2   10.67    0.50
  -2   4   2    9.69    0.51
  -2  -2   2   10.82    0.51
  -2  -2   2   10.45    0.51
  -2   4   2    9.58    0.48
  -2  -2   2    9.97    0.48
  -2   4   2    9.89    0.52
  -2   4   2   10.59    0.51
   4  -2   2   10.61    0.48
  -2  -2   2   11.23    0.52
   3   1  -2    5.49    0.32
  -4   3  -2    6.45    0.31
  -4   3  -2    6.31    0.31
   1  -4  -2    6.48    0.32
   1  -4  -2    6.15    0.32
  -4   3  -2    6.50    0.32
  -4   3  -2    5.58    0.31
   3   1  -2    6.31    0.32
  -4   3  -2    5.93    0.31
   1  -4  -2    5.89    0.32
   3   1  -2    6.23    0.33
   3   1  -2    5.55    0.33
   1  -4  -2    6.46    0.32
  -4   3  -2    5.84    0.29
  -4   3  -2    6.24    0.31
   1  -4  -2    6.46    0.30
  -4   3  -2    5.82    0.32
   1  -4  -2    5.17    0.31
  -1   4   2    5.99    0.32
  -3  -1   2    6.35    0.32
  -3  -1   2    6.22    0.32
  -3  -1   2    6.30    0.30
  -3  -1   2    6.43    0.33
  -1   4   2    6.23    0.32
   4  -3   2    6.50    0.32
  -1   4   2    5.40    0.32
  -3  -1   2    6.42    0.33
   4  -3   2    6.45    0.32
  -1   4   2    5.53    0.32
   0  -4  -2    6.01    0.30
  -4   4  -2    6.03    0.30
  -4   4  -2    6.24    0.31
   4   0  -2    5.17    0.31
   4   0  -2    6.17    0.32
   0  -4  -2    6.02    0.29
   0  -4  -2    5.71    0.30
   4   0  -2    5.20    0.30
   0  -4  -2    5.53    0.30
  -4   4  -2    6.08    0.31
   4   0  -2    6.33    0.32
   0  -4  -2    5.36    0.30
   0  -4  -2    5.94    0.31
  -4   0   2    5.94    0.30
   4  -4   2    5.31    0.31
  -4   0   2    6.37    0.30
   0   4   2    6.00    0.31
  -4   0   2    6.06    0.31
  -4   0   2    6.19    0.31
   4  -4   2    5.65    0.32
   0   4   2    5.53    0.31
  -4   0   2    6.12    0.32
  -4   0   2    5.85    0.32
  -4   5  -2   16.62    0.80
  -1  -4  -2   16.84    0.78
  -4   5  -2   16.22    0.75
  -1  -4  -2   15.41    0.74
  -4   5  -2   15.82    0.76
  -1  -4  -2   14.92    0.76
  -4   5  -2   17.16    0.78
  -1  -4  -2   15.70    0.74
   5  -1  -2   16.40    0.75
  -4   5  -2   15.70    0.76
  -1  -4  -2   16.46    0.72
  -1  -4  -2   17.02    0.76
   5  -1  -2   15.85    0.75
  -1  -4  -2   14.10    0.78
  -1  -4  -2   16.64    0.73
   1   4   2   15.85    0.74
  -5   1   2   16.17    0.75
  -5   1   2   15.68    0.75
   4  -5   2   16.24    0.77
  -5   1   2   15.68    0.75
   1   4   2   16.78    0.75
   4  -5   2   14.03    0.79
   4  -5   2   14.59    0.78
   4  -5   2   15.76    0.77
  -5   1   2   16.60    0.79
  -5   1   2   16.01    0.77
  -2  -4  -2   21.35    1.00
  -4   6  -2   22.17    0.98
  -2  -4  -2   19.54    1.02
  -2  -4  -2   20.11    0.96
   6  -2  -2   22.06    0.99
  -2  -4  -2   20.37    0.96
  -2  -4  -2   22.22    1.02
  -2  -4  -2   21.31    0.96
   6  -2  -2   22.13    0.99
  -4   6  -2   20.86    1.04
  -4   6  -2   21.31    1.00
  -2  -4  -2   19.34    1.00
  -2  -4  -2   21.76    0.95
  -4   6  -2   23.22    1.02
  -4   6  -2   19.78    1.00
   4  -6   2   20.73    1.01
   4  -6   2   21.00    1.00
  -6   2   2   20.68    0.98
  -6   2   2   21.75    1.01
  -6   2   2   22.95    1.03
   2   4   2   21.57    0.97
   2   4   2   20.55    0.96
   4  -6   2   18.53    1.04
   4  -6   2   19.76    1.02
  -6   2   2   20.67    0.98
  -6   2   2   21.81    1.00
  -3  -4  -2   60.43    2.91
  -3  -4  -2   62.88    2.70
  -4   7  -2   56.92    2.75
  -3  -4  -2   58.29    2.89
  -3  -4  -2   57.52    2.83
  -3  -4  -2   64.33    2.66
  -3  -4  -2   55.06    2.70
  -4   7  -2   63.17    2.92
  -4   7  -2   63.99    2.86
  -4   7  -2   63.63    2.75
  -3  -4  -2   63.36    2.85
  -3  -4  -2   56.88    2.70
  -4   7  -2   59.14    2.74
  -7   3   2   55.22    2.72
   4  -7   2   59.73    2.70
   3   4   2   57.43    2.70
  -7   3   2   65.66    2.85
   4  -7   2   57.20    2.75
  -7   3   2   64.58    2.79
  -7   3   2   62.93    2.91
  -4  -4  -2   81.86    3.48
  -4   8  -2   78.22    3.74
  -4   8  -2   81.20    3.82
  -4  -4  -2   75.16    3.70
  -4  -4  -2   78.85    3.54
  -4   8  -2   72.48    3.58
  -4  -4  -2   73.84    3.79
  -4   8  -2   82.26    3.60
  -8   4   2   84.94    3.65
  -8   4   2   83.89    3.73
  -8   4   2   84.24    3.81
   4  -8   2   79.79    3.53
   4  -8   2   72.02    3.58
  -4   9  -2   13.59    0.68
  -5  -4  -2   13.54    0.67
  -4   9  -2   13.02    0.74
  -5  -4  -2   14.55    0.67
  -4   9  -2   13.07    0.70
   4  -9   2   13.57    0.65
  -9   5   2   13.78    0.71
  -9   5   2   14.83    0.70
  -9   5   2   14.23    0.68
  -5  -3  -2   13.12    0.63
  -3   8  -2   13.44    0.70
  -5  -3  -2   14.00    0.63
  -5  -3  -2   12.09    0.63
  -3   8  -2   13.48    0.64
  -3   8  -2   12.87    0.68
   3  -8   2   12.22    0.68
  -8   5   2   13.82    0.65
  -8   5   2   13.89    0.67
   3  -8   2   13.55    0.70
  -8   5   2   13.21    0.68
   3  -8   2   13.04    0.63
   7  -5  -2   26.54    1.27
  -5  -2  -2   27.46    1.22
  -2   7  -2   30.07    1.25
  -2   7  -2   25.42    1.28
  -2   7  -2   27.34    1.35
  -5  -2  -2   27.06    1.25
  -5  -2  -2   27.16    1.23
  -2   7  -2   25.85    1.28
  -2   7  -2   27.63    1.32
  -5  -2  -2   25.99    1.27
  -7   5   2   29.24    1.34
   2  -7   2   25.62    1.29
  -7   5   2   25.37    1.27
   2  -7   2   27.98    1.32
   2  -7   2   27.29    1.23
  -7   5   2   28.50    1.28
   2  -7   2   24.94    1.28
   2  -7   2   27.10    1.35
  -7   5   2   28.67    1.31
  -1   6  -2  112.34    5.43
  -1   6  -2  113.24    5.23
  -5  -1  -2  114.31    5.31
  -1   6  -2  116.74    5.19
  -1   6  -2  109.74    5.18
  -5  -1  -2  117.78    5.06
  -5  -1  -2  116.43    5.15
  -5  -1  -2  119.98    5.25
  -1   6  -2  116.30    5.56
   6  -5  -2  113.68    5.18
   6  -5  -2  115.42    5.18
   1  -6   2  117.06    5.19
  -6   5   2  119.53    5.31
   1  -6   2  119.77    5.56
   1  -6   2  120.29    5.15
  -6   5   2  117.39    5.43
  -6   5   2  112.68    5.18
   1  -6   2  116.30    5.43
   1  -6   2  110.39    5.19
  -6   5   2  120.08    5.55
  -6   5   2  110.88    5.18
   5  -5  -2  123.96    5.72
  -5   0  -2  130.14    5.88
   0   5  -2  127.66    6.00
   5  -5  -2  130.43    5.72
  -5   0  -2  123.49    5.71
   0   5  -2  128.34    6.14
  -5   0  -2  129.82    5.82
   0   5  -2  124.58    5.78
   0   5  -2  134.43    5.73
   0   5  -2  127.54    5.72
   5  -5  -2  128.75    6.00
  -5   0  -2  126.88    5.61
   5  -5  -2  119.95    5.58
   5  -5  -2  126.00    6.13
   0  -5   2  134.30    6.00
  -5   5   2  133.93    6.00
  -5   5   2  128.98    5.88
  -5   5   2  131.89    6.13
   0  -5   2  127.65    5.69
  -5   5   2  127.14    5.72
   0  -5   2  129.23    5.73
   0  -5   2  125.26    5.72
   0  -5   2  131.16    6.14
  -5   5   2  120.89    5.72
   1   4  -2  283.20   12.32
  -5   1  -2  280.99   12.58
   1   4  -2  258.30   13.24
   1   4  -2  278.35   12.96
  -5   1  -2  268.64   12.34
  -5   1  -2  277.75   12.13
  -5   1  -2  289.05   12.78
   4  -5  -2  275.51   12.11
   4  -5  -2  269.27   12.31
   4  -5  -2  286.70   13.34
   4  -5  -2  290.80   12.31
   1   4  -2  279.47   12.31
   4  -5  -2  277.00   13.02
   1   4  -2  245.93   12.49
  -1  -4   2  280.44   12.37
  -4   5   2  272.51   12.31
  -1  -4   2  299.32   13.07
  -4   5   2  267.58   12.72
  -1  -4   2  278.13   12.31
  -1  -4   2  282.85   13.35
  -4   5   2  269.79   13.02
  -1  -4   2  279.68   12.31
  -4   5   2  274.31   13.34
  -4   5   2  281.99   12.31
   3  -5  -2   10.46    0.52
   2   3  -2    8.66    0.51
  -5   2  -2   10.09    0.49
   3  -5  -2   10.56    0.46
  -5   2  -2   10.25    0.48
  -5   2  -2    9.59    0.48
  -5   2  -2    9.92    0.47
   2   3  -2    9.76    0.50
   3  -5  -2   10.46    0.51
   2   3  -2    9.17    0.50
  -5   2  -2    9.78    0.49
   3  -5  -2   10.61    0.50
  -5   2  -2   10.13    0.48
  -5   2  -2   10.33    0.47
   3  -5  -2   10.79    0.51
  -5   2  -2    9.28    0.46
  -5   2  -2   10.88    0.49
   2   3  -2   10.19    0.50
  -2  -3   2    9.73    0.50
  -3   5   2   10.73    0.50
  -3   5   2    9.39    0.51
  -3   5   2    9.02    0.47
  -3   5   2   10.15    0.51
  -2  -3   2   10.13    0.52
  -2  -3   2    9.68    0.47
  -2  -3   2   10.14    0.50
   5  -2   2   10.67    0.47
  -3   5   2   10.78    0.51
   5  -2   2    9.98    0.47
  -2  -3   2   10.62    0.51
  -5   3  -2   10.95    0.52
  -5   3  -2   10.17    0.51
   3   2  -2    9.77    0.54
  -5   3  -2   11.04    0.53
   2  -5  -2   10.62    0.49
  -5   3  -2   11.20    0.51
  -5   3  -2   11.22    0.51
  -5   3  -2    9.97    0.48
   3   2  -2   11.34    0.53
   2  -5  -2   11.07    0.53
  -5   3  -2   10.28    0.50
   3   2  -2    9.75    0.52
  -5   3  -2   10.52    0.50
   2  -5  -2   10.82    0.54
   2  -5  -2   10.65    0.52
   2  -5  -2   10.48    0.53
   3   2  -2   11.07    0.52
  -5   3  -2    9.82    0.52
  -2   5   2   10.38    0.53
  -3  -2   2   10.98    0.52
  -2   5   2   10.51    0.52
  -2   5   2    9.77    0.53
  -3  -2   2   10.37    0.52
  -3  -2   2   11.24    0.53
  -2   5   2    9.40    0.54
  -3  -2   2   11.23    0.54
   5  -3   2   10.95    0.51
  -3  -2   2   11.33    0.50
   5  -3   2   10.91    0.50
   1  -5  -2    0.89    0.12
   4   1  -2    0.98    0.12
  -5   4  -2    0.94    0.09
  -5   4  -2    0.98    0.10
  -5   4  -2    0.93    0.09
   1  -5  -2    0.98    0.10
   1  -5  -2    0.97    0.12
   1  -5  -2    1.02    0.11
   4   1  -2    1.15    0.13
  -5   4  -2    0.66    0.09
  -5   4  -2    0.84    0.11
  -5   4  -2    0.87    0.11
  -5   4  -2    0.86    0.08
  -5   4  -2    0.63    0.10
   1  -5  -2    0.86    0.10
  -4  -1   2    1.06    0.11
  -4  -1   2    1.10    0.13
  -4  -1   2    0.90    0.11
  -1   5   2    0.97    0.13
  -4  -1   2    1.05    0.12
   5  -4   2    0.91    0.11
  -4  -1   2    1.00    0.10
  -1   5   2    0.85    0.12
   5  -4   2    0.93    0.12
  -4  -1   2    0.86    0.09
   0  -5  -2   20.16    0.88
   5   0  -2   19.41    0.92
   0  -5  -2   17.29    0.96
   0  -5  -2   19.87    0.92
  -5   5  -2   19.79    0.97
   0  -5  -2   19.71    0.90
  -5   5  -2   19.52    0.94
   0  -5  -2   18.98    0.91
  -5   5  -2   19.54    0.92
   0  -5  -2   20.91    0.94
   0  -5  -2   20.32    0.96
  -5   5  -2   18.63    0.92
   5   0  -2   19.41    0.91
  -5   0   2   20.55    0.90
  -5   0   2   19.00    0.91
  -5   0   2   19.73    0.93
  -5   0   2   19.53    0.96
   5  -5   2   19.01    0.93
   5  -5   2   19.11    0.92
  -5   0   2   20.30    0.94
   0   5   2   19.87    0.91
   0   5   2   20.11    0.92
   6  -1  -2   22.58    1.01
  -1  -5  -2   22.72    1.05
  -5   6  -2   20.84    1.02
  -1  -5  -2   22.59    0.97
  -5   6  -2   22.92    1.07
  -5   6  -2   21.03    1.02
  -1  -5  -2   18.89    1.05
  -1  -5  -2   22.74    0.99
   6  -1  -2   20.84    1.01
  -5   6  -2   22.44    1.01
  -5   6  -2   23.77    1.04
  -1  -5  -2   23.42    1.03
  -1  -5  -2   19.44    1.03
  -1  -5  -2   20.52    0.99
  -1  -5  -2   20.26    0.99
  -6   1   2   20.31    1.00
  -6   1   2   22.35    1.02
  -6   1   2   18.77    0.98
   5  -6   2   21.44    1.03
  -6   1   2   23.22    1.03
  -6   1   2   21.25    1.00
   5  -6   2   21.42    1.02
  -6   1   2   22.18    1.06
   1   5   2   21.51    1.00
  -2  -5  -2    8.23    0.39
  -2  -5  -2    8.47    0.41
  -5   7  -2    8.59    0.44
  -2  -5  -2    7.05    0.40
  -2  -5  -2    7.39    0.40
  -2  -5  -2    7.20    0.39
  -2  -5  -2    7.52    0.40
  -5   7  -2    8.39    0.42
  -5   7  -2    8.58    0.45
  -2  -5  -2    8.65    0.40
  -5   7  -2    7.41    0.45
  -7   2   2    8.14    0.42
   5  -7   2    6.98    0.45
  -7   2   2    7.39    0.38
  -7   2   2    8.56    0.42
  -7   2   2    8.35    0.41
  -5   8  -2    6.75    0.37
  -3  -5  -2    7.02    0.36
  -3  -5  -2    6.56    0.33
  -3  -5  -2    6.01    0.33
  -5   8  -2    6.00    0.42
  -3  -5  -2    7.11    0.34
  -3  -5  -2    6.02    0.34
  -5   8  -2    6.90    0.41
  -3  -5  -2    7.16    0.36
  -5   8  -2    6.66    0.37
  -8   3   2    6.89    0.37
  -8   3   2    6.95    0.38
  -8   3   2    6.69    0.38
  -8   3   2    5.98    0.33
  -5   9  -2   40.50    1.99
  -4  -5  -2   43.46    1.85
  -5   9  -2   42.51    2.03
  -4  -5  -2   41.62    1.88
  -5   9  -2   42.77    1.91
  -4  -5  -2   41.39    1.94
  -4  -5  -2   36.72    1.98
  -9   4   2   42.32    2.01
   5  -9   2   40.31    1.86
  -9   4   2   39.43    1.89
  -9   4   2   42.35    1.93
  -9   4   2   43.84    1.97
  -5  -5  -2   56.36    2.86
  -5  -5  -2   58.33    2.48
  -5  10  -2   57.89    2.56
  -5  -5  -2   54.85    2.76
  -5  -5  -2   58.22    2.85
  -5  -5  -2   53.57    2.67
  -5  -5  -2   55.98    2.52
  -5  -5  -2   53.81    2.17
 -10   5   2   55.22    2.70
   5 -10   2   56.67    2.51
 -10   5   2   57.47    2.65
 -10   5   2   54.33    2.68
 -10   5   2   58.70    2.60
 -10   5   2   53.72    2.55
 -10   5   2   55.23    2.17
 -10   5   2   52.80    2.65
  -6  -5  -2   36.99    1.83
  -6  -5  -2   34.63    1.71
  -6  -5  -2   33.90    1.73
  -6  -5  -2   37.11    1.77
  -6  -5  -2   35.24    1.38
  -6  -5  -2   37.05    1.83
  -6  -5  -2   36.36    1.63
  -6  -5  -2   33.45    1.76
  -6  -5  -2   37.78    1.62
  -5  11  -2   36.02    1.66
 -11   6   2   36.56    1.69
 -11   6   2   35.77    1.39
 -11   6   2   34.56    1.71
 -11   6   2   36.06    1.75
 -11   6   2   35.28    1.71
 -11   6   2   33.90    1.64
   5 -11   2   34.85    1.62
 -11   6   2   33.98    1.73
 -11   6   2   37.59    1.65
 -11   6   2   34.98    1.69
 -11   6   2   33.97    1.64
  -6  -4  -2   25.93    1.17
  -6  -4  -2   24.45    1.00
  -6  -4  -2   24.98    1.25
  -6  -4  -2   25.99    1.33
  -4  10  -2   25.81    1.21
  -6  -4  -2   25.51    1.18
  -6  -4  -2   25.67    1.33
  -6  -4  -2   25.96    1.29
   4 -10   2   25.99    1.19
 -10   6   2   26.26    1.25
 -10   6   2   27.65    1.28
 -10   6   2   27.35    1.24
 -10   6   2   25.33    1.23
 -10   6   2   24.93    1.24
 -10   6   2   24.11    1.01
 -10   6   2   25.72    1.21
  -3   9  -2    1.22    0.14
  -6  -3  -2    1.24    0.17
  -6  -3  -2    1.46    0.16
  -9   6   2    1.40    0.17
   3  -9   2    1.18    0.20
  -9   6   2    1.22    0.17
   3  -9   2    1.17    0.19
  -9   6   2    1.31    0.17
   3  -9   2    1.40    0.16
  -6  -2  -2   89.58    4.28
  -6  -2  -2   90.19    4.22
  -6  -2  -2   91.87    4.15
  -2   8  -2   82.33    4.20
  -6  -2  -2   95.03    4.08
  -2   8  -2   92.25    4.22
   2  -8   2   94.89    4.39
  -8   6   2   93.72    4.48
   2  -8   2   94.19    4.16
   2  -8   2   93.16    4.49
  -8   6   2  100.50    4.29
  -8   6   2  100.05    4.39
  -1   7  -2   12.39    0.60
  -6  -1  -2   13.45    0.60
  -6  -1  -2   12.82    0.59
   7  -6  -2   12.05    0.66
  -6  -1  -2   12.74    0.62
  -1   7  -2   11.92    0.66
  -6  -1  -2   13.30    0.61
   1  -7   2   12.61    0.67
   1  -7   2   12.77    0.61
   1  -7   2   11.39    0.66
  -7   6   2   13.34    0.65
  -7   6   2   11.51    0.64
  -7   6   2   13.32    0.62
   1  -7   2   13.17    0.66
  -7   6   2   13.86    0.66
  -6   0  -2  407.12   17.92
   6  -6  -2  384.98   18.19
   0   6  -2  405.35   18.19
   6  -6  -2  421.99   18.19
   6  -6  -2  389.75   19.18
  -6   0  -2  419.15   18.58
   6  -6  -2  401.70   19.58
  -6   0  -2  419.54   18.84
  -6   0  -2  410.15   18.24
  -6   6   2  378.64   18.19
   0  -6   2  427.59   19.73
   0  -6   2  404.57   18.19
   0  -6   2  420.99   19.30
   0  -6   2  422.89   18.25
   0  -6   2  392.06   18.19
  -6   6   2  419.05   18.81
  -6   6   2  409.84   18.19
  -6   6   2  423.21   19.68
  -6   6   2  418.90   19.29
  -6   1  -2    2.87    0.15
   5  -6  -2    2.81    0.15
   5  -6  -2    2.61    0.19
  -6   1  -2    2.74    0.20
   5  -6  -2    2.50    0.20
  -6   1  -2    2.80    0.16
  -6   1  -2    2.79    0.19
   1   5  -2    2.35    0.23
   5  -6  -2    2.42    0.22
   1   5  -2    2.78    0.21
   5  -6  -2    2.64    0.21
  -5   6   2    2.57    0.20
  -1  -5   2    3.10    0.22
  -1  -5   2    3.04    0.17
  -5   6   2    2.61    0.22
  -5   6   2    2.78    0.19
  -1  -5   2    2.62    0.24
  -5   6   2    2.81    0.17
  -5   6   2    2.53    0.21
  -6   2  -2    2.86    0.15
   2   4  -2    2.84    0.23
  -6   2  -2    2.81    0.15
   4  -6  -2    3.01    0.19
   2   4  -2    2.90    0.23
  -6   2  -2    2.84    0.15
  -6   2  -2    3.39    0.21
   4  -6  -2    2.95    0.22
  -6   2  -2    2.93    0.15
  -6   2  -2    3.04    0.15
   4  -6  -2    2.41    0.24
  -6   2  -2    2.98    0.15
  -6   2  -2    2.99    0.16
   4  -6  -2    2.86    0.21
  -6   2  -2    3.00    0.20
   4  -6  -2    3.12    0.16
  -2  -4   2    2.82    0.23
  -2  -4   2    3.35    0.21
  -2  -4   2    2.86    0.19
  -4   6   2    2.98    0.21
   6  -2   2    2.80    0.15
  -4   6   2    2.85    0.24
   6  -2   2    2.99    0.15
  -2  -4   2    2.89    0.21
  -4   6   2    2.92    0.22
  -4   6   2    2.72    0.15
  -4   6   2    2.79    0.22
  -2  -4   2    2.77    0.23
  -6   3  -2   33.54    1.50
  -6   3  -2   30.55    1.54
  -6   3  -2   30.81    1.44
  -6   3  -2   34.30    1.54
   3  -6  -2   32.74    1.50
   3  -6  -2   33.90    1.44
   3  -6  -2   32.75    1.50
  -6   3  -2   34.47    1.57
  -6   3  -2   30.96    1.57
   3  -6  -2   34.68    1.56
  -6   3  -2   31.46    1.47
  -6   3  -2   34.14    1.52
   3   3  -2   32.42    1.50
   3  -6  -2   34.40    1.59
  -6   3  -2   30.53    1.47
   3   3  -2   33.97    1.50
   6  -3   2   32.11    1.47
  -3   6   2   32.27    1.51
  -3  -3   2   33.97    1.55
  -3  -3   2   30.79    1.50
  -3  -3   2   32.62    1.50
  -3   6   2   32.56    1.56
  -3   6   2   30.75    1.59
   6  -3   2   31.67    1.47
  -3  -3   2   33.69    1.48
  -3  -3   2   33.58    1.59
  -3   6   2   33.36    1.51
  -6   4  -2   80.64    3.76
   2  -6  -2   90.35    4.05
  -6   4  -2   82.91    3.85
  -6   4  -2   79.58    4.13
  -6   4  -2   79.43    4.04
   4   2  -2   89.33    3.87
  -6   4  -2   91.36    3.97
  -6   4  -2   88.71    4.17
  -6   4  -2   89.67    3.91
   2  -6  -2   82.38    3.87
  -6   4  -2   87.61    4.09
  -6   4  -2   81.81    3.85
   4   2  -2   86.98    3.87
   2  -6  -2   89.00    3.77
   2  -6  -2   84.05    3.87
   2  -6  -2   88.98    4.14
  -2   6   2   84.98    3.87
   6  -4   2   86.40    3.86
   6  -4   2   86.54    3.86
  -4  -2   2   90.28    3.84
  -2   6   2   84.15    3.88
  -4  -2   2   93.12    4.14
  -4  -2   2   89.17    4.05
  -4  -2   2   82.58    3.86
   1  -6  -2   92.40    4.03
   1  -6  -2   82.42    3.85
   1  -6  -2   91.53    3.76
  -6   5  -2   89.48    4.12
   5   1  -2   83.24    3.84
  -6   5  -2   80.06    3.84
  -6   5  -2   78.88    3.74
   1  -6  -2   93.26    4.12
  -6   5  -2   90.23    4.03
  -6   5  -2   81.05    3.85
   5   1  -2   83.99    3.84
   1  -6  -2   76.82    3.85
  -6   5  -2   89.53    3.89
  -1   6   2   85.45    3.85
  -5  -1   2   79.45    3.84
  -1   6   2   86.97    3.86
  -5  -1   2   93.73    4.03
  -5  -1   2   90.69    3.83
   6  -5   2   83.01    3.84
  -5  -1   2   82.51    3.84
   6  -5   2   80.87    3.85
  -5  -1   2   88.37    3.95
  -5  -1   2   88.20    4.12
  -6   6  -2   12.89    0.63
  -6   6  -2   12.34    0.64
   0  -6  -2   13.41    0.61
  -6   6  -2   12.93    0.64
  -6   6  -2   13.93    0.67
   0  -6  -2   13.08    0.66
   0  -6  -2   11.75    0.63
   0  -6  -2   12.87    0.64
   0  -6  -2   13.22    0.61
  -6   0   2   12.69    0.65
  -6   0   2   13.15    0.63
  -6   0   2   13.69    0.64
  -6   0   2   11.39    0.62
  -6   0   2   13.06    0.62
  -6   7  -2    0.38    0.14
  -1  -6  -2    0.54    0.11
  -6   7  -2    0.59    0.14
  -1  -6  -2    0.63    0.13
  -1  -6  -2    0.46    0.10
  -6   7  -2    0.61    0.13
  -1  -6  -2    0.49    0.13
  -7   1   2    0.63    0.10
  -7   1   2    0.48    0.13
  -7   1   2    0.42    0.10
  -2  -6  -2   26.09    1.28
  -2  -6  -2   26.28    1.23
  -2  -6  -2   25.98    1.21
  -6   8  -2   26.86    1.26
  -2  -6  -2   27.37    1.31
  -6   8  -2   28.24    1.34
  -6   8  -2   27.74    1.31
  -8   2   2   25.85    1.27
  -8   2   2   27.79    1.32
  -8   2   2   26.64    1.29
  -6   9  -2    2.96    0.22
  -3  -6  -2    3.06    0.23
  -3  -6  -2    3.06    0.20
  -3  -6  -2    3.05    0.20
  -3  -6  -2    3.05    0.26
  -6   9  -2    3.09    0.29
  -6   9  -2    2.63    0.30
  -9   3   2    3.15    0.26
  -9   3   2    2.96    0.23
  -9   3   2    3.35    0.27
  -4  -6  -2    1.03    0.09
  -4  -6  -2    1.18    0.11
  -4  -6  -2    0.95    0.07
  -4  -6  -2    1.12    0.10
  -4  -6  -2    1.04    0.13
  -6  10  -2    0.94    0.20
  -6  10  -2    1.16    0.21
  -4  -6  -2    1.02    0.10
  -4  -6  -2    1.21    0.19
  -6  10  -2    0.91    0.18
  -4  -6  -2    0.97    0.09
  -4  -6  -2    1.07    0.11
  -4  -6  -2    1.14    0.15
  -4  -6  -2    1.11    0.08
 -10   4   2    1.17    0.10
 -10   4   2    1.10    0.20
 -10   4   2    1.19    0.09
 -10   4   2    1.05    0.10
 -10   4   2    1.06    0.11
 -10   4   2    1.10    0.13
 -10   4   2    1.24    0.16
   6 -10   2    1.17    0.15
 -10   4   2    1.25    0.15
  -5  -6  -2   19.66    1.07
  -5  -6  -2   22.17    1.04
  -5  -6  -2   21.46    1.07
  -6  11  -2   22.85    1.06
  -5  -6  -2   21.53    0.86
  -5  -6  -2   22.02    1.14
  -5  -6  -2   21.96    1.11
  -5  -6  -2   23.09    1.05
  -5  -6  -2   22.05    1.14
 -11   5   2   20.18    1.07
 -11   5   2   22.94    1.07
 -11   5   2   22.51    1.10
 -11   5   2   22.53    1.04
 -11   5   2   20.75    1.05
 -11   5   2   20.98    1.01
 -11   5   2   22.66    0.86
 -11   5   2   21.80    1.05
 -11   5   2   23.36    1.09
  -6  -6  -2    6.79    0.40
  -6  12  -2    7.12    0.45
  -6  -6  -2    7.32    0.42
  -6  -6  -2    6.91    0.42
  -6  -6  -2    7.16    0.44
  -6  -6  -2    7.30    0.41
  -6  -6  -2    6.93    0.41
  -6  -6  -2    7.21    0.29
 -12   6   2    7.61    0.49
 -12   6   2    6.70    0.38
 -12   6   2    7.03    0.41
 -12   6   2    7.30    0.45
 -12   6   2    7.47    0.43
 -12   6   2    7.09    0.31
 -12   6   2    7.03    0.40
 -12   6   2    7.28    0.37
  -6  13  -2    0.35    0.14
  -7  -6  -2    0.39    0.03
  -7  -6  -2    0.33    0.16
  -7  -6  -2    0.41    0.10
  -7  -6  -2    0.35    0.15
  -7  -6  -2    0.46    0.17
  -7  -6  -2    0.29    0.13
  -7  -6  -2    0.46    0.13
 -13   7   2    0.28    0.23
 -13   7   2    0.31    0.12
 -13   7   2    0.42    0.10
 -13   7   2    0.37    0.07
 -13   7   2    0.43    0.09
 -13   7   2    0.25    0.18
 -13   7   2    0.64    0.16
 -13   7   2    0.44    0.13
 -13   7   2    0.36    0.17
  -7  -5  -2    3.20    0.27
  -7  -5  -2    3.10    0.23
  -7  -5  -2    3.24    0.30
  -7  -5  -2    2.71    0.22
  -7  -5  -2    2.88    0.13
  -7  -5  -2    3.02    0.24
  -7  -5  -2    2.91    0.24
 -12   7   2    3.56    0.36
 -12   7   2    3.01    0.24
 -12   7   2    3.38    0.22
 -12   7   2    3.17    0.18
 -12   7   2    3.24    0.18
 -12   7   2    3.04    0.21
 -12   7   2    3.42    0.37
 -12   7   2    2.94    0.23
 -12   7   2    2.77    0.19
 -12   7   2    3.29    0.30
  -7  -4  -2    1.65    0.17
  -7  -4  -2    1.56    0.16
  -7  -4  -2    1.64    0.22
  -7  -4  -2    1.52    0.17
  -7  -4  -2    1.43    0.06
  -7  -4  -2    1.38    0.15
  -7  -4  -2    1.47    0.16
  -7  -4  -2    1.37    0.14
  -7  -4  -2    1.46    0.17
 -11   7   2    1.43    0.13
   4 -11   2    1.49    0.19
   4 -11   2    1.18    0.14
 -11   7   2    1.59    0.12
 -11   7   2    1.36    0.13
 -11   7   2    1.58    0.20
 -11   7   2    1.78    0.21
 -11   7   2    1.48    0.16
 -11   7   2    1.67    0.13
 -11   7   2    1.65    0.21
 -11   7   2    1.68    0.21
  -7  -3  -2   59.33    2.87
  -7  -3  -2   60.68    2.57
  -7  -3  -2   53.79    2.80
  -7  -3  -2   55.63    2.96
  -7  -3  -2   58.78    2.61
  -7  -3  -2   57.77    2.96
  -7  -3  -2   58.17    2.78
 -10   7   2   54.59    2.79
   3 -10   2   58.17    2.61
 -10   7   2   55.36    2.75
 -10   7   2   54.64    2.26
 -10   7   2   61.37    2.69
 -10   7   2   62.31    2.76
 -10   7   2   61.08    2.82
  -7  -2  -2    0.54    0.14
  -7  -2  -2    0.63    0.13
  -7  -2  -2    0.45    0.14
  -7  -2  -2    0.50    0.11
  -9   7   2    0.37    0.10
  -9   7   2    0.26    0.16
   2  -9   2    0.60    0.19
   2  -9   2    0.67    0.15
   2  -9   2    0.41    0.18
  -9   7   2    0.31    0.16
  -7  -1  -2  189.15    8.75
  -7  -1  -2  189.93    8.34
  -7  -1  -2  186.97    8.63
  -7  -1  -2  182.93    8.48
   1  -8   2  198.75    8.49
   1  -8   2  185.76    9.16
  -8   7   2  194.41    8.96
  -8   7   2  197.11    8.75
  -8   7   2  196.81    9.15
   1  -8   2  188.87    8.96
  -7   0  -2    0.54    0.11
  -7   0  -2    0.72    0.11
  -7   0  -2    0.80    0.11
  -7   0  -2    0.67    0.13
  -7   7   2    0.69    0.17
   0  -7   2    0.85    0.14
   0  -7   2    0.58    0.16
  -7   7   2    0.61    0.15
   0  -7   2    0.57    0.16
  -7   7   2    0.64    0.15
  -7   7   2    0.61    0.11
  -7   1  -2  169.54    7.44
   6  -7  -2  165.12    7.63
   6  -7  -2  168.31    8.00
  -7   1  -2  164.29    7.60
  -7   1  -2  165.30    7.75
  -7   1  -2  180.68    7.88
   6  -7  -2  171.08    8.18
  -1  -6   2  180.06    8.00
  -6   7   2  173.11    8.18
  -6   7   2  158.44    7.63
  -1  -6   2  177.24    7.60
  -6   7   2  170.26    7.81
  -6   7   2  175.92    8.00
   5  -7  -2   44.98    2.06
  -7   2  -2   48.31    2.15
   5  -7  -2   50.03    2.24
   5  -7  -2   48.13    2.29
   5  -7  -2   44.67    2.16
   5  -7  -2   44.69    2.15
  -7   2  -2   44.75    2.07
  -7   2  -2   48.90    2.18
  -2  -5   2   50.65    2.24
  -2  -5   2   44.21    2.15
  -2  -5   2   49.66    2.12
  -5   7   2   44.96    2.15
  -2  -5   2   50.27    2.29
  -5   7   2   43.98    2.16
  -5   7   2   48.57    2.24
  -5   7   2   46.45    2.28
  -7   3  -2   11.87    0.54
  -7   3  -2   10.53    0.52
  -7   3  -2   11.33    0.54
   4  -7  -2   12.13    0.58
  -7   3  -2   10.81    0.51
  -7   3  -2   12.05    0.56
   4  -7  -2   11.65    0.60
  -7   3  -2   10.74    0.52
   4  -7  -2   11.18    0.58
   4  -7  -2   11.67    0.52
  -7   3  -2   12.15    0.57
  -7   3  -2   12.06    0.55
   4  -7  -2   10.76    0.58
  -7   3  -2   11.25    0.55
  -4   7   2   10.85    0.58
  -3  -4   2   11.45    0.59
  -3  -4   2   10.53    0.57
  -4   7   2   10.70    0.59
  -4   7   2   10.92    0.58
  -3  -4   2   11.91    0.55
   7  -3   2   11.01    0.52
  -3  -4   2   12.26    0.58
  -7   4  -2    9.54    0.46
  -7   4  -2    8.23    0.44
  -7   4  -2    8.22    0.43
  -7   4  -2    8.27    0.44
   3  -7  -2    9.31    0.47
  -7   4  -2    8.00    0.40
   3  -7  -2    8.17    0.48
   3  -7  -2    9.37    0.48
   3  -7  -2    8.31    0.48
   3  -7  -2    8.87    0.42
  -7   4  -2    9.08    0.43
  -7   4  -2    8.97    0.45
  -7   4  -2    9.19    0.44
  -4  -3   2    9.21    0.44
  -4  -3   2    9.51    0.46
  -4  -3   2    8.58    0.46
  -4  -3   2    9.85    0.47
  -4  -3   2    9.68    0.46
  -3   7   2    8.39    0.49
   7  -4   2    8.26    0.43
   2  -7  -2   61.95    3.00
  -7   5  -2   62.46    2.84
   2  -7  -2   54.76    2.81
  -7   5  -2   62.64    2.87
   2  -7  -2   67.90    2.94
   2  -7  -2   63.31    2.73
  -7   5  -2   60.05    2.92
  -7   5  -2   61.54    2.99
  -5  -2   2   63.71    2.79
  -5  -2   2   62.93    3.00
  -5  -2   2   62.99    2.87
  -5  -2   2   62.00    2.93
   1  -7  -2    0.75    0.13
   1  -7  -2    0.60    0.12
  -7   6  -2    0.78    0.13
   1  -7  -2    0.57    0.13
  -7   6  -2    0.60    0.11
   1  -7  -2    0.60    0.12
  -7   6  -2    0.49    0.11
  -6  -1   2    0.54    0.11
  -6  -1   2    0.60    0.13
  -6  -1   2    0.58    0.12
  -6  -1   2    0.62    0.12
   0  -7  -2   48.76    2.24
   0  -7  -2   49.78    2.35
  -7   7  -2   50.62    2.41
  -7   7  -2   49.88    2.28
   0  -7  -2   50.92    2.40
  -7   7  -2   48.42    2.35
   0  -7  -2   49.88    2.19
  -7   0   2   48.33    2.40
  -7   0   2   48.34    2.30
  -7   0   2   50.30    2.24
  -7   0   2   51.10    2.34
  -7   8  -2    0.83    0.17
  -1  -7  -2    0.92    0.16
  -7   8  -2    0.77    0.15
  -1  -7  -2    0.89    0.12
  -7   8  -2    0.83    0.17
  -1  -7  -2    0.81    0.13
  -1  -7  -2    1.04    0.16
  -8   1   2    0.77    0.14
  -8   1   2    0.76    0.12
  -8   1   2    0.87    0.12
  -7   9  -2    1.79    0.21
  -2  -7  -2    1.77    0.17
  -7   9  -2    1.85    0.20
  -2  -7  -2    1.97    0.18
  -7   9  -2    2.17    0.22
  -2  -7  -2    2.14    0.21
  -2  -7  -2    1.87    0.20
  -9   2   2    2.39    0.22
  -9   2   2    1.96    0.18
  -9   2   2    1.96    0.18
  -3  -7  -2   36.92    1.64
  -3  -7  -2   35.24    1.72
  -7  10  -2   36.39    1.77
  -3  -7  -2   37.35    1.62
  -3  -7  -2   37.16    1.84
  -7  10  -2   36.05    1.73
  -3  -7  -2   34.20    1.70
  -3  -7  -2   35.44    1.84
  -7  10  -2   37.66    1.67
  -3  -7  -2   36.12    1.73
  -3  -7  -2   37.48    1.69
  -3  -7  -2   35.08    1.78
  -3  -7  -2   36.44    1.39
 -10   3   2   35.86    1.66
 -10   3   2   31.67    1.71
 -10   3   2   35.02    1.72
 -10   3   2   36.90    1.70
 -10   3   2   33.87    1.70
 -10   3   2   36.96    1.70
 -10   3   2   34.67    1.40
 -10   3   2   34.10    1.73
 -10   3   2   35.34    1.65
 -10   3   2   36.36    1.75
  -4  -7  -2    3.46    0.28
  -4  -7  -2    3.65    0.24
  -7  11  -2    3.51    0.35
  -4  -7  -2    3.46    0.26
  -4  -7  -2    3.78    0.20
  -7  11  -2    3.74    0.36
  -7  11  -2    3.38    0.28
  -4  -7  -2    3.31    0.18
  -4  -7  -2    3.47    0.28
  -4  -7  -2    3.77    0.19
  -4  -7  -2    3.68    0.25
  -4  -7  -2    3.18    0.24
  -4  -7  -2    3.81    0.35
  -4  -7  -2    3.61    0.16
 -11   4   2    3.41    0.18
 -11   4   2    3.72    0.27
 -11   4   2    3.36    0.36
 -11   4   2    3.49    0.25
 -11   4   2    3.74    0.28
 -11   4   2    3.73    0.27
 -11   4   2    3.39    0.25
 -11   4   2    3.60    0.21
  -7  12  -2    3.54    0.35
  -5  -7  -2    3.37    0.23
  -5  -7  -2    4.05    0.25
  -5  -7  -2    3.46    0.31
  -5  -7  -2    3.94    0.38
  -5  -7  -2    3.80    0.32
  -5  -7  -2    3.60    0.17
 -12   5   2    3.80    0.19
 -12   5   2    3.91    0.30
 -12   5   2    3.72    0.22
 -12   5   2    3.74    0.27
 -12   5   2    3.60    0.26
 -12   5   2    3.73    0.25
 -12   5   2    3.77    0.29
 -12   5   2    3.78    0.39
  -6  -7  -2    1.21    0.13
  -6  -7  -2    0.96    0.25
  -6  -7  -2    1.15    0.09
  -6  -7  -2    0.79    0.15
  -7  13  -2    1.12    0.14
  -6  -7  -2    1.08    0.14
  -6  -7  -2    1.21    0.20
 -13   6   2    0.99    0.21
 -13   6   2    1.03    0.11
 -13   6   2    1.16    0.14
 -13   6   2    0.99    0.19
 -13   6   2    1.14    0.12
 -13   6   2    1.23    0.12
 -13   6   2    0.98    0.08
 -13   6   2    0.83    0.17
  -7  -7  -2   23.04    1.13
  -7  14  -2   20.29    1.04
  -7  -7  -2   22.67    1.09
  -7  -7  -2   18.73    1.04
  -7  -7  -2   20.97    1.05
  -7  -7  -2   21.67    1.03
  -7  -7  -2   20.07    0.81
 -14   7   2   20.93    1.00
 -14   7   2   21.21    0.83
 -14   7   2   20.98    1.04
 -14   7   2   17.88    1.03
 -14   7   2   20.60    0.99
 -14   7   2   21.35    1.01
  -8  -7  -2    6.19    0.37
  -7  15  -2    6.00    0.41
  -8  -7  -2    6.75    0.47
  -8  -7  -2    6.68    0.47
  -8  -7  -2    6.42    0.39
 -15   8   2    5.76    0.34
 -15   8   2    6.86    0.35
 -15   8   2    6.74    0.38
 -15   8   2    6.78    0.31
   7 -15   2    6.03    0.38
  -8  -6  -2    2.57    0.26
  -8  -6  -2    2.18    0.21
  -8  -6  -2    2.44    0.25
  -8  -6  -2    2.67    0.23
 -14   8   2    2.68    0.22
 -14   8   2    2.42    0.20
 -14   8   2    2.27    0.29
 -14   8   2    2.37    0.26
   6 -14   2    2.55    0.28
 -14   8   2    2.67    0.22
  -8  -5  -2   10.24    0.60
  -8  -5  -2   10.26    0.55
  -8  -5  -2    9.58    0.55
  -8  -5  -2   10.01    0.53
  -8  -5  -2   10.88    0.59
  -8  -5  -2    9.91    0.56
 -13   8   2    9.71    0.41
   5 -13   2   10.25    0.55
 -13   8   2    9.81    0.60
 -13   8   2   10.33    0.61
 -13   8   2    9.66    0.53
 -13   8   2    9.43    0.60
 -13   8   2   10.88    0.54
 -13   8   2   10.23    0.49
 -13   8   2   10.71    0.52
  -8  -4  -2    1.27    0.18
  -8  -4  -2    1.19    0.16
  -8  -4  -2    1.59    0.13
  -8  -4  -2    1.29    0.16
  -8  -4  -2    1.35    0.18
  -8  -4  -2    1.32    0.18
 -12   8   2    1.26    0.13
 -12   8   2    1.19    0.12
 -12   8   2    1.21    0.11
 -12   8   2    1.45    0.22
 -12   8   2    0.93    0.21
   4 -12   2    1.23    0.16
   4 -12   2    1.38    0.15
 -12   8   2    1.34    0.11
 -12   8   2    1.20    0.18
  -8  -3  -2    1.99    0.18
  -8  -3  -2    1.99    0.22
  -8  -3  -2    1.86    0.22
  -8  -3  -2    1.73    0.16
  -8  -3  -2    1.71    0.15
  -8  -3  -2    1.80    0.18
  -8  -3  -2    1.77    0.16
  -8  -3  -2    1.88    0.16
  -8  -3  -2    1.81    0.17
 -11   8   2    1.98    0.17
 -11   8   2    1.85    0.22
 -11   8   2    1.61    0.18
 -11   8   2    1.66    0.15
 -11   8   2    1.80    0.14
   3 -11   2    2.08    0.22
 -11   8   2    1.57    0.22
 -11   8   2    2.09    0.23
   3 -11   2    1.38    0.16
 -11   8   2    1.80    0.23
  -8  -2  -2   11.57    0.61
  -8  -2  -2   10.92    0.58
  -8  -2  -2   11.85    0.56
  -8  -2  -2   11.38    0.57
  -8  -2  -2   10.98    0.59
  -8  -2  -2   11.43    0.54
  -8  -2  -2   11.43    0.55
  -8  -2  -2   11.51    0.58
  -8  -2  -2   10.97    0.54
  -8  -2  -2   11.73    0.58
   2 -10   2   10.45    0.56
 -10   8   2   11.96    0.63
 -10   8   2   10.74    0.56
   2 -10   2   11.41    0.64
   2 -10   2   11.49    0.58
 -10   8   2   11.07    0.58
 -10   8   2   10.34    0.45
 -10   8   2   10.54    0.56
   2 -10   2   10.25    0.64
 -10   8   2   10.78    0.62
  -8  -1  -2   21.08    1.06
  -8  -1  -2   22.35    1.04
  -8  -1  -2   24.89    1.11
  -8  -1  -2   21.43    1.09
  -8  -1  -2   21.58    1.05
   1  -9   2   23.24    1.06
  -9   8   2   23.54    1.08
  -9   8   2   22.28    1.13
   1  -9   2   21.93    1.15
  -9   8   2   23.43    1.15
   1  -9   2   23.58    1.14
  -8   0  -2   65.55    3.11
  -8   0  -2   65.48    2.96
  -8   0  -2   65.09    3.06
  -8   0  -2   65.51    3.01
   0  -8   2   68.05    3.02
  -8   8   2   70.66    3.19
  -8   8   2   69.80    3.26
   0  -8   2   67.50    3.19
   0  -8   2   68.08    3.26
  -8   1  -2    2.04    0.18
  -8   1  -2    2.22    0.18
  -8   1  -2    2.31    0.19
  -8   1  -2    2.17    0.20
  -7   8   2    2.04    0.21
  -1  -7   2    2.35    0.25
  -1  -7   2    2.17    0.18
  -7   8   2    2.54    0.21
   6  -8  -2   21.37    1.06
  -8   2  -2   20.04    0.96
  -8   2  -2   22.51    1.03
  -8   2  -2   21.51    1.01
   6  -8  -2   20.40    1.07
  -2  -6   2   22.93    1.00
  -6   8   2   20.98    1.07
  -2  -6   2   21.62    1.08
  -6   8   2   21.27    1.07
  -2  -6   2   22.68    1.06
   5  -8  -2    0.60    0.10
  -8   3  -2    0.61    0.10
   5  -8  -2    0.52    0.16
   5  -8  -2    0.62    0.15
  -8   3  -2    0.74    0.11
  -5   8   2    0.42    0.18
  -3  -5   2    0.73    0.15
  -3  -5   2    0.72    0.14
  -3  -5   2    0.58    0.14
  -8   4  -2    4.35    0.29
  -8   4  -2    4.36    0.28
   4  -8  -2    4.01    0.24
  -8   4  -2    4.36    0.22
   4  -8  -2    4.28    0.30
  -8   4  -2    4.33    0.23
   4  -8  -2    4.34    0.32
  -8   4  -2    3.74    0.22
  -8   4  -2    3.78    0.23
   4  -8  -2    4.12    0.30
  -4  -4   2    4.50    0.25
  -4  -4   2    4.43    0.28
  -4  -4   2    4.55    0.28
  -4  -4   2    4.27    0.28
  -8   5  -2   28.36    1.35
  -8   5  -2   28.05    1.34
  -8   5  -2   26.97    1.38
  -8   5  -2   27.99    1.32
   3  -8  -2   27.48    1.27
   3  -8  -2   27.61    1.40
   3  -8  -2   28.99    1.37
  -5  -3   2   29.04    1.30
  -5  -3   2   28.74    1.34
  -5  -3   2   29.69    1.36
  -5  -3   2   29.20    1.39
  -8   6  -2    0.69    0.16
   2  -8  -2    0.42    0.13
   2  -8  -2    0.68    0.15
   2  -8  -2    0.53    0.14
  -8   6  -2    0.59    0.15
  -8   6  -2    0.57    0.11
  -8   6  -2    0.62    0.12
  -6  -2   2    0.58    0.11
  -6  -2   2    0.58    0.15
  -6  -2   2    0.60    0.12
  -6  -2   2    0.81    0.12
   1  -8  -2    1.20    0.13
   1  -8  -2    1.33    0.16
  -8   7  -2    1.39    0.15
   1  -8  -2    1.64    0.18
   1  -8  -2    1.41    0.17
  -8   7  -2    1.26    0.15
  -8   7  -2    1.57    0.17
  -7  -1   2    1.22    0.14
  -7  -1   2    1.54    0.14
  -7  -1   2    1.43    0.18
  -7  -1   2    1.61    0.18
   0  -8  -2    0.02    0.13
   0  -8  -2    0.27    0.16
   0  -8  -2    0.01    0.13
  -8   8  -2    0.31    0.14
  -8   8  -2    0.17    0.12
   0  -8  -2    0.03    0.10
  -8   8  -2   -0.01    0.15
  -8   0   2    0.16    0.10
  -8   0   2    0.22    0.13
  -8   0   2    0.32    0.16
  -8   0   2    0.33    0.17
  -8   9  -2    7.72    0.42
  -8   9  -2    8.13    0.47
  -8   9  -2    7.76    0.44
  -1  -8  -2    6.99    0.37
  -1  -8  -2    7.67    0.42
  -1  -8  -2    7.42    0.41
  -1  -8  -2    7.37    0.31
  -1  -8  -2    7.17    0.39
  -1  -8  -2    7.26    0.43
  -1  -8  -2    7.32    0.43
  -9   1   2    6.87    0.37
  -9   1   2    7.45    0.38
  -9   1   2    7.77    0.42
  -9   1   2    7.66    0.41
  -9   1   2    8.03    0.45
  -9   1   2    7.37    0.38
  -9   1   2    7.17    0.30
  -8  10  -2   25.36    1.35
  -2  -8  -2   26.04    1.33
  -8  10  -2   27.28    1.37
  -2  -8  -2   27.41    1.40
  -2  -8  -2   27.84    1.35
  -2  -8  -2   28.30    1.10
  -2  -8  -2   28.20    1.37
  -8  10  -2   28.82    1.42
  -2  -8  -2   28.54    1.44
  -2  -8  -2   28.99    1.30
  -2  -8  -2   29.76    1.34
  -2  -8  -2   29.55    1.29
  -8  10  -2   29.28    1.34
 -10   2   2   27.83    1.31
 -10   2   2   28.98    1.35
 -10   2   2   27.95    1.35
 -10   2   2   28.09    1.30
 -10   2   2   28.25    1.35
 -10   2   2   26.61    1.33
 -10   2   2   27.07    1.10
 -10   2   2   27.74    1.37
 -10   2   2   28.56    1.37
  -8  11  -2    0.48    0.22
  -3  -8  -2    0.46    0.08
  -8  11  -2    0.67    0.22
  -3  -8  -2    0.49    0.13
  -3  -8  -2    0.36    0.06
  -8  11  -2    0.67    0.22
  -3  -8  -2    0.46    0.06
  -8  11  -2    0.56    0.12
  -3  -8  -2    0.37    0.10
  -3  -8  -2    0.34    0.10
  -3  -8  -2    0.81    0.22
  -3  -8  -2    0.63    0.22
  -3  -8  -2    0.76    0.14
  -3  -8  -2    0.43    0.11
 -11   3   2    0.42    0.12
 -11   3   2    0.45    0.12
 -11   3   2    0.59    0.14
 -11   3   2    0.48    0.07
 -11   3   2    0.46    0.13
 -11   3   2    0.27    0.22
 -11   3   2    0.54    0.15
 -11   3   2    0.45    0.07
  -4  -8  -2    0.98    0.17
  -8  12  -2    0.74    0.24
  -4  -8  -2    0.97    0.18
  -8  12  -2    0.65    0.25
  -4  -8  -2    0.93    0.07
  -4  -8  -2    0.77    0.16
  -4  -8  -2    0.91    0.15
  -4  -8  -2    1.00    0.10
  -8  12  -2    0.72    0.23
  -8  12  -2    0.87    0.15
 -12   4   2    0.70    0.14
 -12   4   2    0.93    0.12
 -12   4   2    0.86    0.10
 -12   4   2    0.99    0.14
 -12   4   2    0.72    0.18
 -12   4   2    0.89    0.08
 -12   4   2    0.83    0.13
 -12   4   2    0.78    0.18
  -8  13  -2    0.49    0.09
  -5  -8  -2    0.47    0.13
  -8  13  -2    0.49    0.16
  -5  -8  -2    0.47    0.19
  -5  -8  -2    0.44    0.07
  -5  -8  -2    0.55    0.12
  -5  -8  -2    0.31    0.14
  -8  13  -2    0.44    0.13
  -5  -8  -2    0.46    0.12
 -13   5   2    0.37    0.17
 -13   5   2    0.42    0.17
 -13   5   2    0.41    0.18
 -13   5   2    0.37    0.13
 -13   5   2    0.40    0.14
 -13   5   2    0.48    0.10
 -13   5   2    0.44    0.14
 -13   5   2    0.54    0.09
  -6  -8  -2   13.31    0.69
  -6  -8  -2   12.01    0.72
  -6  -8  -2   13.46    0.71
  -6  -8  -2   12.69    0.51
  -6  -8  -2   12.78    0.68
  -6  -8  -2   12.83    0.66
  -8  14  -2   13.08    0.65
 -14   6   2   13.35    0.63
 -14   6   2   13.07    0.68
 -14   6   2   12.96    0.53
 -14   6   2   13.70    0.67
 -14   6   2   12.62    0.64
 -14   6   2   10.66    0.73
  -7  -8  -2   14.94    0.82
  -7  -8  -2   15.79    0.77
  -8  15  -2   13.86    0.78
  -7  -8  -2   14.81    0.79
  -7  -8  -2   16.11    0.83
 -15   7   2   14.25    0.72
 -15   7   2   15.25    0.62
 -15   7   2   15.21    0.74
 -15   7   2   15.76    0.73
  -8  -8  -2   20.66    1.04
  -8  -8  -2   20.95    1.03
  -8  16  -2   22.08    1.03
  -8  -8  -2   20.64    1.07
 -16   8   2   19.49    0.99
 -16   8   2   20.30    0.83
 -16   8   2   22.49    1.02
   8 -16   2   20.41    1.04
  -9  -8  -2    2.00    0.19
  -9  -8  -2    2.30    0.23
  -8  17  -2    2.00    0.21
  -9  -8  -2    1.93    0.21
   8 -17   2    2.40    0.23
 -17   9   2    1.74    0.21
 -17   9   2    2.04    0.17
  -9  -7  -2    2.85    0.26
  -9  -7  -2    3.24    0.28
  -9  -7  -2    2.69    0.24
  -7  16  -2    2.35    0.24
 -16   9   2    2.44    0.18
 -16   9   2    2.42    0.25
   7 -16   2    3.00    0.31
 -16   9   2    2.67    0.20
  -9  -6  -2   39.45    1.94
  -9  -6  -2   38.83    1.93
  -9  -6  -2   41.14    2.07
  -9  -6  -2   39.23    2.01
 -15   9   2   38.75    1.99
 -15   9   2   39.54    1.86
 -15   9   2   40.74    1.90
 -15   9   2   39.87    1.56
   6 -15   2   40.74    1.93
  -9  -5  -2    7.10    0.44
  -9  -5  -2    7.39    0.40
  -9  -5  -2    5.72    0.43
  -9  -5  -2    7.36    0.48
  -9  -5  -2    7.48    0.43
   5 -14   2    6.61    0.42
 -14   9   2    5.25    0.42
 -14   9   2    7.23    0.33
 -14   9   2    7.35    0.43
 -14   9   2    6.91    0.39
 -14   9   2    7.09    0.43
  -9  -4  -2    1.16    0.16
  -9  -4  -2    1.36    0.17
  -9  -4  -2    1.17    0.19
  -9  -4  -2    1.11    0.19
  -9  -4  -2    1.43    0.18
  -9  -4  -2    1.14    0.15
 -13   9   2    1.26    0.17
 -13   9   2    1.10    0.23
 -13   9   2    1.09    0.12
 -13   9   2    1.23    0.14
   4 -13   2    1.01    0.15
 -13   9   2    1.23    0.23
 -13   9   2    1.01    0.13
 -13   9   2    1.09    0.22
 -13   9   2    0.83    0.22
  -9  -3  -2   12.54    0.69
  -9  -3  -2   13.57    0.71
  -9  -3  -2   13.01    0.66
  -9  -3  -2   13.28    0.71
  -9  -3  -2   13.13    0.66
  -9  -3  -2   13.22    0.71
  -9  -3  -2   12.44    0.64
 -12   9   2   13.13    0.67
   3 -12   2   13.57    0.67
 -12   9   2   13.01    0.65
 -12   9   2   13.33    0.73
 -12   9   2   12.62    0.54
 -12   9   2   13.66    0.65
 -12   9   2   12.75    0.70
 -12   9   2   12.35    0.74
   3 -12   2   13.03    0.68
 -12   9   2   13.05    0.66
  -9  -2  -2    0.10    0.13
  -9  -2  -2    0.19    0.08
  -9  -2  -2    0.35    0.10
  -9  -2  -2    0.20    0.12
  -9  -2  -2    0.39    0.13
  -9  -2  -2    0.33    0.10
  -9  -2  -2    0.40    0.11
  -9  -2  -2    0.13    0.18
  -9  -2  -2    0.27    0.12
 -11   9   2    0.11    0.21
 -11   9   2    0.11    0.16
 -11   9   2    0.40    0.09
 -11   9   2    0.21    0.11
 -11   9   2    0.25    0.07
 -11   9   2    0.07    0.20
   2 -11   2   -0.01    0.19
   2 -11   2   -0.05    0.22
 -11   9   2    0.61    0.13
 -11   9   2    0.31    0.21
   2 -11   2    0.42    0.16
   2 -11   2    0.22    0.08
  -9  -1  -2    1.28    0.14
  -9  -1  -2    1.51    0.15
  -9  -1  -2    1.58    0.14
  -9  -1  -2    1.28    0.19
  -9  -1  -2    1.72    0.20
  -9  -1  -2    1.64    0.17
  -9  -1  -2    1.72    0.15
  -9  -1  -2    1.55    0.14
  -9  -1  -2    1.74    0.18
  -9  -1  -2    1.48    0.16
  -9  -1  -2    1.70    0.14
   1 -10   2    1.64    0.21
 -10   9   2    1.45    0.23
 -10   9   2    1.49    0.14
   1 -10   2    1.38    0.24
 -10   9   2    1.58    0.18
 -10   9   2    1.55    0.17
   1 -10   2    1.56    0.13
 -10   9   2    1.43    0.14
   1 -10   2    1.51    0.15
 -10   9   2    1.48    0.13
   1 -10   2    1.79    0.25
  -9   0  -2   14.51    0.75
  -9   0  -2   14.83    0.70
  -9   0  -2   13.99    0.73
  -9   0  -2   15.40    0.72
  -9   0  -2   15.48    0.74
  -9   0  -2   14.03    0.78
  -9   0  -2   15.73    0.71
  -9   0  -2   14.14    0.77
  -9   0  -2   14.75    0.75
  -9   0  -2   15.11    0.72
  -9   0  -2   15.41    0.76
  -9   0  -2   14.47    0.72
   0  -9   2   14.03    0.73
   0  -9   2   15.48    0.76
  -9   9   2   14.67    0.78
  -9   9   2   15.55    0.80
  -9   9   2   14.04    0.73
   0  -9   2   16.07    0.74
  -9   1  -2   14.10    0.66
  -9   1  -2   13.22    0.68
  -9   1  -2   13.23    0.67
  -9   1  -2   14.80    0.71
  -9   1  -2   13.80    0.67
  -9   1  -2   14.00    0.70
  -1  -8   2   15.11    0.75
  -1  -8   2   14.39    0.69
  -1  -8   2   12.36    0.68
  -8   9   2   14.34    0.75
  -1  -8   2   14.59    0.74
  -8   9   2   14.15    0.74
  -9   2  -2   18.92    0.93
  -9   2  -2   19.79    0.95
  -7   9   2   18.42    1.00
  -7   9   2   18.65    0.99
  -2  -7   2   20.38    1.00
  -2  -7   2   20.16    0.92
  -2  -7   2   21.00    0.99
  -9   3  -2   31.76    1.56
  -9   3  -2   33.82    1.60
  -3  -6   2   35.05    1.63
  -3  -6   2   33.96    1.55
  -3  -6   2   34.41    1.66
  -9   4  -2    2.74    0.14
  -9   4  -2    2.54    0.25
   5  -9  -2    2.89    0.28
  -9   4  -2    2.54    0.14
  -9   4  -2    2.88    0.22
  -9   4  -2    2.54    0.14
  -9   4  -2    2.57    0.14
   5  -9  -2    2.69    0.27
  -4  -5   2    2.35    0.25
  -4  -5   2    2.94    0.25
  -4  -5   2    2.75    0.24
  -4  -5   2    2.63    0.24
  -9   5  -2    7.01    0.40
   4  -9  -2    6.29    0.39
   4  -9  -2    6.55    0.42
  -9   5  -2    6.48    0.36
  -9   5  -2    6.65    0.37
  -9   5  -2    6.66    0.34
   4  -9  -2    6.94    0.36
  -5  -4   2    7.11    0.40
  -5  -4   2    6.74    0.39
  -5  -4   2    6.83    0.39
  -5  -4   2    6.89    0.39
  -9   6  -2   25.11    1.25
  -9   6  -2   26.25    1.28
  -9   6  -2   25.91    1.23
  -9   6  -2   25.85    1.25
   3  -9  -2   26.07    1.18
   3  -9  -2   25.00    1.30
   3  -9  -2   26.55    1.28
  -6  -3   2   26.08    1.21
  -6  -3   2   26.09    1.24
  -6  -3   2   26.01    1.25
  -6  -3   2   27.95    1.29
  -9   7  -2    3.34    0.25
  -9   7  -2    3.34    0.26
  -9   7  -2    3.41    0.27
   2  -9  -2    3.40    0.27
   2  -9  -2    3.58    0.30
   2  -9  -2    3.15    0.29
   2  -9  -2    3.28    0.27
  -7  -2   2    3.25    0.24
  -7  -2   2    3.28    0.24
  -7  -2   2    3.44    0.29
  -7  -2   2    3.50    0.29
  -9   8  -2    0.29    0.11
  -9   8  -2    0.61    0.19
  -9   8  -2    0.30    0.14
   1  -9  -2    0.35    0.06
  -9   8  -2    0.42    0.08
  -9   8  -2    0.44    0.05
   1  -9  -2    0.36    0.12
   1  -9  -2    0.42    0.17
  -9   8  -2    0.49    0.19
   1  -9  -2    0.45    0.13
   1  -9  -2    0.31    0.15
   1  -9  -2    0.24    0.08
  -8  -1   2    0.43    0.04
  -8  -1   2    0.29    0.10
  -8  -1   2    0.28    0.14
  -8  -1   2    0.46    0.14
  -8  -1   2    0.37    0.18
  -8  -1   2    0.51    0.12
  -8  -1   2    0.37    0.06
   0  -9  -2    2.78    0.22
   0  -9  -2    3.01    0.24
  -9   9  -2    2.65    0.24
   0  -9  -2    2.78    0.16
  -9   9  -2    3.24    0.29
   0  -9  -2    2.79    0.22
   0  -9  -2    3.11    0.16
  -9   9  -2    2.55    0.16
  -9   9  -2    3.21    0.32
   0  -9  -2    3.40    0.27
   0  -9  -2    3.14    0.30
  -9   9  -2    2.68    0.17
  -9   9  -2    3.53    0.32
  -9   9  -2    2.71    0.20
   0  -9  -2    2.81    0.19
   0  -9  -2    2.93    0.26
  -9   0   2    2.75    0.17
  -9   0   2    2.86    0.19
  -9   0   2    3.16    0.22
  -9   0   2    2.85    0.22
  -9   0   2    2.52    0.20
  -9   0   2    3.16    0.25
  -9   0   2    2.75    0.14
  -9   0   2    2.76    0.22
  -9   0   2    3.27    0.26
  -9  10  -2    1.32    0.11
  -1  -9  -2    1.21    0.17
  -1  -9  -2    1.44    0.14
  -1  -9  -2    1.23    0.10
  -1  -9  -2    1.38    0.16
  -1  -9  -2    1.32    0.17
  -9  10  -2    1.19    0.13
  -1  -9  -2    1.14    0.17
  -9  10  -2    1.62    0.22
  -1  -9  -2    1.34    0.15
  -9  10  -2    1.29    0.14
  -9  10  -2    1.17    0.18
  -9  10  -2    1.29    0.23
  -9  10  -2    1.41    0.15
  -1  -9  -2    1.44    0.10
  -1  -9  -2    1.48    0.18
 -10   1   2    1.44    0.14
 -10   1   2    1.46    0.12
 -10   1   2    1.51    0.11
 -10   1   2    1.51    0.18
 -10   1   2    1.15    0.13
 -10   1   2    1.51    0.11
 -10   1   2    1.23    0.14
 -10   1   2    1.24    0.17
 -10   1   2    1.52    0.14
  -2  -9  -2    3.10    0.27
  -9  11  -2    2.47    0.19
  -2  -9  -2    2.87    0.14
  -9  11  -2    2.59    0.25
  -9  11  -2    2.74    0.21
  -9  11  -2    2.68    0.20
  -9  11  -2    2.71    0.28
  -2  -9  -2    2.92    0.26
  -2  -9  -2    2.85    0.24
  -2  -9  -2    2.48    0.18
  -2  -9  -2    2.95    0.17
  -2  -9  -2    3.13    0.26
  -2  -9  -2    3.04    0.23
  -9  11  -2    2.93    0.30
  -2  -9  -2    3.55    0.30
  -9  11  -2    3.10    0.29
 -11   2   2    2.83    0.15
 -11   2   2    2.93    0.25
 -11   2   2    3.04    0.21
 -11   2   2    2.97    0.25
 -11   2   2    2.91    0.25
 -11   2   2    2.87    0.24
 -11   2   2    2.82    0.18
 -11   2   2    2.66    0.20
 -11   2   2    2.82    0.29
  -9  12  -2    8.07    0.48
  -9  12  -2    7.47    0.45
  -3  -9  -2    9.56    0.55
  -3  -9  -2    8.77    0.46
  -3  -9  -2    8.32    0.46
  -9  12  -2    6.89    0.56
  -9  12  -2    8.01    0.43
  -3  -9  -2    8.11    0.44
  -9  12  -2    8.13    0.54
  -3  -9  -2    7.29    0.42
  -3  -9  -2    7.91    0.42
  -3  -9  -2    8.15    0.34
  -9  12  -2    7.86    0.46
 -12   3   2    8.06    0.40
 -12   3   2    8.14    0.45
 -12   3   2    8.40    0.45
 -12   3   2    7.37    0.54
 -12   3   2    8.51    0.44
 -12   3   2    7.73    0.44
 -12   3   2    7.97    0.34
 -12   3   2    8.49    0.45
  -9  13  -2    0.07    0.15
  -9  13  -2    0.10    0.14
  -4  -9  -2    0.13    0.16
  -4  -9  -2    0.25    0.18
  -4  -9  -2    0.23    0.10
  -4  -9  -2    0.01    0.08
  -9  13  -2    0.10    0.08
  -4  -9  -2    0.07    0.12
  -4  -9  -2    0.06    0.17
  -9  13  -2    0.23    0.24
 -13   4   2    0.07    0.08
 -13   4   2    0.29    0.17
 -13   4   2    0.31    0.18
 -13   4   2    0.07    0.15
 -13   4   2    0.08    0.10
 -13   4   2    0.16    0.08
 -13   4   2    0.09    0.10
 -13   4   2    0.01    0.12
  -5  -9  -2    0.46    0.13
  -5  -9  -2    0.36    0.08
  -9  14  -2    0.41    0.14
  -9  14  -2    0.33    0.14
  -5  -9  -2    0.13    0.16
  -9  14  -2    0.55    0.23
  -5  -9  -2    0.39    0.14
  -5  -9  -2    0.29    0.27
  -5  -9  -2    0.22    0.18
 -14   5   2    0.19    0.09
 -14   5   2    0.25    0.07
 -14   5   2    0.34    0.16
 -14   5   2    0.40    0.13
 -14   5   2    0.40    0.11
 -14   5   2    0.07    0.25
  -6  -9  -2    6.60    0.41
  -6  -9  -2    6.40    0.46
  -9  15  -2    6.33    0.36
  -6  -9  -2    6.72    0.39
  -6  -9  -2    6.18    0.40
  -6  -9  -2    6.17    0.26
 -15   6   2    6.39    0.40
 -15   6   2    6.33    0.38
 -15   6   2    6.12    0.41
 -15   6   2    6.44    0.29
  -7  -9  -2    0.01    0.20
  -7  -9  -2    0.28    0.17
  -9  16  -2    0.05    0.15
  -7  -9  -2    0.19    0.14
 -16   7   2    0.18    0.09
 -16   7   2    0.31    0.14
 -16   7   2    0.08    0.16
  -8  -9  -2    3.62    0.27
  -8  -9  -2    3.35    0.36
  -9  17  -2    3.48    0.25
  -8  -9  -2    3.53    0.30
 -17   8   2    3.11    0.27
   9 -17   2    3.22    0.34
 -17   8   2    3.27    0.19
 -17   8   2    3.15    0.27
  -9  -9  -2    2.71    0.28
  -9  -9  -2    2.02    0.18
  -9  -9  -2    2.68    0.30
  -9  18  -2    2.20    0.18
 -18   9   2    2.43    0.14
 -18   9   2    2.34    0.21
   9 -18   2    2.55    0.20
 -10  -9  -2    0.95    0.11
 -10  -9  -2    0.65    0.11
  -9  19  -2    0.90    0.09
   9 -19   2    0.78    0.09
 -19  10   2    0.78    0.06
 -19  10   2    0.77    0.11
  -8  18  -2    1.30    0.12
 -10  -8  -2    1.13    0.15
 -10  -8  -2    0.79    0.12
 -10  -8  -2    1.03    0.18
 -18  10   2    1.27    0.09
 -18  10   2    1.01    0.18
   8 -18   2    1.12    0.12
 -10  -7  -2    6.99    0.40
 -10  -7  -2    6.15    0.42
 -10  -7  -2    7.30    0.43
  -7  17  -2    7.12    0.39
 -17  10   2    7.26    0.32
   7 -17   2    6.93    0.39
 -17  10   2    6.74    0.39
 -10  -6  -2   16.06    0.84
 -10  -6  -2   17.67    0.91
 -10  -6  -2   16.72    0.87
 -16  10   2   17.18    0.69
 -16  10   2   17.09    0.84
 -16  10   2   15.46    0.88
 -16  10   2   17.37    0.81
   6 -16   2   16.74    0.84
 -10  -5  -2    0.43    0.13
 -10  -5  -2    0.75    0.20
 -10  -5  -2    0.51    0.21
 -10  -5  -2    0.58    0.15
 -15  10   2    0.49    0.13
 -15  10   2    0.48    0.17
 -15  10   2    0.59    0.12
 -15  10   2    0.69    0.12
   5 -15   2    0.56    0.16
 -10  -4  -2    0.69    0.19
 -10  -4  -2    0.58    0.13
 -10  -4  -2    0.62    0.14
 -10  -4  -2    0.51    0.12
 -10  -4  -2    0.32    0.17
 -10  -4  -2    0.55    0.20
 -14  10   2    0.59    0.14
 -14  10   2    0.77    0.12
 -14  10   2    0.79    0.12
 -14  10   2    0.58    0.12
   4 -14   2    0.57    0.15
 -10  -3  -2    0.15    0.18
 -10  -3  -2    0.07    0.14
 -10  -3  -2    0.09    0.13
 -10  -3  -2    0.20    0.16
 -10  -3  -2    0.16    0.10
 -10  -3  -2    0.23    0.11
 -10  -3  -2    0.12    0.22
 -13  10   2    0.24    0.15
 -13  10   2    0.18    0.22
   3 -13   2    0.14    0.13
 -13  10   2    0.08    0.13
 -13  10   2    0.07    0.16
 -13  10   2    0.14    0.08
   3 -13   2   -0.01    0.12
 -13  10   2    0.08    0.11
 -10  -2  -2    0.56    0.15
 -10  -2  -2    0.56    0.16
 -10  -2  -2    0.71    0.16
 -10  -2  -2    0.52    0.12
 -10  -2  -2    0.40    0.12
 -10  -2  -2    0.68    0.11
 -10  -2  -2    0.53    0.10
 -10  -2  -2    0.53    0.14
 -10  -2  -2    0.47    0.15
 -12  10   2    0.67    0.24
   2 -12   2    0.20    0.15
 -12  10   2    0.46    0.08
   2 -12   2    0.23    0.12
   2 -12   2    0.46    0.16
 -12  10   2    0.49    0.13
   2 -12   2    0.14    0.25
 -12  10   2    0.47    0.14
   2 -12   2    0.52    0.24
 -12  10   2    0.45    0.10
 -12  10   2    0.56    0.23
 -12  10   2    0.55    0.17
 -10  -1  -2    0.45    0.15
 -10  -1  -2    0.51    0.13
 -10  -1  -2    0.49    0.11
 -10  -1  -2    0.67    0.14
 -10  -1  -2    0.53    0.10
 -10  -1  -2    0.43    0.11
 -10  -1  -2    0.54    0.12
 -10  -1  -2    0.35    0.13
 -10  -1  -2    0.28    0.18
   1 -11   2    0.76    0.16
 -11  10   2    0.73    0.23
 -11  10   2    0.44    0.13
 -11  10   2    0.47    0.13
 -11  10   2    0.43    0.10
   1 -11   2    0.32    0.11
 -11  10   2    0.32    0.23
   1 -11   2    0.56    0.23
 -10   0  -2    2.00    0.22
 -10   0  -2    1.94    0.16
 -10   0  -2    1.95    0.22
 -10   0  -2    2.07    0.17
 -10   0  -2    2.23    0.16
 -10   0  -2    1.74    0.17
 -10   0  -2    1.82    0.16
 -10   0  -2    1.94    0.20
 -10   0  -2    2.13    0.23
 -10   0  -2    2.06    0.21
   0 -10   2    2.31    0.26
   0 -10   2    2.05    0.18
 -10  10   2    2.01    0.19
 -10  10   2    1.95    0.16
   0 -10   2    1.67    0.13
   0 -10   2    2.45    0.23
 -10  10   2    1.84    0.16
 -10  10   2    2.22    0.26
 -10  10   2    1.53    0.25
 -10   1  -2    0.18    0.11
 -10   1  -2    0.21    0.13
 -10   1  -2    0.18    0.12
 -10   1  -2    0.41    0.12
 -10   1  -2    0.29    0.08
 -10   1  -2    0.23    0.12
 -10   1  -2    0.30    0.11
 -10   1  -2    0.17    0.13
 -10   1  -2    0.27    0.11
 -10   1  -2    0.25    0.10
  -1  -9   2    0.17    0.08
  -9  10   2    0.22    0.21
  -9  10   2    0.15    0.20
  -1  -9   2    0.27    0.19
  -1  -9   2    0.17    0.10
  -1  -9   2    0.26    0.20
  -9  10   2    0.20    0.10
  -1  -9   2    0.21    0.06
  -1  -9   2    0.37    0.20
 -10   2  -2   12.15    0.63
 -10   2  -2   11.57    0.59
 -10   2  -2   12.13    0.60
 -10   2  -2   11.09    0.58
 -10   2  -2   12.30    0.57
 -10   2  -2   11.79    0.61
 -10   2  -2   12.44    0.56
 -10   2  -2   10.86    0.62
  -2  -8   2   11.31    0.58
  -2  -8   2   11.29    0.58
  -2  -8   2   11.92    0.65
  -8  10   2   10.00    0.59
  -2  -8   2   12.87    0.65
  -2  -8   2   11.79    0.48
  -2  -8   2   12.43    0.61
 -10   3  -2    2.62    0.18
 -10   3  -2    2.63    0.26
 -10   3  -2    2.57    0.21
 -10   3  -2    2.75    0.24
 -10   3  -2    2.65    0.12
 -10   3  -2    2.59    0.18
 -10   3  -2    2.87    0.22
  -3  -7   2    3.20    0.34
  -3  -7   2    2.98    0.25
  -3  -7   2    2.66    0.16
  -3  -7   2    3.00    0.28
  -3  -7   2    2.54    0.19
  -3  -7   2    2.96    0.26
  -3  -7   2    2.64    0.18
 -10   4  -2   22.64    1.06
 -10   4  -2   20.89    1.06
 -10   4  -2   22.99    1.13
 -10   4  -2   22.23    1.09
 -10   4  -2   22.30    0.87
 -10   4  -2   22.72    1.04
 -10   4  -2   23.07    1.08
  -4  -6   2   20.71    1.08
  -4  -6   2   23.09    1.13
  -4  -6   2   21.99    1.10
  -4  -6   2   22.14    0.88
  -4  -6   2   21.12    1.08
  -4  -6   2   23.07    1.08
  -4  -6   2   23.93    1.10
  -4  -6   2   23.15    1.05
 -10   5  -2    2.17    0.19
   5 -10  -2    2.12    0.24
 -10   5  -2    1.96    0.13
 -10   5  -2    1.91    0.13
   5 -10  -2    2.22    0.23
 -10   5  -2    2.52    0.16
 -10   5  -2    2.15    0.11
 -10   5  -2    2.35    0.16
 -10   5  -2    2.22    0.21
 -10   5  -2    1.91    0.14
 -10   5  -2    1.97    0.11
 -10   5  -2    2.16    0.22
 -10   5  -2    2.33    0.17
 -10   5  -2    2.08    0.14
  -5  -5   2    2.23    0.21
  -5  -5   2    2.15    0.24
  -5  -5   2    2.20    0.20
  -5  -5   2    2.18    0.23
  -5  -5   2    2.08    0.15
  -5  -5   2    2.24    0.24
  -5  -5   2    2.30    0.11
  -5  -5   2    2.49    0.23
  -5  -5   2    2.05    0.13
 -10   6  -2    7.28    0.38
 -10   6  -2    7.74    0.42
 -10   6  -2    7.93    0.39
   4 -10  -2    6.78    0.39
   4 -10  -2    7.16    0.46
   4 -10  -2    7.52    0.47
 -10   6  -2    7.28    0.38
 -10   6  -2    7.94    0.40
 -10   6  -2    7.00    0.36
 -10   6  -2    7.36    0.39
 -10   6  -2    7.39    0.30
 -10   6  -2    8.45    0.45
 -10   6  -2    7.04    0.38
  -6  -4   2    7.22    0.36
  -6  -4   2    7.15    0.40
  -6  -4   2    6.70    0.36
  -6  -4   2    8.16    0.44
  -6  -4   2    7.68    0.44
  -6  -4   2    7.34    0.38
  -6  -4   2    6.91    0.40
  -6  -4   2    7.29    0.31
  -6  -4   2    7.77    0.41
  -6  -4   2    7.54    0.41
 -10   7  -2   21.49    1.04
 -10   7  -2   22.06    1.11
 -10   7  -2   23.57    1.08
   3 -10  -2   23.43    1.12
 -10   7  -2   21.94    0.87
   3 -10  -2   24.07    1.05
 -10   7  -2   20.86    1.06
 -10   7  -2   22.83    1.10
   3 -10  -2   23.13    1.02
 -10   7  -2   22.36    1.07
 -10   7  -2   22.39    1.03
   3 -10  -2   21.88    1.11
   3 -10  -2   19.89    1.06
   3 -10  -2   20.90    1.07
  -7  -3   2   22.71    1.06
  -7  -3   2   21.14    1.08
  -7  -3   2   23.03    1.08
  -7  -3   2   21.87    1.03
  -7  -3   2   22.20    0.87
  -7  -3   2   21.66    1.06
  -7  -3   2   23.72    1.10
  -7  -3   2   22.20    1.13
  -7  -3   2   23.07    1.08
  -7  -3   2   20.68    1.08
 -10   8  -2   61.23    2.91
 -10   8  -2   65.38    3.05
   2 -10  -2   64.51    2.84
 -10   8  -2   65.51    2.46
 -10   8  -2   65.71    2.90
 -10   8  -2   64.36    2.98
 -10   8  -2   65.27    3.12
   2 -10  -2   57.72    2.46
 -10   8  -2   61.32    2.89
   2 -10  -2   58.63    2.99
   2 -10  -2   62.30    3.00
 -10   8  -2   61.91    2.99
   2 -10  -2   62.91    2.79
   2 -10  -2   64.30    3.06
   2 -10  -2   59.40    3.03
 -10   8  -2   60.59    3.22
 -10   8  -2   58.08    3.03
  -8  -2   2   61.82    2.99
  -8  -2   2   64.10    2.89
  -8  -2   2   64.20    2.85
  -8  -2   2   64.06    2.45
  -8  -2   2   63.43    3.05
  -8  -2   2   63.40    3.02
  -8  -2   2   65.06    2.94
  -8  -2   2   66.07    3.04
  -8  -2   2   64.64    2.97
  -8  -2   2   65.86    3.13
 -10   9  -2    7.30    0.37
   1 -10  -2    7.88    0.47
 -10   9  -2    8.74    0.48
 -10   9  -2    7.50    0.45
   1 -10  -2    7.32    0.32
   1 -10  -2    6.96    0.40
 -10   9  -2    7.31    0.32
 -10   9  -2    6.63    0.38
 -10   9  -2    8.31    0.45
   1 -10  -2    7.90    0.47
   1 -10  -2    7.28    0.39
   1 -10  -2    7.24    0.38
 -10   9  -2    7.52    0.41
   1 -10  -2    7.61    0.47
 -10   9  -2    7.46    0.38
 -10   9  -2    7.46    0.39
  -9  -1   2    6.34    0.38
  -9  -1   2    7.42    0.41
  -9  -1   2    7.50    0.40
  -9  -1   2    7.98    0.41
  -9  -1   2    7.69    0.31
  -9  -1   2    8.11    0.49
  -9  -1   2    7.36    0.37
  -9  -1   2    7.93    0.40
  -9  -1   2    7.49    0.48
  -9  -1   2    8.39    0.42
 -10  10  -2   16.38    0.89
 -10  10  -2   17.11    0.85
   0 -10  -2   17.36    0.87
   0 -10  -2   16.90    0.88
   0 -10  -2   17.51    0.90
 -10  10  -2   16.81    0.69
 -10  10  -2   17.76    0.89
 -10  10  -2   17.97    0.92
 -10  10  -2   16.67    0.84
   0 -10  -2   17.61    0.84
   0 -10  -2   16.73    0.91
   0 -10  -2   17.53    0.69
   0 -10  -2   17.82    0.86
 -10  10  -2   18.09    0.89
   0 -10  -2   17.13    0.84
   0 -10  -2   17.40    0.88
 -10   0   2   17.10    0.85
 -10   0   2   17.62    0.83
 -10   0   2   16.97    0.83
 -10   0   2   18.33    0.87
 -10   0   2   17.40    0.86
 -10   0   2   17.47    0.87
 -10   0   2   17.13    0.89
 -10   0   2   16.95    0.68
 -10   0   2   16.67    0.83
  -1 -10  -2   32.86    1.50
 -10  11  -2   33.72    1.63
  -1 -10  -2   32.40    1.59
  -1 -10  -2   32.97    1.62
 -10  11  -2   31.79    1.28
  -1 -10  -2   31.99    1.55
  -1 -10  -2   33.07    1.27
 -10  11  -2   33.12    1.63
 -10  11  -2   30.25    1.57
  -1 -10  -2   32.84    1.57
 -10  11  -2   32.32    1.53
 -10  11  -2   31.63    1.59
 -10  11  -2   32.69    1.56
  -1 -10  -2   32.99    1.67
 -11   1   2   32.44    1.57
 -11   1   2   32.67    1.57
 -11   1   2   31.20    1.57
 -11   1   2   33.27    1.27
 -11   1   2   31.65    1.54
 -11   1   2   31.59    1.51
 -11   1   2   34.19    1.50
 -11   1   2   31.72    1.58
 -11   1   2   31.10    1.54
 -10  12  -2   15.25    0.75
 -10  12  -2   14.59    0.82
  -2 -10  -2   14.55    0.77
  -2 -10  -2   15.55    0.61
  -2 -10  -2   15.74    0.76
 -10  12  -2   15.15    0.78
  -2 -10  -2   15.21    0.73
 -10  12  -2   14.40    0.62
 -10  12  -2   13.96    0.83
 -10  12  -2   15.15    0.80
  -2 -10  -2   13.07    0.76
 -10  12  -2   14.21    0.75
  -2 -10  -2   15.84    0.78
  -2 -10  -2   14.87    0.77
  -2 -10  -2   16.22    0.82
  -2 -10  -2   14.81    0.78
 -12   2   2   15.36    0.73
 -12   2   2   15.27    0.83
 -12   2   2   16.26    0.78
 -12   2   2   15.54    0.60
 -12   2   2   15.78    0.76
 -12   2   2   14.85    0.76
 -12   2   2   14.64    0.74
 -12   2   2   16.00    0.74
 -12   2   2   14.99    0.73
 -10  13  -2    2.74    0.28
 -10  13  -2    3.11    0.24
  -3 -10  -2    3.31    0.31
  -3 -10  -2    3.67    0.32
  -3 -10  -2    3.72    0.31
 -10  13  -2    3.01    0.25
 -10  13  -2    3.03    0.32
  -3 -10  -2    3.24    0.18
  -3 -10  -2    2.95    0.21
  -3 -10  -2    3.19    0.27
  -3 -10  -2    3.06    0.34
 -10  13  -2    3.64    0.25
  -3 -10  -2    3.48    0.18
 -13   3   2    3.42    0.24
 -13   3   2    3.00    0.20
 -13   3   2    2.83    0.33
 -13   3   2    3.39    0.25
 -13   3   2    3.57    0.29
 -13   3   2    3.56    0.18
 -13   3   2    3.36    0.18
  -4 -10  -2    0.89    0.28
  -4 -10  -2    1.02    0.14
  -4 -10  -2    0.96    0.19
  -4 -10  -2    0.87    0.16
 -10  14  -2    0.84    0.19
 -10  14  -2    0.67    0.18
 -10  14  -2    0.94    0.17
  -4 -10  -2    1.10    0.15
 -10  14  -2    0.92    0.11
  -4 -10  -2    0.83    0.09
 -14   4   2    1.03    0.19
 -14   4   2    0.92    0.17
 -14   4   2    0.98    0.13
 -14   4   2    0.92    0.09
 -14   4   2    0.73    0.20
 -10  15  -2   -0.06    0.15
  -5 -10  -2    0.03    0.19
  -5 -10  -2    0.16    0.06
  -5 -10  -2    0.18    0.19
 -10  15  -2   -0.07    0.18
  -5 -10  -2    0.09    0.11
 -10  15  -2   -0.03    0.10
 -15   5   2    0.06    0.17
 -15   5   2    0.01    0.12
 -15   5   2    0.00    0.14
 -15   5   2    0.04    0.08
  -6 -10  -2   15.68    0.76
  -6 -10  -2   13.80    0.75
 -10  16  -2   14.72    0.74
  -6 -10  -2   14.13    0.56
  -6 -10  -2   13.06    0.72
 -16   6   2   14.42    0.58
 -16   6   2   14.43    0.75
 -16   6   2   14.59    0.74
 -16   6   2   14.23    0.72
  -7 -10  -2   23.81    1.12
  -7 -10  -2   20.55    1.11
  -7 -10  -2   21.20    1.14
 -10  17  -2   23.05    1.10
 -17   7   2   22.56    0.89
 -17   7   2   24.03    1.09
  -8 -10  -2    1.05    0.14
 -10  18  -2    1.16    0.11
  -8 -10  -2    1.01    0.14
  10 -18   2    1.00    0.13
 -18   8   2    0.60    0.10
 -18   8   2    0.97    0.08
 -18   8   2    0.98    0.13
  -9 -10  -2    2.81    0.22
  -9 -10  -2    3.28    0.26
  10 -19   2    3.29    0.25
 -19   9   2    2.97    0.26
 -11  -8  -2    2.32    0.17
 -11  -8  -2    1.62    0.14
  -8  19  -2    2.09    0.16
 -19  11   2    2.04    0.22
 -19  11   2    2.02    0.11
   8 -19   2    1.90    0.14
 -11  -7  -2    0.12    0.16
 -11  -7  -2    0.08    0.13
  -7  18  -2    0.12    0.14
 -11  -7  -2    0.02    0.10
 -18  11   2   -0.03    0.09
   7 -18   2    0.15    0.13
 -18  11   2    0.04    0.11
 -11  -6  -2    7.49    0.42
 -11  -6  -2    7.63    0.49
 -11  -6  -2    7.91    0.45
 -17  11   2    7.21    0.41
 -17  11   2    7.85    0.34
   6 -17   2    8.83    0.44
 -17  11   2    6.61    0.44
 -17  11   2    7.07    0.36
 -11  -5  -2    6.07    0.40
 -11  -5  -2    5.60    0.37
 -11  -5  -2    6.05    0.41
 -16  11   2    5.35    0.39
 -16  11   2    5.33    0.33
   5 -16   2    5.67    0.38
 -16  11   2    5.71    0.32
 -16  11   2    5.47    0.30
 -11  -4  -2    0.18    0.14
 -11  -4  -2    0.38    0.18
 -11  -4  -2    0.20    0.14
 -11  -4  -2    0.31    0.14
 -15  11   2    0.29    0.13
 -15  11   2    0.30    0.12
 -15  11   2    0.42    0.13
   4 -15   2    0.19    0.15
 -15  11   2    0.28    0.12
 -11  -3  -2    0.90    0.16
 -11  -3  -2    1.10    0.16
 -11  -3  -2    0.89    0.16
 -11  -3  -2    1.24    0.19
 -11  -3  -2    1.09    0.15
 -11  -3  -2    1.17    0.21
 -14  11   2    0.92    0.19
 -14  11   2    0.92    0.13
 -14  11   2    0.92    0.13
 -14  11   2    0.97    0.09
   3 -14   2    0.98    0.15
 -14  11   2    1.03    0.15
 -11  -2  -2    3.56    0.30
 -11  -2  -2    3.81    0.34
 -11  -2  -2    4.18    0.33
 -11  -2  -2    3.79    0.33
 -11  -2  -2    3.84    0.30
 -11  -2  -2    3.61    0.35
 -11  -2  -2    3.86    0.38
 -13  11   2    3.80    0.30
 -13  11   2    3.53    0.21
 -13  11   2    3.94    0.41
 -13  11   2    3.99    0.30
 -13  11   2    3.92    0.26
   2 -13   2    3.93    0.25
 -11  -1  -2    2.53    0.21
 -11  -1  -2    2.65    0.29
 -11  -1  -2    2.46    0.28
 -11  -1  -2    2.17    0.19
 -11  -1  -2    2.72    0.26
 -11  -1  -2    2.29    0.19
 -11  -1  -2    2.38    0.21
 -11  -1  -2    2.56    0.23
 -12  11   2    2.10    0.28
   1 -12   2    1.87    0.28
   1 -12   2    2.25    0.27
   1 -12   2    2.30    0.29
   1 -12   2    2.38    0.26
 -12  11   2    1.94    0.29
   1 -12   2    2.17    0.18
 -12  11   2    2.33    0.18
 -12  11   2    2.25    0.29
 -12  11   2    2.27    0.22
 -12  11   2    2.63    0.26
 -11   0  -2    6.22    0.39
 -11   0  -2    6.48    0.37
 -11   0  -2    7.11    0.36
 -11   0  -2    5.59    0.36
 -11   0  -2    5.84    0.37
 -11   0  -2    5.97    0.39
 -11   0  -2    5.83    0.34
 -11   0  -2    5.56    0.33
 -11   0  -2    6.07    0.42
   0 -11   2    6.08    0.34
   0 -11   2    6.16    0.48
   0 -11   2    6.77    0.47
   0 -11   2    6.26    0.36
 -11  11   2    5.36    0.40
   0 -11   2    5.88    0.30
 -11  11   2    5.94    0.37
 -11  11   2    6.04    0.33
 -11  11   2    5.78    0.32
 -11  11   2    5.76    0.48
   0 -11   2    6.40    0.44
 -11   1  -2    1.95    0.25
 -11   1  -2    2.01    0.22
 -11   1  -2    2.24    0.23
 -11   1  -2    2.08    0.17
 -11   1  -2    1.87    0.21
 -11   1  -2    1.79    0.18
 -11   1  -2    2.11    0.23
 -11   1  -2    1.68    0.17
 -11   1  -2    1.70    0.16
  -1 -10   2    1.80    0.25
  -1 -10   2    1.90    0.21
  -1 -10   2    1.88    0.14
  -1 -10   2    1.88    0.17
 -10  11   2    1.87    0.21
  -1 -10   2    2.03    0.26
  -1 -10   2    2.09    0.26
 -11   2  -2    1.28    0.18
 -11   2  -2    1.92    0.16
 -11   2  -2    1.86    0.24
 -11   2  -2    1.76    0.17
 -11   2  -2    1.45    0.16
 -11   2  -2    1.80    0.15
 -11   2  -2    1.75    0.17
 -11   2  -2    1.57    0.19
 -11   2  -2    1.74    0.17
  -2  -9   2    2.12    0.25
  -2  -9   2    1.86    0.19
  -2  -9   2    1.90    0.24
  -9  11   2    1.65    0.15
  -2  -9   2    1.93    0.24
  -2  -9   2    1.86    0.16
  -2  -9   2    2.04    0.15
 -11   3  -2    0.70    0.17
 -11   3  -2    0.65    0.12
 -11   3  -2    1.24    0.22
 -11   3  -2    0.70    0.13
 -11   3  -2    0.66    0.09
 -11   3  -2    0.77    0.13
 -11   3  -2    0.79    0.11
 -11   3  -2    0.64    0.10
  -3  -8   2    0.64    0.20
  -3  -8   2    0.60    0.09
  -3  -8   2    0.71    0.20
  -3  -8   2    1.01    0.17
  -3  -8   2    0.76    0.08
  -3  -8   2    0.76    0.10
  -3  -8   2    0.78    0.09
  -3  -8   2    0.73    0.11
 -11   4  -2   15.27    0.78
 -11   4  -2   16.17    0.81
 -11   4  -2   15.45    0.79
 -11   4  -2   16.84    0.76
 -11   4  -2   16.95    0.76
 -11   4  -2   16.02    0.83
 -11   4  -2   16.47    0.80
 -11   4  -2   14.19    0.83
 -11   4  -2   16.20    0.62
  -4  -7   2   15.97    0.80
  -4  -7   2   16.26    0.80
  -4  -7   2   15.97    0.83
  -4  -7   2   16.04    0.82
  -4  -7   2   14.96    0.78
  -4  -7   2   15.71    0.77
  -4  -7   2   14.73    0.77
  -4  -7   2   15.88    0.63
  -4  -7   2   16.61    0.82
  -4  -7   2   15.70    0.79
 -11   5  -2    3.58    0.27
 -11   5  -2    3.94    0.32
 -11   5  -2    3.69    0.25
   6 -11  -2    3.07    0.21
 -11   5  -2    3.32    0.25
 -11   5  -2    3.88    0.35
 -11   5  -2    2.87    0.23
 -11   5  -2    3.32    0.25
 -11   5  -2    3.32    0.15
  -5  -6   2    3.63    0.30
  -5  -6   2    2.88    0.23
  -5  -6   2    3.69    0.30
  -5  -6   2    3.70    0.34
  -5  -6   2    3.37    0.21
  -5  -6   2    3.20    0.26
  -5  -6   2    3.42    0.18
  -5  -6   2    3.47    0.23
  -5  -6   2    3.38    0.18
  -5  -6   2    3.64    0.29
  -5  -6   2    3.04    0.27
 -11   6  -2    4.20    0.26
 -11   6  -2    4.13    0.23
 -11   6  -2    4.25    0.28
   5 -11  -2    4.09    0.38
 -11   6  -2    4.32    0.37
 -11   6  -2    3.90    0.27
 -11   6  -2    3.79    0.22
 -11   6  -2    3.94    0.23
 -11   6  -2    3.86    0.21
 -11   6  -2    4.32    0.28
   5 -11  -2    3.60    0.36
   5 -11  -2    3.85    0.26
 -11   6  -2    4.28    0.18
 -11   6  -2    3.99    0.29
  -6  -5   2    4.13    0.30
  -6  -5   2    3.66    0.33
  -6  -5   2    4.17    0.28
  -6  -5   2    4.44    0.26
  -6  -5   2    4.12    0.30
  -6  -5   2    4.13    0.20
  -6  -5   2    4.16    0.32
  -6  -5   2    4.23    0.23
  -6  -5   2    4.18    0.31
  -6  -5   2    3.80    0.26
   4 -11  -2    1.16    0.12
 -11   7  -2    1.37    0.11
 -11   7  -2    1.32    0.12
 -11   7  -2    1.33    0.15
   4 -11  -2    1.06    0.11
   4 -11  -2    0.95    0.22
   4 -11  -2    1.22    0.18
 -11   7  -2    1.15    0.12
 -11   7  -2    1.45    0.14
 -11   7  -2    1.25    0.11
 -11   7  -2    1.69    0.19
 -11   7  -2    1.05    0.13
   4 -11  -2    1.02    0.23
 -11   7  -2    1.03    0.22
 -11   7  -2    1.19    0.14
  -7  -4   2    1.41    0.18
  -7  -4   2    1.16    0.18
  -7  -4   2    1.30    0.21
  -7  -4   2    1.09    0.24
  -7  -4   2    1.56    0.15
  -7  -4   2    1.31    0.12
  -7  -4   2    1.64    0.15
  -7  -4   2    1.27    0.11
  -7  -4   2    1.31    0.16
  -7  -4   2    1.33    0.12
   3 -11  -2    3.38    0.35
   3 -11  -2    2.80    0.21
 -11   8  -2    2.82    0.24
 -11   8  -2    3.55    0.30
 -11   8  -2    2.93    0.19
 -11   8  -2    3.02    0.20
   3 -11  -2    3.29    0.29
   3 -11  -2    2.81    0.23
   3 -11  -2    3.74    0.36
 -11   8  -2    3.24    0.26
 -11   8  -2    3.42    0.28
 -11   8  -2    3.07    0.23
 -11   8  -2    3.06    0.25
 -11   8  -2    3.24    0.17
   3 -11  -2    2.53    0.16
  -8  -3   2    3.43    0.27
  -8  -3   2    2.86    0.24
  -8  -3   2    3.13    0.26
  -8  -3   2    3.29    0.16
  -8  -3   2    3.18    0.29
  -8  -3   2    3.04    0.19
  -8  -3   2    3.69    0.27
  -8  -3   2    3.28    0.33
  -8  -3   2    3.40    0.21
  -8  -3   2    3.17    0.30
   2 -11  -2   21.65    0.99
 -11   9  -2   19.42    0.94
 -11   9  -2   19.93    1.00
 -11   9  -2   20.91    0.98
   2 -11  -2   20.10    0.97
 -11   9  -2   19.67    1.01
   2 -11  -2   18.94    0.97
 -11   9  -2   22.03    1.02
   2 -11  -2   19.07    0.80
 -11   9  -2   18.01    1.04
 -11   9  -2   20.25    0.96
 -11   9  -2   19.23    0.79
   2 -11  -2   20.50    1.03
 -11   9  -2   18.71    0.95
   2 -11  -2   20.59    1.04
  -9  -2   2   19.63    0.95
  -9  -2   2   19.91    0.94
  -9  -2   2   20.22    0.79
  -9  -2   2   19.51    0.97
  -9  -2   2   19.97    0.98
  -9  -2   2   21.03    1.00
  -9  -2   2   20.76    1.01
  -9  -2   2   19.22    0.98
  -9  -2   2   20.75    0.99
 -11  10  -2   26.04    1.03
 -11  10  -2   25.30    1.28
   1 -11  -2   26.49    1.03
 -11  10  -2   24.93    1.25
   1 -11  -2   25.71    1.29
   1 -11  -2   24.96    1.30
   1 -11  -2   27.24    1.27
 -11  10  -2   26.25    1.35
 -11  10  -2   27.17    1.31
   1 -11  -2   26.90    1.25
   1 -11  -2   25.58    1.25
   1 -11  -2   24.58    1.25
 -11  10  -2   25.43    1.25
 -11  10  -2   25.96    1.33
 -11  10  -2   25.95    1.25
   1 -11  -2   25.32    1.31
 -10  -1   2   26.92    1.28
 -10  -1   2   25.23    1.23
 -10  -1   2   25.63    1.02
 -10  -1   2   25.63    1.26
 -10  -1   2   27.41    1.21
 -10  -1   2   25.85    1.26
 -10  -1   2   25.55    1.24
 -10  -1   2   25.90    1.26
   0 -11  -2    0.34    0.26
   0 -11  -2    0.23    0.14
   0 -11  -2    0.17    0.15
 -11  11  -2    0.14    0.07
 -11  11  -2    0.04    0.15
 -11  11  -2    0.03    0.22
   0 -11  -2    0.22    0.13
   0 -11  -2    0.25    0.23
 -11  11  -2   -0.02    0.12
   0 -11  -2    0.06    0.07
 -11  11  -2    0.26    0.09
   0 -11  -2    0.10    0.18
   0 -11  -2    0.21    0.13
 -11  11  -2    0.32    0.20
 -11  11  -2    0.27    0.26
 -11   0   2    0.26    0.09
 -11   0   2    0.20    0.07
 -11   0   2    0.24    0.10
 -11   0   2    0.10    0.13
 -11   0   2    0.24    0.24
 -11   0   2    0.16    0.05
 -11   0   2    0.05    0.14
 -11   0   2    0.27    0.11
 -11   0   2    0.15    0.09
 -11  12  -2   11.95    0.71
  -1 -11  -2   12.56    0.71
 -11  12  -2   12.30    0.64
  -1 -11  -2   11.91    0.60
  -1 -11  -2   11.68    0.63
  -1 -11  -2   11.81    0.68
 -11  12  -2   12.66    0.63
  -1 -11  -2   12.05    0.50
 -11  12  -2   12.33    0.52
 -11  12  -2   11.03    0.72
 -11  12  -2   11.10    0.69
  -1 -11  -2   13.18    0.65
  -1 -11  -2   11.56    0.65
 -11  12  -2   12.31    0.62
 -12   1   2   12.51    0.65
 -12   1   2   12.99    0.62
 -12   1   2   11.32    0.59
 -12   1   2   12.38    0.62
 -12   1   2   12.18    0.71
 -12   1   2   12.42    0.49
 -11  13  -2    0.05    0.15
 -11  13  -2    0.19    0.26
 -11  13  -2    0.38    0.09
 -11  13  -2    0.25    0.12
  -2 -11  -2    0.65    0.20
  -2 -11  -2    0.42    0.16
 -11  13  -2    0.23    0.11
  -2 -11  -2    0.43    0.13
  -2 -11  -2    0.51    0.10
  -2 -11  -2    0.46    0.18
 -13   2   2    0.20    0.19
 -13   2   2    0.23    0.12
 -13   2   2    0.45    0.12
 -13   2   2    0.31    0.16
 -13   2   2    0.44    0.08
  -3 -11  -2   13.00    0.73
  -3 -11  -2   13.75    0.76
  -3 -11  -2   14.44    0.59
 -11  14  -2   14.16    0.76
 -11  14  -2   14.05    0.77
  -3 -11  -2   14.67    0.74
 -11  14  -2   14.68    0.73
 -14   3   2   14.79    0.58
 -14   3   2   14.96    0.73
 -14   3   2   15.29    0.76
 -14   3   2   15.19    0.71
 -11  15  -2    0.32    0.17
  -4 -11  -2    0.59    0.14
  -4 -11  -2    0.38    0.11
  -4 -11  -2    0.67    0.19
 -11  15  -2    0.41    0.18
  -4 -11  -2    0.38    0.08
 -11  15  -2    0.35    0.13
 -15   4   2    0.51    0.17
 -15   4   2    0.38    0.08
 -15   4   2    0.43    0.13
 -15   4   2    0.64    0.14
  -5 -11  -2    0.64    0.11
  -5 -11  -2    0.64    0.07
  -5 -11  -2    0.69    0.14
 -11  16  -2    0.60    0.14
 -11  16  -2    0.72    0.16
  -5 -11  -2    0.79    0.14
 -11  16  -2    0.72    0.19
 -16   5   2    0.75    0.18
 -16   5   2    0.60    0.07
 -16   5   2    1.01    0.20
 -16   5   2    0.42    0.17
  -6 -11  -2    0.11    0.13
 -11  17  -2    0.08    0.13
 -11  17  -2    0.05    0.12
  -6 -11  -2    0.00    0.13
 -17   6   2    0.04    0.18
 -17   6   2    0.03    0.07
 -17   6   2    0.02    0.16
 -11  18  -2    2.39    0.23
  -7 -11  -2    2.23    0.22
  -7 -11  -2    2.98    0.28
 -11  18  -2    2.75    0.22
 -18   7   2    2.46    0.19
 -18   7   2    2.92    0.29
 -18   7   2    2.69    0.12
  -8 -11  -2    1.49    0.12
  -8 -11  -2    1.14    0.12
 -11  19  -2    1.29    0.14
  11 -19   2    1.18    0.12
 -19   8   2    1.35    0.12
 -12  -7  -2    0.12    0.09
  -7  19  -2    0.05    0.08
 -12  -7  -2    0.15    0.07
   7 -19   2   -0.01    0.06
   7 -19   2    0.05    0.08
 -19  12   2    0.09    0.08
 -19  12   2    0.10    0.04
 -12  -6  -2    3.37    0.23
 -12  -6  -2    4.49    0.30
 -12  -6  -2    3.33    0.26
   6 -18   2    3.75    0.30
 -18  12   2    3.89    0.28
   6 -18   2    3.57    0.21
 -18  12   2    3.94    0.20
 -12  -5  -2    0.70    0.18
 -12  -5  -2    0.95    0.19
 -12  -5  -2    1.01    0.15
 -17  12   2    0.97    0.09
 -17  12   2    0.88    0.13
   5 -17   2    0.96    0.13
   5 -17   2    0.88    0.13
 -17  12   2    0.97    0.13
 -17  12   2    0.90    0.08
 -12  -4  -2    0.88    0.15
 -12  -4  -2    1.09    0.16
 -12  -4  -2    0.93    0.14
   4 -16   2    0.90    0.18
   4 -16   2    0.81    0.15
 -16  12   2    1.13    0.10
 -16  12   2    0.83    0.13
 -16  12   2    0.96    0.18
 -16  12   2    1.02    0.13
 -12  -3  -2    4.11    0.30
 -12  -3  -2    4.48    0.32
 -12  -3  -2    4.31    0.32
 -12  -3  -2    4.11    0.36
 -12  -3  -2    4.27    0.32
 -15  12   2    4.02    0.28
 -15  12   2    4.39    0.31
 -15  12   2    4.79    0.28
 -15  12   2    4.92    0.32
   3 -15   2    4.52    0.30
   3 -15   2    4.44    0.31
 -12  -2  -2    1.97    0.21
 -12  -2  -2    1.96    0.22
 -12  -2  -2    1.85    0.21
 -12  -2  -2    1.56    0.23
 -12  -2  -2    2.22    0.18
 -14  12   2    2.36    0.16
 -14  12   2    2.13    0.19
 -14  12   2    1.99    0.19
   2 -14   2    2.22    0.24
 -14  12   2    2.13    0.19
   2 -14   2    2.11    0.22
 -12  -1  -2    2.82    0.22
 -12  -1  -2    2.35    0.21
 -12  -1  -2    2.09    0.23
 -12  -1  -2    2.37    0.23
 -12  -1  -2    2.49    0.25
 -12  -1  -2    1.99    0.20
 -13  12   2    2.19    0.24
 -13  12   2    2.60    0.28
   1 -13   2    2.56    0.23
   1 -13   2    2.56    0.20
 -13  12   2    2.40    0.25
 -13  12   2    2.23    0.17
 -13  12   2    2.84    0.23
 -12   0  -2    0.30    0.16
 -12   0  -2    0.38    0.11
 -12   0  -2    0.44    0.13
 -12   0  -2    0.25    0.17
 -12   0  -2    0.50    0.12
 -12   0  -2    0.46    0.16
 -12   0  -2    0.31    0.15
   0 -12   2    0.48    0.13
 -12  12   2    0.54    0.26
   0 -12   2    0.29    0.14
 -12  12   2    0.56    0.15
   0 -12   2    0.46    0.11
   0 -12   2    0.55    0.24
 -12  12   2    0.66    0.13
 -12   1  -2    3.22    0.26
 -12   1  -2    3.03    0.28
 -12   1  -2    3.32    0.27
 -12   1  -2    2.85    0.28
 -12   1  -2    3.21    0.23
 -12   1  -2    3.27    0.28
 -12   1  -2    2.64    0.29
 -11  12   2    2.68    0.28
  -1 -11   2    2.60    0.30
  -1 -11   2    3.43    0.26
 -11  12   2    3.18    0.25
  -1 -11   2    2.49    0.29
  -1 -11   2    2.96    0.30
  -1 -11   2    3.16    0.23
  -1 -11   2    3.27    0.21
 -12   2  -2    1.47    0.13
 -12   2  -2    1.28    0.13
 -12   2  -2    1.56    0.14
 -12   2  -2    1.64    0.18
 -12   2  -2    1.70    0.16
 -12   2  -2    1.44    0.13
 -12   2  -2    0.86    0.24
 -10  12   2    1.51    0.16
  -2 -10   2    1.31    0.24
  -2 -10   2    1.29    0.24
  -2 -10   2    1.15    0.26
  -2 -10   2    1.48    0.13
  -2 -10   2    1.36    0.14
  -2 -10   2    1.48    0.15
 -12   3  -2    0.54    0.15
 -12   3  -2    0.54    0.10
 -12   3  -2    0.25    0.10
 -12   3  -2    0.51    0.10
 -12   3  -2    0.15    0.23
 -12   3  -2    0.63    0.15
  -3  -9   2    0.39    0.21
  -3  -9   2    0.60    0.11
  -9  12   2    0.43    0.09
  -3  -9   2    0.37    0.10
  -3  -9   2    0.43    0.20
  -3  -9   2    0.44    0.07
  -3  -9   2    0.71    0.18
  -3  -9   2    0.49    0.09
  -3  -9   2    0.32    0.11
 -12   4  -2   -0.08    0.15
 -12   4  -2    0.39    0.13
 -12   4  -2    0.07    0.14
 -12   4  -2    0.14    0.16
 -12   4  -2    0.23    0.10
 -12   4  -2    0.24    0.14
 -12   4  -2    0.13    0.12
 -12   4  -2    0.13    0.03
  -4  -8   2    0.16    0.12
  -4  -8   2    0.24    0.10
  -4  -8   2    0.14    0.18
  -4  -8   2   -0.10    0.13
  -4  -8   2    0.15    0.08
  -4  -8   2    0.07    0.09
  -4  -8   2    0.16    0.10
  -4  -8   2    0.06    0.06
  -4  -8   2   -0.05    0.23
  -4  -8   2    0.24    0.19
 -12   5  -2   13.83    0.64
 -12   5  -2   13.65    0.69
 -12   5  -2   12.47    0.66
 -12   5  -2   13.69    0.66
   7 -12  -2   12.56    0.66
 -12   5  -2   12.79    0.51
 -12   5  -2   13.74    0.65
 -12   5  -2   12.87    0.72
  -5  -7   2   12.51    0.63
  -5  -7   2   12.84    0.52
  -5  -7   2   12.24    0.64
  -5  -7   2   13.72    0.68
  -5  -7   2   12.01    0.64
  -5  -7   2   12.75    0.70
  -5  -7   2   13.16    0.69
  -5  -7   2   12.70    0.70
  -5  -7   2   12.39    0.68
 -12   6  -2   12.53    0.59
 -12   6  -2   12.76    0.49
 -12   6  -2   12.32    0.65
 -12   6  -2   13.21    0.62
 -12   6  -2   12.57    0.64
   6 -12  -2   11.48    0.63
 -12   6  -2   11.23    0.67
 -12   6  -2   12.71    0.64
  -6  -6   2   12.38    0.65
  -6  -6   2   12.45    0.65
  -6  -6   2   12.20    0.68
  -6  -6   2   12.05    0.64
  -6  -6   2   12.48    0.61
  -6  -6   2   12.43    0.49
  -6  -6   2   11.51    0.66
  -6  -6   2   11.94    0.64
  -6  -6   2   12.22    0.59
  -6  -6   2   11.88    0.63
 -12   7  -2    1.51    0.25
 -12   7  -2    1.27    0.13
   5 -12  -2    1.18    0.15
 -12   7  -2    1.37    0.12
 -12   7  -2    1.20    0.09
   5 -12  -2    1.29    0.19
 -12   7  -2    1.49    0.20
 -12   7  -2    1.37    0.10
   5 -12  -2    1.30    0.25
 -12   7  -2    1.51    0.14
 -12   7  -2    1.40    0.13
   5 -12  -2    1.46    0.26
   5 -12  -2    1.16    0.13
 -12   7  -2    1.29    0.16
  -7  -5   2    1.13    0.18
  -7  -5   2    1.43    0.11
  -7  -5   2    1.55    0.22
  -7  -5   2    1.43    0.10
  -7  -5   2    1.45    0.18
  -7  -5   2    1.38    0.19
  -7  -5   2    1.90    0.27
  -7  -5   2    1.16    0.15
  -7  -5   2    1.30    0.17
  -7  -5   2    1.47    0.15
 -12   8  -2   29.62    1.44
 -12   8  -2   25.51    1.52
 -12   8  -2   29.78    1.36
   4 -12  -2   30.53    1.38
 -12   8  -2   30.29    1.42
   4 -12  -2   28.26    1.43
 -12   8  -2   29.70    1.41
   4 -12  -2   28.33    1.48
   4 -12  -2   28.69    1.47
   4 -12  -2   27.79    1.41
 -12   8  -2   29.58    1.16
 -12   8  -2   31.32    1.49
 -12   8  -2   30.04    1.38
 -12   8  -2   29.43    1.40
  -8  -4   2   29.45    1.38
  -8  -4   2   28.22    1.42
  -8  -4   2   30.11    1.49
  -8  -4   2   29.50    1.44
  -8  -4   2   30.47    1.43
  -8  -4   2   30.62    1.45
  -8  -4   2   30.03    1.37
  -8  -4   2   29.74    1.15
  -8  -4   2   29.44    1.40
  -8  -4   2   29.57    1.41
 -12   9  -2   57.58    2.64
 -12   9  -2   56.78    2.62
   3 -12  -2   52.86    2.73
   3 -12  -2   57.73    2.75
   3 -12  -2   55.10    2.79
 -12   9  -2   57.72    2.71
 -12   9  -2   59.43    2.83
 -12   9  -2   56.06    2.77
 -12   9  -2   57.13    2.64
   3 -12  -2   54.37    2.23
   3 -12  -2   58.90    2.72
 -12   9  -2   52.44    2.91
   3 -12  -2   58.44    2.60
 -12   9  -2   59.33    2.23
  -9  -3   2   53.89    2.68
  -9  -3   2   55.90    2.61
  -9  -3   2   60.06    2.63
  -9  -3   2   56.73    2.75
  -9  -3   2   57.34    2.22
  -9  -3   2   57.12    2.74
  -9  -3   2   57.90    2.71
  -9  -3   2   60.86    2.77
  -9  -3   2   56.41    2.67
   2 -12  -2   19.57    0.82
 -12  10  -2   20.07    1.07
 -12  10  -2   20.68    1.00
 -12  10  -2   20.25    0.98
 -12  10  -2   20.43    1.04
   2 -12  -2   22.56    1.02
 -12  10  -2   19.94    1.08
   2 -12  -2   20.79    1.01
   2 -12  -2   20.59    1.03
 -12  10  -2   21.82    1.05
 -12  10  -2   20.98    0.82
   2 -12  -2   20.75    1.01
 -12  10  -2   20.57    0.97
   2 -12  -2   19.80    1.06
   2 -12  -2   19.28    1.08
 -12  10  -2   20.37    1.02
 -10  -2   2   20.82    0.81
 -10  -2   2   20.48    0.98
 -10  -2   2   20.46    1.01
 -10  -2   2   22.08    0.99
 -10  -2   2   21.25    1.03
 -10  -2   2   18.62    0.98
 -10  -2   2   20.11    1.05
 -10  -2   2   21.55    1.03
 -10  -2   2   19.53    1.00
   1 -12  -2   28.28    1.39
   1 -12  -2   29.02    1.14
   1 -12  -2   29.39    1.39
   1 -12  -2   28.61    1.45
 -12  11  -2   29.64    1.39
 -12  11  -2   29.38    1.42
 -12  11  -2   26.37    1.49
   1 -12  -2   28.88    1.39
   1 -12  -2   27.70    1.42
 -12  11  -2   28.98    1.14
 -12  11  -2   27.71    1.41
 -12  11  -2   28.15    1.45
   1 -12  -2   29.38    1.41
 -11  -1   2   28.14    1.42
 -11  -1   2   29.21    1.42
 -11  -1   2   30.36    1.36
 -11  -1   2   28.99    1.40
 -11  -1   2   29.39    1.13
   0 -12  -2   34.81    1.58
 -12  12  -2   31.36    1.69
   0 -12  -2   31.54    1.56
 -12  12  -2   30.43    1.56
 -12  12  -2   33.65    1.58
   0 -12  -2   34.71    1.61
 -12  12  -2   33.13    1.58
 -12  12  -2   33.38    1.65
   0 -12  -2   30.81    1.64
 -12  12  -2   34.11    1.30
   0 -12  -2   32.54    1.29
 -12   0   2   34.11    1.62
 -12   0   2   33.98    1.61
 -12   0   2   33.24    1.29
 -12   0   2   35.28    1.54
 -12   0   2   30.68    1.54
 -12   0   2   29.41    1.58
 -12  13  -2    4.55    0.36
  -1 -12  -2    4.60    0.28
  -1 -12  -2    4.58    0.36
 -12  13  -2    3.84    0.33
  -1 -12  -2    4.47    0.24
 -12  13  -2    4.27    0.24
  -1 -12  -2    4.07    0.28
 -12  13  -2    3.89    0.36
  -1 -12  -2    3.84    0.38
 -12  13  -2    4.28    0.25
 -13   1   2    4.38    0.30
 -13   1   2    4.49    0.29
 -13   1   2    4.93    0.22
 -13   1   2    3.43    0.37
 -13   1   2    4.33    0.27
 -13   1   2    4.28    0.30
  -2 -12  -2    6.76    0.44
 -12  14  -2    7.29    0.42
 -12  14  -2    5.89    0.34
  -2 -12  -2    6.36    0.32
 -12  14  -2    6.14    0.38
  -2 -12  -2    6.71    0.30
 -12  14  -2    6.23    0.36
  -2 -12  -2    5.87    0.42
 -14   2   2    6.25    0.42
 -14   2   2    6.21    0.38
 -14   2   2    6.06    0.27
 -14   2   2    6.20    0.36
  -3 -12  -2    2.51    0.17
  -3 -12  -2    2.28    0.24
 -12  15  -2    2.11    0.22
 -12  15  -2    2.36    0.20
  -3 -12  -2    2.61    0.24
 -12  15  -2    2.36    0.22
 -15   3   2    2.29    0.14
 -15   3   2    2.19    0.24
 -15   3   2    2.35    0.24
 -15   3   2    2.41    0.22
 -12  16  -2    4.43    0.35
  -4 -12  -2    4.68    0.22
  -4 -12  -2    4.36    0.30
  -4 -12  -2    3.98    0.36
 -12  16  -2    4.93    0.37
 -12  16  -2    4.99    0.28
 -16   4   2    4.35    0.30
 -16   4   2    4.39    0.30
 -16   4   2    4.22    0.35
 -16   4   2    4.41    0.20
  -5 -12  -2    0.34    0.12
  -5 -12  -2    0.34    0.04
 -12  17  -2    0.34    0.09
 -12  17  -2    0.29    0.14
  -5 -12  -2    0.33    0.13
 -12  17  -2    0.51    0.17
 -17   5   2    0.17    0.12
 -17   5   2    0.32    0.04
 -17   5   2    0.37    0.13
  -6 -12  -2    2.72    0.22
  -6 -12  -2    2.87    0.22
 -12  18  -2    2.85    0.29
 -12  18  -2    3.09    0.18
 -18   6   2    2.74    0.21
 -18   6   2    2.79    0.22
  -7 -12  -2    1.71    0.15
 -12  19  -2    1.59    0.15
  -7 -12  -2    1.38    0.15
  12 -19   2    1.47    0.12
 -19   7   2    1.70    0.16
 -19   7   2    1.06    0.10
 -13  -6  -2   -0.04    0.09
   6 -19   2    0.09    0.08
   6 -19   2   -0.02    0.07
 -19  13   2    0.09    0.04
 -13  -5  -2    5.04    0.29
 -13  -5  -2    5.24    0.30
 -18  13   2    5.27    0.23
   5 -18   2    5.09    0.30
   5 -18   2    5.74    0.30
   5 -18   2    4.73    0.26
 -18  13   2    4.75    0.29
 -13  -4  -2    1.02    0.14
 -13  -4  -2    1.05    0.13
 -13  -4  -2    1.17    0.15
   4 -17   2    1.18    0.17
 -17  13   2    1.18    0.12
 -17  13   2    1.23    0.13
   4 -17   2    1.06    0.09
 -17  13   2    1.03    0.15
 -17  13   2    1.12    0.13
 -13  -3  -2    1.92    0.21
 -13  -3  -2    1.74    0.18
 -13  -3  -2    1.96    0.18
 -13  -3  -2    1.88    0.17
   3 -16   2    2.00    0.20
 -16  13   2    1.98    0.21
   3 -16   2    2.22    0.18
 -16  13   2    2.17    0.16
 -16  13   2    2.71    0.23
 -16  13   2    1.69    0.18
 -13  -2  -2    3.41    0.33
 -13  -2  -2    2.93    0.26
 -13  -2  -2    3.09    0.28
 -13  -2  -2    3.31    0.30
   2 -15   2    3.39    0.23
   2 -15   2    4.39    0.33
 -15  13   2    3.66    0.25
 -15  13   2    3.05    0.28
 -15  13   2    3.64    0.30
 -15  13   2    3.16    0.34
 -13  -1  -2    5.63    0.38
 -13  -1  -2    5.24    0.33
 -13  -1  -2    5.33    0.41
 -13  -1  -2    5.84    0.36
 -13  -1  -2    6.15    0.35
 -13  -1  -2    6.11    0.36
   1 -14   2    6.88    0.40
 -14  13   2    5.65    0.29
   1 -14   2    6.54    0.35
 -14  13   2    6.38    0.35
 -14  13   2    7.07    0.40
 -13   0  -2    2.52    0.23
 -13   0  -2    2.35    0.21
 -13   0  -2    2.30    0.24
 -13   0  -2    2.95    0.31
 -13   0  -2    3.00    0.30
 -13  13   2    2.40    0.24
   0 -13   2    2.43    0.19
 -13  13   2    2.97    0.24
   0 -13   2    2.26    0.20
   0 -13   2    2.87    0.25
 -13   1  -2    2.86    0.27
 -13   1  -2    3.06    0.31
 -13   1  -2    3.13    0.25
 -13   1  -2    2.78    0.30
 -13   1  -2    3.00    0.24
 -13   1  -2    2.77    0.30
  -1 -12   2    2.78    0.32
  -1 -12   2    2.96    0.28
 -12  13   2    3.24    0.33
  -1 -12   2    3.27    0.26
 -12  13   2    2.50    0.33
  -1 -12   2    2.92    0.20
  -1 -12   2    3.17    0.20
 -12  13   2    3.26    0.27
 -13   2  -2   10.67    0.61
 -13   2  -2   11.10    0.63
 -13   2  -2   11.20    0.59
 -13   2  -2   12.08    0.58
 -13   2  -2   11.68    0.58
 -13   2  -2   11.92    0.63
  -2 -11   2   11.74    0.50
  -2 -11   2   11.99    0.61
  -2 -11   2   12.89    0.60
  -2 -11   2   11.19    0.57
  -2 -11   2   10.77    0.67
 -11  13   2   11.77    0.59
 -13   3  -2   12.60    0.63
 -13   3  -2   12.62    0.63
 -13   3  -2   12.36    0.63
 -13   3  -2   12.35    0.66
 -13   3  -2   12.85    0.64
 -13   3  -2   10.82    0.70
 -10  13   2   11.18    0.61
  -3 -10   2   12.02    0.59
  -3 -10   2   12.37    0.52
  -3 -10   2   13.02    0.66
  -3 -10   2   11.38    0.64
  -3 -10   2   12.49    0.62
  -3 -10   2   11.24    0.70
 -13   4  -2    2.97    0.29
 -13   4  -2    3.08    0.24
 -13   4  -2    2.97    0.32
 -13   4  -2    3.45    0.30
 -13   4  -2    3.73    0.31
  -4  -9   2    3.23    0.34
  -4  -9   2    3.06    0.33
  -4  -9   2    3.53    0.32
  -4  -9   2    2.96    0.26
  -9  13   2    3.14    0.28
  -4  -9   2    3.12    0.24
  -4  -9   2    3.03    0.21
 -13   5  -2   18.94    1.03
   8 -13  -2   18.86    0.99
 -13   5  -2   19.14    0.78
 -13   5  -2   21.74    0.95
 -13   5  -2   20.98    0.94
 -13   5  -2   21.07    1.00
 -13   5  -2   20.85    1.01
  -5  -8   2   19.92    0.80
  -5  -8   2   20.75    0.99
  -5  -8   2   19.16    1.02
  -5  -8   2   20.01    0.96
  -5  -8   2   19.15    0.98
  -5  -8   2   18.62    0.94
  -5  -8   2   19.02    1.01
  -5  -8   2   19.91    1.02
  -5  -8   2   19.14    1.00
 -13   6  -2    2.22    0.19
 -13   6  -2    1.75    0.28
 -13   6  -2    2.14    0.22
 -13   6  -2    2.15    0.13
 -13   6  -2    2.58    0.28
 -13   6  -2    2.41    0.27
 -13   6  -2    2.39    0.21
   7 -13  -2    2.10    0.18
  -6  -7   2    1.96    0.18
  -6  -7   2    2.10    0.30
  -6  -7   2    2.00    0.20
  -6  -7   2    2.38    0.24
  -6  -7   2    2.16    0.19
  -6  -7   2    2.52    0.21
  -6  -7   2    2.22    0.17
  -6  -7   2    2.30    0.21
  -6  -7   2    2.17    0.23
 -13   7  -2    1.94    0.28
   6 -13  -2    1.74    0.16
 -13   7  -2    1.66    0.20
 -13   7  -2    1.57    0.26
 -13   7  -2    1.77    0.14
 -13   7  -2    1.75    0.18
 -13   7  -2    1.68    0.15
   6 -13  -2    1.93    0.28
  -7  -6   2    1.82    0.17
  -7  -6   2    1.69    0.18
  -7  -6   2    1.69    0.15
  -7  -6   2    1.49    0.29
  -7  -6   2    1.59    0.14
  -7  -6   2    1.70    0.20
  -7  -6   2    1.69    0.16
  -7  -6   2    1.51    0.19
  -7  -6   2    1.81    0.19
   5 -13  -2    9.63    0.57
   5 -13  -2   10.06    0.53
 -13   8  -2    9.94    0.62
 -13   8  -2   11.00    0.42
   5 -13  -2   10.60    0.54
 -13   8  -2   11.22    0.55
 -13   8  -2    9.71    0.49
 -13   8  -2   11.05    0.59
   5 -13  -2    9.15    0.65
 -13   8  -2   10.49    0.51
  -8  -5   2    8.95    0.55
  -8  -5   2    9.36    0.53
  -8  -5   2   10.26    0.53
  -8  -5   2   10.78    0.64
  -8  -5   2   10.96    0.57
  -8  -5   2   10.44    0.43
  -8  -5   2   10.26    0.50
  -8  -5   2   10.57    0.54
  -8  -5   2    9.92    0.54
   4 -13  -2    6.46    0.38
 -13   9  -2    7.11    0.36
 -13   9  -2    6.49    0.41
 -13   9  -2    7.20    0.31
   4 -13  -2    5.57    0.51
 -13   9  -2    7.05    0.41
   4 -13  -2    6.99    0.52
 -13   9  -2    6.79    0.45
   4 -13  -2    7.61    0.39
 -13   9  -2    6.13    0.40
 -13   9  -2    6.82    0.39
 -13   9  -2    6.85    0.38
  -9  -4   2    7.56    0.30
  -9  -4   2    7.14    0.34
  -9  -4   2    7.03    0.39
  -9  -4   2    6.57    0.36
  -9  -4   2    6.90    0.46
  -9  -4   2    7.73    0.41
  -9  -4   2    7.31    0.42
  -9  -4   2    6.79    0.37
  -9  -4   2    6.60    0.48
   3 -13  -2    1.90    0.18
 -13  10  -2    1.79    0.19
   3 -13  -2    1.67    0.14
 -13  10  -2    1.65    0.14
 -13  10  -2    1.77    0.14
   3 -13  -2    1.90    0.19
 -13  10  -2    1.74    0.17
   3 -13  -2    2.06    0.30
 -13  10  -2    2.03    0.15
 -13  10  -2    1.44    0.22
   3 -13  -2    1.49    0.27
 -13  10  -2    2.00    0.24
 -10  -3   2    1.81    0.20
 -10  -3   2    1.75    0.32
 -10  -3   2    2.12    0.19
 -10  -3   2    1.94    0.27
 -10  -3   2    1.93    0.14
 -10  -3   2    1.86    0.21
 -13  11  -2   42.02    2.02
 -13  11  -2   38.38    1.88
   2 -13  -2   42.33    1.94
 -13  11  -2   42.42    1.94
   2 -13  -2   37.77    1.87
   2 -13  -2   39.69    1.95
   2 -13  -2   40.49    1.59
 -13  11  -2   41.83    1.59
   2 -13  -2   40.97    1.95
 -13  11  -2   38.35    1.90
 -11  -2   2   40.97    1.95
 -11  -2   2   39.91    1.58
 -11  -2   2   40.67    1.97
 -11  -2   2   39.44    1.87
   1 -13  -2    5.54    0.29
 -13  12  -2    5.00    0.26
   1 -13  -2    4.50    0.39
 -13  12  -2    5.60    0.34
 -13  12  -2    5.10    0.38
   1 -13  -2    5.95    0.34
 -13  12  -2    4.91    0.41
   1 -13  -2    5.24    0.33
 -12  -1   2    5.33    0.40
 -12  -1   2    4.33    0.47
 -12  -1   2    5.65    0.32
 -12  -1   2    5.00    0.34
 -12  -1   2    5.58    0.25
 -13  13  -2    0.00    0.13
   0 -13  -2    0.05    0.13
   0 -13  -2    0.09    0.10
 -13  13  -2    0.09    0.15
   0 -13  -2    0.13    0.12
 -13  13  -2    0.39    0.19
 -13  13  -2    0.11    0.16
 -13   0   2    0.24    0.13
 -13   0   2    0.13    0.06
 -13   0   2    0.30    0.19
 -13   0   2    0.10    0.10
 -13   0   2    0.12    0.13
 -13  14  -2    0.37    0.16
  -1 -13  -2    0.36    0.13
  -1 -13  -2    0.24    0.11
 -13  14  -2    0.42    0.19
 -13  14  -2    0.27    0.13
  -1 -13  -2    0.28    0.09
 -13  14  -2    0.56    0.16
 -14   1   2    0.60    0.16
 -14   1   2    0.37    0.13
 -14   1   2    0.35    0.06
 -14   1   2    0.40    0.18
  -2 -13  -2    1.13    0.15
 -13  15  -2    1.19    0.11
 -13  15  -2    1.11    0.17
 -13  15  -2    1.16    0.15
 -13  15  -2    0.98    0.18
  -2 -13  -2    1.23    0.11
 -13  15  -2    1.23    0.15
  -2 -13  -2    0.92    0.13
 -15   2   2    1.27    0.09
 -15   2   2    1.28    0.14
 -15   2   2    1.16    0.19
 -15   2   2    1.48    0.15
 -13  16  -2    6.15    0.32
 -13  16  -2    5.81    0.41
  -3 -13  -2    6.41    0.37
 -13  16  -2    6.36    0.38
 -13  16  -2    6.81    0.41
  -3 -13  -2    6.44    0.41
  -3 -13  -2    6.45    0.28
 -16   3   2    7.22    0.42
 -16   3   2    6.47    0.36
 -16   3   2    6.65    0.41
 -16   3   2    6.11    0.25
  -4 -13  -2    8.24    0.33
 -13  17  -2    9.29    0.48
  -4 -13  -2    7.53    0.44
  -4 -13  -2    8.82    0.44
 -13  17  -2    8.41    0.48
 -17   4   2    8.73    0.47
 -17   4   2    7.57    0.44
 -17   4   2    7.83    0.43
  -5 -13  -2    0.06    0.08
  -5 -13  -2    0.13    0.11
 -13  18  -2    0.14    0.10
 -18   5   2    0.09    0.15
 -18   5   2   -0.15    0.14
  -6 -13  -2    0.14    0.09
 -13  19  -2    0.20    0.07
 -19   6   2    0.07    0.08
 -19   6   2    0.02    0.08
 -14  -5  -2    0.11    0.08
 -19  14   2    0.18    0.04
   5 -19   2    0.14    0.08
 -14  -4  -2    1.29    0.11
 -14  -4  -2    0.84    0.11
 -18  14   2    1.21    0.10
 -18  14   2    1.15    0.11
   4 -18   2    0.79    0.11
 -14  -3  -2    0.82    0.13
 -14  -3  -2    0.87    0.12
 -17  14   2    0.79    0.07
   3 -17   2    0.79    0.11
 -17  14   2    0.80    0.13
 -17  14   2    0.83    0.12
   3 -17   2    0.73    0.12
 -14  -2  -2    0.65    0.18
 -14  -2  -2    0.44    0.11
 -14  -2  -2    0.78    0.18
 -16  14   2    0.78    0.10
 -16  14   2    0.83    0.14
   2 -16   2    0.62    0.14
 -16  14   2    0.81    0.10
   2 -16   2    0.67    0.16
 -14  -1  -2    1.68    0.21
 -14  -1  -2    1.74    0.19
 -14  -1  -2    1.66    0.21
   1 -15   2    2.06    0.22
   1 -15   2    1.74    0.18
 -15  14   2    2.09    0.19
   1 -15   2    1.85    0.16
 -15  14   2    2.26    0.23
 -15  14   2    1.84    0.13
 -14   0  -2    3.34    0.32
 -14   0  -2    3.23    0.26
 -14   0  -2    3.27    0.33
 -14   0  -2    2.95    0.29
   0 -14   2    3.48    0.34
   0 -14   2    3.51    0.30
 -14  14   2    3.35    0.26
   0 -14   2    3.16    0.26
 -14  14   2    3.70    0.24
 -14   1  -2    4.79    0.31
 -14   1  -2    4.70    0.31
 -14   1  -2    4.66    0.31
 -14   1  -2    4.64    0.32
  -1 -13   2    4.75    0.33
  -1 -13   2    4.93    0.29
 -13  14   2    4.58    0.32
  -1 -13   2    5.15    0.34
 -13  14   2    5.36    0.33
 -14   2  -2    4.06    0.33
 -14   2  -2    5.43    0.37
 -14   2  -2    4.29    0.30
 -14   2  -2    4.60    0.30
 -14   2  -2    4.23    0.31
  -2 -12   2    4.89    0.32
  -2 -12   2    4.69    0.29
  -2 -12   2    4.87    0.32
 -12  14   2    4.64    0.33
 -12  14   2    4.66    0.38
 -14   3  -2    0.19    0.16
 -14   3  -2    0.26    0.11
 -14   3  -2    0.13    0.13
 -14   3  -2    0.15    0.18
 -14   3  -2    0.04    0.18
  -3 -11   2    0.28    0.14
  -3 -11   2    0.19    0.13
  -3 -11   2    0.07    0.12
 -11  14   2    0.31    0.11
 -14   4  -2   14.17    0.68
 -14   4  -2   15.42    0.74
 -14   4  -2   13.30    0.73
 -14   4  -2   11.94    0.73
 -14   4  -2   13.99    0.69
  -4 -10   2   14.90    0.58
  -4 -10   2   12.83    0.76
  -4 -10   2   15.09    0.75
 -10  14   2   13.78    0.71
  -4 -10   2   14.44    0.69
  -4 -10   2   12.82    0.70
 -14   5  -2    3.67    0.33
   9 -14  -2    3.16    0.31
 -14   5  -2    3.04    0.33
 -14   5  -2    4.05    0.34
 -14   5  -2    4.26    0.34
 -14   5  -2    3.77    0.26
  -5  -9   2    3.30    0.33
  -5  -9   2    3.87    0.24
  -9  14   2    3.07    0.31
  -5  -9   2    3.44    0.30
  -5  -9   2    3.62    0.36
  -5  -9   2    3.54    0.23
 -14   6  -2    1.67    0.10
 -14   6  -2    1.68    0.20
 -14   6  -2    2.07    0.22
 -14   6  -2    1.68    0.16
 -14   6  -2    1.95    0.16
 -14   6  -2    1.67    0.23
   8 -14  -2    1.72    0.19
  -6  -8   2    1.68    0.17
  -6  -8   2    1.63    0.19
  -6  -8   2    1.88    0.22
  -6  -8   2    1.64    0.17
  -6  -8   2    1.77    0.30
  -6  -8   2    1.81    0.13
 -14   7  -2    0.38    0.24
 -14   7  -2    0.55    0.06
   7 -14  -2    0.66    0.20
 -14   7  -2    0.32    0.16
 -14   7  -2    0.49    0.13
 -14   7  -2    0.71    0.18
   7 -14  -2    0.48    0.11
  -7  -7   2    0.59    0.10
  -7  -7   2    0.48    0.09
  -7  -7   2    0.56    0.11
  -7  -7   2    0.67    0.19
  -7  -7   2    0.65    0.28
  -7  -7   2    0.68    0.16
 -14   8  -2    3.49    0.35
   6 -14  -2    4.22    0.30
   6 -14  -2    4.82    0.35
 -14   8  -2    4.35    0.22
   6 -14  -2    4.27    0.37
 -14   8  -2    4.49    0.31
 -14   8  -2    4.81    0.32
 -14   8  -2    4.54    0.34
  -8  -6   2    4.32    0.22
  -8  -6   2    4.29    0.36
  -8  -6   2    4.23    0.23
  -8  -6   2    4.02    0.34
  -8  -6   2    3.63    0.38
  -8  -6   2    4.16    0.27
   5 -14  -2    6.66    0.37
 -14   9  -2    6.20    0.38
 -14   9  -2    6.42    0.28
   5 -14  -2    6.15    0.43
 -14   9  -2    5.94    0.50
   5 -14  -2    5.92    0.36
 -14   9  -2    6.36    0.35
 -14   9  -2    6.16    0.44
  -9  -5   2    5.26    0.43
  -9  -5   2    6.36    0.28
  -9  -5   2    5.87    0.34
  -9  -5   2    6.21    0.41
  -9  -5   2    5.92    0.37
 -14  10  -2    8.10    0.47
 -14  10  -2    8.35    0.36
   4 -14  -2    8.36    0.48
 -14  10  -2    8.26    0.46
   4 -14  -2    6.17    0.54
 -14  10  -2    7.42    0.57
   4 -14  -2    8.61    0.44
 -14  10  -2    8.55    0.41
 -14  10  -2    8.55    0.45
   4 -14  -2    7.93    0.36
 -10  -4   2    7.87    0.46
 -10  -4   2    6.18    0.57
 -10  -4   2    7.84    0.49
 -10  -4   2    8.76    0.47
 -10  -4   2    8.38    0.35
 -14  11  -2    1.18    0.12
   3 -14  -2    1.29    0.14
   3 -14  -2    1.33    0.15
   3 -14  -2    1.23    0.17
   3 -14  -2    1.08    0.11
 -14  11  -2    1.15    0.10
 -14  11  -2    1.34    0.21
 -14  11  -2    1.10    0.13
 -11  -3   2    1.26    0.15
 -11  -3   2    1.32    0.15
 -11  -3   2    1.11    0.09
 -11  -3   2    1.16    0.21
 -14  12  -2   21.31    0.87
   2 -14  -2   20.87    0.89
   2 -14  -2   22.91    1.08
 -14  12  -2   21.97    1.15
 -14  12  -2   22.12    1.06
   2 -14  -2   22.86    1.10
 -12  -2   2   22.56    1.12
 -12  -2   2   21.80    1.04
 -12  -2   2   21.39    1.11
 -12  -2   2   21.99    0.87
 -14  13  -2    2.76    0.19
 -14  13  -2    2.89    0.25
   1 -14  -2    2.91    0.32
 -14  13  -2    2.79    0.26
   1 -14  -2    3.41    0.25
   1 -14  -2    2.89    0.23
 -13  -1   2    2.88    0.26
 -13  -1   2    2.86    0.26
 -13  -1   2    2.82    0.16
 -13  -1   2    3.05    0.34
   0 -14  -2    0.99    0.12
 -14  14  -2    0.73    0.15
   0 -14  -2    1.09    0.20
 -14  14  -2    0.61    0.14
 -14  14  -2    0.80    0.14
 -14   0   2    0.88    0.15
 -14   0   2    0.87    0.20
 -14   0   2    0.90    0.06
 -14  15  -2    0.17    0.09
 -14  15  -2    0.13    0.13
 -14  15  -2   -0.22    0.18
  -1 -14  -2    0.11    0.13
  -1 -14  -2    0.00    0.07
 -15   1   2    0.18    0.10
 -15   1   2    0.10    0.13
 -15   1   2   -0.04    0.18
 -14  16  -2    0.97    0.14
  -2 -14  -2    0.95    0.09
  -2 -14  -2    0.96    0.14
 -14  16  -2    0.76    0.18
 -14  16  -2    1.03    0.15
 -16   2   2    0.64    0.15
 -16   2   2    0.85    0.13
 -16   2   2    0.75    0.19
 -14  17  -2   -0.01    0.14
  -3 -14  -2    0.08    0.05
  -3 -14  -2    0.14    0.16
 -14  17  -2    0.11    0.15
 -14  17  -2    0.04    0.12
 -17   3   2    0.08    0.11
 -17   3   2    0.12    0.10
 -17   3   2    0.11    0.12
  -4 -14  -2    0.32    0.10
 -14  18  -2    0.20    0.12
 -14  18  -2    0.12    0.07
 -18   4   2    0.30    0.12
 -18   4   2    0.23    0.10
 -14  19  -2    0.75    0.08
 -15  -3  -2    0.09    0.08
   3 -18   2    0.26    0.10
   3 -18   2    0.32    0.07
 -18  15   2    0.17    0.08
 -18  15   2    0.38    0.09
 -15  -2  -2    1.43    0.17
 -15  -2  -2    1.30    0.13
 -15  -2  -2    1.13    0.10
 -17  15   2    1.68    0.15
   2 -17   2    1.54    0.14
 -17  15   2    1.35    0.12
 -17  15   2    1.55    0.14
   2 -17   2    1.35    0.17
 -15  -1  -2    3.31    0.25
 -15  -1  -2    3.43    0.29
 -15  -1  -2    3.04    0.22
   1 -16   2    3.91    0.25
 -16  15   2    4.00    0.26
   1 -16   2    3.25    0.24
   1 -16   2    3.09    0.19
 -16  15   2    3.21    0.19
 -16  15   2    3.37    0.26
 -15   0  -2    6.13    0.36
 -15   0  -2    5.80    0.35
 -15   0  -2    6.39    0.39
 -15  15   2    5.71    0.38
   0 -15   2    6.30    0.37
   0 -15   2    6.31    0.29
 -15  15   2    7.06    0.39
   0 -15   2    6.14    0.33
 -15   1  -2    3.22    0.27
 -15   1  -2    3.68    0.27
 -15   1  -2    3.31    0.26
 -15   1  -2    3.29    0.30
  -1 -14   2    4.41    0.34
  -1 -14   2    3.81    0.22
 -14  15   2    3.83    0.25
 -14  15   2    3.90    0.27
  -1 -14   2    3.99    0.27
 -15   2  -2    5.15    0.35
 -15   2  -2    5.61    0.39
 -15   2  -2    5.30    0.34
 -13  15   2    5.37    0.35
  -2 -13   2    5.81    0.34
  -2 -13   2    5.55    0.36
  -2 -13   2    5.90    0.31
 -13  15   2    6.41    0.36
 -15   3  -2   24.03    1.13
 -15   3  -2   23.86    1.17
 -15   3  -2   20.87    1.19
 -15   3  -2   24.44    1.14
  -3 -12   2   24.13    1.17
 -12  15   2   23.09    1.15
  -3 -12   2   23.74    0.93
  -3 -12   2   23.71    1.14
 -15   4  -2    0.37    0.12
 -15   4  -2    0.39    0.14
 -15   4  -2    0.37    0.14
 -15   4  -2    0.37    0.18
  -4 -11   2    0.27    0.15
  -4 -11   2    0.34    0.12
  -4 -11   2    0.32    0.13
 -11  15   2    0.24    0.11
 -15   5  -2    3.51    0.34
 -15   5  -2    3.19    0.27
 -15   5  -2    3.35    0.27
 -15   5  -2    3.38    0.26
  10 -15  -2    3.11    0.31
  -5 -10   2    3.42    0.25
 -10  15   2    3.04    0.25
  -5 -10   2    3.07    0.24
  -5 -10   2    3.28    0.36
  -5 -10   2    3.52    0.19
 -15   6  -2    0.57    0.14
   9 -15  -2    0.28    0.16
 -15   6  -2    0.38    0.13
 -15   6  -2    0.70    0.19
  -6  -9   2    0.54    0.09
  -6  -9   2    0.47    0.11
  -6  -9   2    0.23    0.16
  -6  -9   2    0.57    0.21
   8 -15  -2    6.37    0.40
 -15   7  -2    5.87    0.25
 -15   7  -2    6.75    0.37
 -15   7  -2    6.72    0.46
 -15   7  -2    6.42    0.41
  -7  -8   2    6.43    0.30
  -7  -8   2    6.00    0.36
  -7  -8   2    5.72    0.37
  -7  -8   2    6.12    0.31
  -7  -8   2    7.00    0.45
 -15   8  -2    9.85    0.54
 -15   8  -2    9.30    0.39
   7 -15  -2   10.40    0.53
 -15   8  -2    9.64    0.58
 -15   8  -2    8.98    0.49
  -8  -7   2    9.60    0.40
  -8  -7   2    9.41    0.54
  -8  -7   2    8.71    0.48
  -8  -7   2   10.08    0.57
 -15   9  -2    2.85    0.29
 -15   9  -2    2.89    0.24
 -15   9  -2    2.93    0.28
   6 -15  -2    2.78    0.23
 -15   9  -2    2.78    0.17
   6 -15  -2    3.21    0.27
  -9  -6   2    2.59    0.18
  -9  -6   2    2.86    0.31
  -9  -6   2    2.70    0.25
  -9  -6   2    2.66    0.23
 -15  10  -2    2.51    0.25
 -15  10  -2    2.42    0.21
 -15  10  -2    2.50    0.18
   5 -15  -2    2.62    0.24
   5 -15  -2    2.38    0.22
 -15  10  -2    2.12    0.21
 -10  -5   2    2.62    0.26
 -10  -5   2    2.49    0.24
 -10  -5   2    2.54    0.23
 -10  -5   2    2.71    0.16
 -15  11  -2    4.23    0.35
   4 -15  -2    4.89    0.31
 -15  11  -2    4.77    0.25
   4 -15  -2    4.44    0.25
   4 -15  -2    5.18    0.37
   4 -15  -2    5.16    0.28
 -15  11  -2    4.58    0.43
 -11  -4   2    5.40    0.40
 -11  -4   2    5.01    0.23
 -11  -4   2    4.99    0.37
 -11  -4   2    4.75    0.32
   3 -15  -2    7.62    0.45
   3 -15  -2    7.59    0.44
 -15  12  -2    7.18    0.37
 -15  12  -2    6.41    0.38
 -15  12  -2    6.91    0.44
 -15  12  -2    7.79    0.34
   3 -15  -2    7.04    0.36
 -12  -3   2    7.39    0.30
 -12  -3   2    7.36    0.41
 -12  -3   2    7.13    0.42
 -12  -3   2    6.88    0.41
 -15  13  -2    2.08    0.15
 -15  13  -2    2.25    0.18
   2 -15  -2    2.02    0.23
   2 -15  -2    2.49    0.24
 -15  13  -2    1.76    0.23
   2 -15  -2    2.24    0.16
 -13  -2   2    2.07    0.11
 -13  -2   2    2.29    0.18
 -13  -2   2    2.03    0.22
 -13  -2   2    2.23    0.22
 -15  14  -2    3.01    0.27
 -15  14  -2    3.24    0.23
   1 -15  -2    2.87    0.18
 -15  14  -2    3.38    0.23
   1 -15  -2    3.12    0.25
 -14  -1   2    2.84    0.24
 -14  -1   2    2.97    0.26
 -15  15  -2    1.21    0.14
 -15  15  -2    1.00    0.20
   0 -15  -2    1.28    0.12
 -15  15  -2    1.50    0.13
   0 -15  -2    1.35    0.15
 -15   0   2    1.31    0.20
 -15   0   2    1.66    0.15
 -15  16  -2    2.34    0.20
  -1 -15  -2    1.97    0.13
 -15  16  -2    2.29    0.20
 -15  16  -2    2.08    0.21
  -1 -15  -2    2.02    0.20
 -16   1   2    1.89    0.20
 -16   1   2    2.09    0.22
 -15  17  -2    0.36    0.07
  -2 -15  -2    0.25    0.06
 -15  17  -2    0.42    0.11
  -2 -15  -2    0.33    0.11
 -15  17  -2    0.24    0.08
 -17   2   2    0.06    0.09
 -17   2   2    0.48    0.16
 -15  18  -2    0.39    0.08
 -15  18  -2    0.41    0.06
  -3 -15  -2    0.27    0.10
 -18   3   2    0.22    0.09
   2 -18   2    1.28    0.09
 -16  -1  -2    0.18    0.07
 -16  -1  -2    0.21    0.10
   1 -17   2    0.15    0.14
   1 -17   2    0.15    0.07
 -17  16   2    0.15    0.10
 -17  16   2    0.16    0.05
   1 -17   2    0.13    0.07
 -17  16   2    0.15    0.07
 -16   0  -2    0.05    0.11
 -16   0  -2   -0.05    0.10
   0 -16   2    0.06    0.08
 -16  16   2    0.16    0.12
   0 -16   2    0.03    0.12
   0 -16   2    0.07    0.11
 -16  16   2    0.06    0.12
 -16   1  -2    8.47    0.48
 -16   1  -2    9.06    0.46
 -16   1  -2    7.49    0.48
  -1 -15   2    9.75    0.47
  -1 -15   2    9.85    0.41
 -15  16   2    9.98    0.54
  -1 -15   2    9.07    0.49
 -15  16   2   10.14    0.51
 -16   2  -2   18.47    0.89
 -16   2  -2   17.32    0.92
  -2 -14   2   18.27    0.89
  -2 -14   2   18.92    0.94
  -2 -14   2   18.29    0.75
 -14  16   2   17.89    0.90
 -14  16   2   19.03    0.90
 -16   3  -2    4.45    0.37
 -16   3  -2    5.49    0.38
 -16   3  -2    5.36    0.32
  -3 -13   2    5.47    0.29
 -13  16   2    5.15    0.30
  -3 -13   2    5.25    0.34
  -3 -13   2    5.28    0.29
 -13  16   2    5.46    0.40
 -16   4  -2    4.01    0.28
 -16   4  -2    3.78    0.28
 -16   4  -2    4.12    0.35
 -16   4  -2    3.32    0.31
  -4 -12   2    4.39    0.25
 -12  16   2    3.85    0.27
  -4 -12   2    4.19    0.30
  -4 -12   2    4.05    0.24
 -16   5  -2    6.62    0.38
  11 -16  -2    6.70    0.44
 -16   5  -2    6.33    0.42
 -16   5  -2    6.33    0.42
 -11  16   2    6.69    0.38
  -5 -11   2    7.00    0.45
  -5 -11   2    6.40    0.29
  -5 -11   2    6.33    0.33
  10 -16  -2    0.25    0.17
 -16   6  -2    0.18    0.18
 -16   6  -2    0.38    0.18
 -16   6  -2    0.30    0.14
  -6 -10   2    0.28    0.11
 -10  16   2    0.25    0.17
  -6 -10   2    0.29    0.08
  -6 -10   2    0.37    0.14
 -16   7  -2    2.71    0.26
   9 -16  -2    2.90    0.24
 -16   7  -2    2.58    0.22
 -16   7  -2    2.73    0.24
  -7  -9   2    3.00    0.19
  -7  -9   2    2.35    0.25
  -7  -9   2    2.43    0.22
 -16   8  -2    0.62    0.15
 -16   8  -2    0.62    0.17
 -16   8  -2    0.45    0.14
   8 -16  -2    0.51    0.11
  -8  -8   2    0.43    0.09
  -8  -8   2    0.42    0.20
  -8  -8   2    0.42    0.12
 -16   9  -2    2.59    0.25
 -16   9  -2    3.08    0.29
   7 -16  -2    2.70    0.26
 -16   9  -2    2.64    0.23
 -16   9  -2    2.78    0.15
   7 -16  -2    2.85    0.28
  -9  -7   2    2.67    0.25
  -9  -7   2    2.38    0.23
  -9  -7   2    2.37    0.21
  -9  -7   2    2.56    0.16
   6 -16  -2    0.04    0.17
 -16  10  -2    0.13    0.14
   6 -16  -2    0.41    0.12
 -16  10  -2   -0.18    0.15
   6 -16  -2    0.21    0.13
 -16  10  -2    0.11    0.07
 -16  10  -2    0.07    0.12
 -10  -6   2    0.05    0.19
 -10  -6   2    0.21    0.12
 -10  -6   2    0.08    0.07
 -10  -6   2   -0.09    0.18
   5 -16  -2    2.98    0.30
 -16  11  -2    2.11    0.21
   5 -16  -2    3.08    0.31
 -16  11  -2    3.07    0.28
   5 -16  -2    3.02    0.20
 -16  11  -2    2.83    0.17
 -11  -5   2    2.84    0.14
 -11  -5   2    2.68    0.26
 -11  -5   2    2.71    0.24
 -11  -5   2    2.57    0.24
 -16  12  -2   -0.04    0.10
   4 -16  -2   -0.02    0.12
 -16  12  -2    0.15    0.14
   4 -16  -2   -0.09    0.09
 -16  12  -2    0.04    0.09
   4 -16  -2    0.15    0.11
 -12  -4   2    0.21    0.18
 -12  -4   2   -0.02    0.19
 -12  -4   2    0.04    0.04
 -12  -4   2    0.16    0.18
   3 -16  -2    9.39    0.43
 -16  13  -2    9.35    0.57
 -16  13  -2    9.16    0.39
   3 -16  -2    9.92    0.50
   3 -16  -2   10.54    0.53
 -13  -3   2    9.24    0.51
 -13  -3   2    9.47    0.49
 -13  -3   2    8.96    0.50
 -16  14  -2    7.02    0.41
   2 -16  -2    7.30    0.39
   2 -16  -2    7.01    0.31
 -16  14  -2    6.74    0.30
 -14  -2   2    6.36    0.38
 -14  -2   2    7.02    0.39
 -16  15  -2    0.50    0.17
   1 -16  -2    0.43    0.08
 -16  15  -2    0.48    0.06
 -16  15  -2    0.57    0.08
   1 -16  -2    0.42    0.05
   1 -16  -2    0.65    0.12
 -15  -1   2    0.65    0.18
 -15  -1   2    0.43    0.12
   0 -16  -2    0.84    0.12
   0 -16  -2    0.52    0.09
 -16  16  -2    0.62    0.06
 -16  16  -2    0.66    0.11
 -16  16  -2    0.78    0.12
 -16   0   2    0.72    0.12
 -16   0   2    0.47    0.12
  -1 -16  -2    1.35    0.12
 -16  17  -2    1.19    0.11
 -16  17  -2    1.07    0.08
 -16  17  -2    0.81    0.11
  -1 -16  -2    1.10    0.09
 -17   1   2    1.30    0.12
 -17   1   2    0.72    0.13
 -18   2   2    0.16    0.08
 -17  17   2    1.49    0.12
 -17  17   2    1.50    0.15
   0 -17   2    1.46    0.13
 -17   1  -2    1.52    0.15
 -16  17   2    1.94    0.19
 -16  17   2    1.84    0.17
  -1 -16   2    1.52    0.12
  -1 -16   2    1.77    0.17
 -17   2  -2    0.13    0.09
 -17   2  -2    0.13    0.10
  -2 -15   2    0.15    0.10
 -15  17   2    0.21    0.12
 -15  17   2    0.22    0.14
  -2 -15   2    0.16    0.12
 -17   3  -2    5.57    0.33
 -17   3  -2    5.91    0.37
  -3 -14   2    5.85    0.26
 -14  17   2    5.84    0.35
  -3 -14   2    4.99    0.33
 -14  17   2    6.68    0.38
 -17   4  -2   10.95    0.53
 -17   4  -2   10.98    0.57
 -13  17   2   10.28    0.54
  -4 -13   2   10.43    0.56
  -4 -13   2   10.49    0.43
 -17   5  -2    1.50    0.13
  12 -17  -2    1.72    0.15
 -17   5  -2    1.85    0.16
 -17   5  -2    1.41    0.19
  -5 -12   2    1.58    0.16
  -5 -12   2    1.53    0.12
 -12  17   2    1.80    0.17
 -17   6  -2    0.91    0.13
 -17   6  -2    0.97    0.13
  11 -17  -2    1.07    0.13
 -17   6  -2    0.88    0.14
  -6 -11   2    0.78    0.20
  -6 -11   2    0.79    0.10
 -11  17   2    0.93    0.16
 -17   7  -2    0.91    0.17
 -17   7  -2    1.09    0.19
 -17   7  -2    0.92    0.19
  10 -17  -2    1.17    0.13
  -7 -10   2    1.31    0.15
 -10  17   2    0.69    0.17
  -7 -10   2    1.06    0.12
  -7 -10   2    0.91    0.10
   9 -17  -2    0.51    0.11
 -17   8  -2    0.50    0.13
 -17   8  -2    0.33    0.14
 -17   8  -2    0.33    0.12
  -8  -9   2    0.26    0.19
  -8  -9   2    0.43    0.08
  -8  -9   2    0.42    0.15
 -17   9  -2    2.93    0.29
 -17   9  -2    2.84    0.24
 -17   9  -2    2.96    0.33
   8 -17  -2    3.56    0.27
   8 -17  -2    2.29    0.23
  -9  -8   2    2.22    0.21
  -9  -8   2    2.72    0.15
  -9  -8   2    3.00    0.32
 -17  10  -2    0.14    0.17
 -17  10  -2    0.19    0.14
 -17  10  -2    0.34    0.11
   7 -17  -2    0.29    0.12
   7 -17  -2    0.33    0.13
   7 -17  -2    0.16    0.11
 -17  10  -2    0.21    0.04
 -10  -7   2    0.26    0.19
 -10  -7   2    0.24    0.05
 -10  -7   2    0.31    0.10
 -10  -7   2    0.50    0.16
 -17  11  -2    0.56    0.07
 -17  11  -2    0.26    0.20
   6 -17  -2    0.42    0.08
 -17  11  -2    0.46    0.12
   6 -17  -2    0.58    0.12
   6 -17  -2    0.65    0.12
 -11  -6   2    0.38    0.12
 -11  -6   2    0.46    0.04
 -11  -6   2    0.30    0.15
 -11  -6   2    0.46    0.19
   5 -17  -2    0.82    0.17
   5 -17  -2    0.41    0.11
 -17  12  -2    0.51    0.08
 -17  12  -2    0.34    0.14
 -17  12  -2    0.40    0.19
 -12  -5   2    0.40    0.12
 -12  -5   2    0.56    0.13
 -12  -5   2    0.35    0.16
 -17  13  -2    0.81    0.14
   4 -17  -2    0.62    0.12
 -17  13  -2    0.68    0.09
   4 -17  -2    0.79    0.12
   4 -17  -2    0.47    0.09
 -13  -4   2    0.67    0.12
 -13  -4   2    0.61    0.18
 -13  -4   2    0.56    0.16
   3 -17  -2    1.15    0.17
   3 -17  -2    1.01    0.12
   3 -17  -2    1.42    0.15
 -17  14  -2    1.01    0.14
 -17  14  -2    1.14    0.10
 -14  -3   2    1.19    0.14
 -14  -3   2    1.33    0.14
 -17  15  -2    0.80    0.08
 -17  15  -2    0.68    0.12
   2 -17  -2    0.94    0.08
   2 -17  -2    0.78    0.12
 -15  -2   2    0.95    0.12
 -15  -2   2    1.16    0.13
   1 -17  -2    0.24    0.10
 -17  16  -2    0.28    0.08
 -17  16  -2    0.25    0.10
   1 -17  -2    0.23    0.06
 -16  -1   2    0.23    0.10
 -16  -1   2    0.23    0.10
 -17  17  -2   -0.01    0.08
   0 -17  -2    0.00    0.03
   0 -17  -2   -0.01    0.07
 -17  17  -2    0.02    0.05
 -17   0   2    0.01    0.08
 -18   2  -2    0.58    0.08
 -16  18   2    0.66    0.07
  -2 -16   2    0.60    0.08
 -16  18   2    0.50    0.09
  -2 -16   2    0.44    0.05
 -18   3  -2    2.36    0.17
 -18   3  -2    2.22    0.16
  -3 -15   2    2.34    0.12
 -15  18   2    2.84    0.24
 -15  18   2    2.72    0.18
  -3 -15   2    2.14    0.18
  14 -18  -2    0.43    0.14
 -18   4  -2    0.38    0.10
 -18   4  -2    0.24    0.09
 -14  18   2    0.54    0.06
  -4 -14   2    0.43    0.08
  -4 -14   2    0.62    0.11
 -14  18   2    0.53    0.10
 -14  18   2    0.21    0.11
 -18   5  -2    2.51    0.21
  13 -18  -2    2.50    0.21
 -18   5  -2    2.85    0.25
  -5 -13   2    2.38    0.20
  -5 -13   2    2.54    0.15
 -18   6  -2    1.26    0.13
  12 -18  -2    1.19    0.17
 -18   6  -2    1.26    0.18
 -12  18   2    1.66    0.16
  -6 -12   2    1.49    0.12
  -6 -12   2    1.50    0.19
 -18   7  -2    0.15    0.10
  11 -18  -2   -0.10    0.14
 -18   7  -2   -0.04    0.11
 -18   7  -2   -0.01    0.15
  -7 -11   2    0.05    0.04
  -7 -11   2    0.01    0.12
 -11  18   2    0.01    0.10
  10 -18  -2    0.05    0.10
 -18   8  -2    0.26    0.15
 -18   8  -2    0.15    0.12
 -18   8  -2    0.17    0.11
  -8 -10   2    0.08    0.05
 -10  18   2    0.07    0.14
  -8 -10   2    0.14    0.12
   9 -18  -2    0.35    0.17
   9 -18  -2    0.42    0.12
   9 -18  -2    0.47    0.12
 -18   9  -2    0.40    0.17
 -18   9  -2    0.54    0.12
 -18   9  -2    0.27    0.11
  -9  -9   2    0.36    0.05
  -9  -9   2    0.38    0.13
  -9  -9   2    0.32    0.13
   8 -18  -2    0.24    0.09
 -18  10  -2    0.30    0.13
   8 -18  -2    0.30    0.11
   8 -18  -2    0.22    0.12
 -18  10  -2    0.35    0.11
 -10  -8   2    0.41    0.13
 -10  -8   2    0.31    0.10
   7 -18  -2    1.11    0.16
 -18  11  -2    0.87    0.12
 -18  11  -2    1.17    0.19
   7 -18  -2    1.08    0.13
   7 -18  -2    1.29    0.09
 -11  -7   2    0.94    0.15
 -11  -7   2    0.93    0.14
 -18  12  -2    0.45    0.09
   6 -18  -2    0.55    0.15
   6 -18  -2    0.56    0.10
 -18  12  -2    0.24    0.18
 -12  -6   2    0.55    0.12
 -12  -6   2    0.38    0.14
 -12  -6   2    0.54    0.09
 -18  13  -2    0.28    0.12
   5 -18  -2    0.44    0.08
 -18  13  -2    0.38    0.04
   5 -18  -2    0.43    0.10
 -13  -5   2    0.40    0.10
 -13  -5   2    0.36    0.12
   4 -18  -2    0.76    0.14
 -18  14  -2    1.10    0.09
 -18  14  -2    0.68    0.13
   4 -18  -2    1.00    0.08
   4 -18  -2    1.13    0.12
 -14  -4   2    0.86    0.14
 -14  -4   2    1.16    0.12
 -18  15  -2    0.33    0.11
 -18  15  -2    0.42    0.04
   3 -18  -2    0.47    0.08
   3 -18  -2    0.48    0.09
 -15  -3   2    0.34    0.09
 -15  -3   2    0.42    0.09
 -18  16  -2    0.66    0.09
   2 -18  -2    0.52    0.05
   2 -18  -2    0.53    0.08
 -18  16  -2    0.58    0.05
 -16  -2   2    0.75    0.09
 -19   5  -2    1.91    0.15
 -19   5  -2    1.91    0.15
  -5 -14   2    1.98    0.15
  -5 -14   2    2.11    0.09
 -14  19   2    1.86    0.16
 -19   6  -2    0.06    0.09
 -19   6  -2    0.06    0.08
  13 -19  -2    0.12    0.07
 -13  19   2    0.10    0.07
  -6 -13   2    0.12    0.03
  -6 -13   2    0.18    0.10
 -13  19   2    0.12    0.08
  12 -19  -2    0.11    0.07
 -19   7  -2    0.06    0.14
 -19   7  -2    0.19    0.09
 -12  19   2    0.36    0.09
 -12  19   2    0.23    0.07
  -7 -12   2    0.22    0.10
  11 -19  -2    0.24    0.07
 -19   8  -2    0.20    0.08
 -19   8  -2    0.15    0.10
  -8 -11   2    0.08    0.11
  10 -19  -2    0.03    0.10
 -19   9  -2   -0.04    0.10
  10 -19  -2   -0.12    0.08
 -19   9  -2    0.07    0.08
  -9 -10   2    0.01    0.10
   9 -19  -2    0.38    0.10
   9 -19  -2    0.74    0.08
 -19  10  -2    0.44    0.10
 -19  10  -2    0.54    0.13
 -10  -9   2    0.29    0.11
 -19  11  -2    0.90    0.10
   8 -19  -2    0.88    0.10
 -19  11  -2    0.75    0.11
   8 -19  -2    0.81    0.10
 -11  -8   2    0.74    0.12
   7 -19  -2    0.01    0.08
 -19  12  -2    0.11    0.07
 -19  12  -2    0.03    0.09
   7 -19  -2    0.06    0.07
 -12  -7   2   -0.01    0.10
 -19  13  -2    0.65    0.10
   6 -19  -2    0.09    0.07
 -13  -6   2    0.36    0.09
 -19  14  -2    0.15    0.08
   5 -19  -2    0.21    0.05
 -14  -5   2    0.27    0.08
   0   0  -3   27.87    1.27
   0   0  -3   28.48    1.35
   0   0  -3   27.47    1.32
   0   0  -3   28.48    1.27
   0   0  -3   28.02    1.27
   0   0   3   29.85    1.28
   0   0   3   25.91    1.32
   0   0   3   26.59    1.35
   0   0   3   27.70    1.27
  -1   0  -3   -0.03    0.03
  -1   0  -3    0.01    0.03
  -1   0  -3    0.13    0.07
   1  -1  -3    0.12    0.08
   0   1  -3    0.08    0.06
   1  -1  -3    0.05    0.09
  -1   0  -3    0.18    0.06
  -1   0  -3    0.15    0.07
  -1   0  -3    0.07    0.08
  -1   0  -3    0.15    0.08
   0   1  -3    0.04    0.10
  -1   0  -3    0.09    0.06
  -1   0  -3    0.04    0.02
   0   1  -3    0.01    0.05
   0   1  -3    0.08    0.07
   1  -1  -3    0.05    0.09
   1  -1  -3    0.13    0.08
   0   1  -3    0.22    0.08
   0  -1   3    0.16    0.08
  -1   1   3    0.10    0.08
   1   0   3    0.01    0.06
  -1   1   3    0.09    0.08
   0  -1   3    0.12    0.10
  -1   1   3    0.14    0.10
   0  -1   3    0.03    0.06
  -1   1   3    0.11    0.10
   1   0   3   -0.01    0.08
   1   0   3    0.11    0.09
   0  -1   3    0.00    0.10
   0  -1  -3   29.19    1.29
  -1   1  -3   27.74    1.29
   0  -1  -3   24.45    1.34
  -1   1  -3   30.47    1.34
   1   0  -3   28.60    1.37
   0  -1  -3   29.19    1.25
   0  -1  -3   29.35    1.34
   0  -1  -3   28.77    1.37
   0  -1  -3   29.25    1.29
   1   0  -3   29.34    1.29
  -1   1  -3   29.58    1.29
   1   0  -3   30.16    1.34
   0  -1  -3   28.06    1.29
  -1   1  -3   28.76    1.37
  -1   1  -3   27.69    1.29
   1   0  -3   28.64    1.29
   0   1   3   26.08    1.34
  -1   0   3   28.95    1.29
   0   1   3   25.17    1.37
  -1   0   3   28.31    1.34
   1  -1   3   28.96    1.29
   0   1   3   29.91    1.29
   0   1   3   28.28    1.29
   1  -1   3   26.15    1.34
  -1   0   3   29.68    1.30
  -1   0   3   27.76    1.37
   1  -1   3   28.30    1.29
   1  -1   3   25.12    1.37
   2  -1  -3    4.34    0.26
   2  -1  -3    3.99    0.25
  -1  -1  -3    4.19    0.23
  -1   2  -3    3.82    0.25
   2  -1  -3    4.15    0.24
  -1   2  -3    4.08    0.24
  -1  -1  -3    4.29    0.23
  -1  -1  -3    4.21    0.23
  -1  -1  -3    4.34    0.23
  -1  -1  -3    3.67    0.22
  -1   2  -3    3.93    0.24
  -1  -1  -3    3.69    0.22
  -1   2  -3    4.02    0.22
   2  -1  -3    4.10    0.24
  -1  -1  -3    4.20    0.21
  -1   2  -3    4.36    0.24
  -1  -1  -3    3.59    0.19
  -1  -1  -3    4.21    0.22
  -2   1   3    4.42    0.25
   1  -2   3    4.21    0.25
   1  -2   3    3.73    0.24
   1  -2   3    3.91    0.25
  -2   1   3    3.89    0.24
   1   1   3    4.26    0.23
   1   1   3    4.32    0.23
  -2   1   3    4.23    0.26
   1  -2   3    3.57    0.24
  -2   1   3    4.26    0.26
  -2  -1  -3   34.08    1.54
  -1   3  -3   35.88    1.66
  -1   3  -3   35.96    1.62
  -2  -1  -3   36.29    1.64
   3  -2  -3   35.07    1.66
  -2  -1  -3   34.80    1.51
  -1   3  -3   34.64    1.56
  -2  -1  -3   32.43    1.60
  -2  -1  -3   34.31    1.60
   3  -2  -3   34.58    1.62
  -1   3  -3   34.44    1.55
  -2  -1  -3   34.09    1.54
   3  -2  -3   34.89    1.56
  -2  -1  -3   35.46    1.56
  -2  -1  -3   30.69    1.52
   3  -2  -3   34.93    1.56
  -1   3  -3   33.31    1.56
  -2  -1  -3   31.47    1.64
  -3   2   3   35.57    1.66
   1  -3   3   29.39    1.52
   2   1   3   35.55    1.54
   1  -3   3   32.63    1.66
  -3   2   3   34.19    1.56
   1  -3   3   33.73    1.56
   1  -3   3   34.29    1.56
  -3   2   3   34.20    1.62
   1  -3   3   32.92    1.62
   2   1   3   34.67    1.54
  -3   2   3   34.94    1.56
   2  -2  -3    4.22    0.26
  -2   0  -3    4.55    0.24
   0   2  -3    4.56    0.27
   0   2  -3    4.55    0.23
  -2   0  -3    4.41    0.24
  -2   0  -3    3.82    0.23
   0   2  -3    4.84    0.26
  -2   0  -3    4.65    0.25
  -2   0  -3    4.09    0.23
   2  -2  -3    4.16    0.26
   2  -2  -3    4.62    0.23
  -2   0  -3    4.24    0.23
  -2   0  -3    4.38    0.22
  -2   0  -3    4.80    0.23
   0   2  -3    4.22    0.26
   2  -2  -3    4.49    0.25
   0   2  -3    4.70    0.26
   2  -2  -3    4.45    0.26
  -2   0  -3    3.82    0.20
  -2   2   3    4.51    0.27
   2   0   3    4.69    0.24
  -2   2   3    4.25    0.26
  -2   2   3    4.06    0.27
   0  -2   3    4.12    0.27
  -2   2   3    4.35    0.25
   0  -2   3    4.50    0.28
   0  -2   3    4.27    0.26
   0  -2   3    4.66    0.26
   2   0   3    4.42    0.24
  -2   1  -3  168.27    7.75
   1  -2  -3  170.29    7.31
  -2   1  -3  151.93    7.67
  -2   1  -3  172.54    7.94
   1  -2  -3  174.90    7.94
  -2   1  -3  155.95    7.30
  -2   1  -3  162.31    7.23
   1   1  -3  168.06    7.91
   1   1  -3  163.40    7.31
   1  -2  -3  165.86    7.23
  -2   1  -3  164.36    7.30
   1  -2  -3  170.26    7.76
   1   1  -3  158.50    7.46
   1  -2  -3  158.31    7.30
  -2   1  -3  161.42    7.50
  -1  -1   3  166.95    7.31
  -1   2   3  152.74    7.67
  -1  -1   3  162.81    7.85
   2  -1   3  172.08    7.30
  -1   2   3  160.32    7.31
  -1   2   3  175.92    7.31
  -1  -1   3  160.76    7.68
   2  -1   3  158.99    7.30
  -1  -1   3  169.43    7.31
  -1   2   3  157.05    7.85
   0  -2  -3   10.08    0.48
   0  -2  -3   10.01    0.45
  -2   2  -3    9.76    0.47
   2   0  -3    9.64    0.48
   0  -2  -3   10.24    0.47
  -2   2  -3    9.99    0.48
   2   0  -3    9.89    0.49
   0  -2  -3    8.47    0.47
  -2   2  -3    9.81    0.46
   0  -2  -3    9.43    0.47
  -2   2  -3    9.44    0.47
  -2   2  -3    9.91    0.49
   2   0  -3   10.01    0.48
   2   0  -3   10.15    0.48
   0   2   3    9.73    0.47
  -2   0   3    9.64    0.49
   2  -2   3    9.52    0.48
  -2   0   3    9.85    0.49
   2  -2   3    9.26    0.47
   0   2   3    8.36    0.47
   2  -2   3    8.04    0.48
  -2   0   3    9.81    0.49
   0   2   3    9.97    0.47
  -2   0   3    9.99    0.48
   2  -2   3    8.05    0.47
  -1  -2  -3    3.06    0.19
  -1  -2  -3    3.37    0.20
   3  -1  -3    3.23    0.21
  -2   3  -3    3.45    0.22
  -1  -2  -3    3.10    0.19
  -1  -2  -3    3.15    0.20
  -1  -2  -3    3.48    0.20
   3  -1  -3    3.37    0.24
  -1  -2  -3    3.13    0.17
   3  -1  -3    3.27    0.22
  -1  -2  -3    3.47    0.19
  -2   3  -3    3.34    0.22
  -1  -2  -3    3.40    0.20
  -2   3  -3    3.44    0.20
  -2   3  -3    3.19    0.23
   3  -1  -3    3.39    0.23
  -2   3  -3    3.62    0.21
  -3   1   3    3.54    0.24
   2  -3   3    3.33    0.23
   2  -3   3    3.49    0.23
   1   2   3    3.37    0.20
  -3   1   3    3.48    0.22
   2  -3   3    3.28    0.21
  -3   1   3    3.42    0.22
  -3   1   3    3.86    0.24
   1   2   3    3.36    0.20
   2  -3   3    2.81    0.21
  -2  -2  -3   41.05    2.07
  -2   4  -3   49.42    2.20
  -2  -2  -3   47.30    2.24
   4  -2  -3   45.70    2.11
  -2  -2  -3   49.94    2.12
  -2  -2  -3   44.22    2.09
  -2  -2  -3   47.21    2.05
  -2  -2  -3   45.64    2.09
  -2   4  -3   46.84    2.11
   4  -2  -3   43.37    2.25
  -2  -2  -3   45.09    2.19
  -2  -2  -3   43.41    2.24
   4  -2  -3   46.73    2.20
  -2   4  -3   53.65    2.12
   4  -2  -3   46.85    2.12
  -2   4  -3   46.21    2.12
  -2  -2  -3   49.44    2.19
  -2   4  -3   49.09    2.25
   2  -4   3   46.77    2.12
   2  -4   3   44.05    2.20
   2   2   3   46.31    2.09
  -4   2   3   48.51    2.20
  -4   2   3   46.11    2.11
   2  -4   3   43.45    2.25
   2   2   3   45.59    2.09
   2  -4   3   46.80    2.12
  -4   2   3   47.18    2.12
  -4   2   3   47.17    2.25
  -4   2   3   46.96    2.15
  -3  -2  -3   12.23    0.58
   5  -3  -3   12.64    0.57
   5  -3  -3   12.42    0.63
  -3  -2  -3   13.25    0.62
  -3  -2  -3   13.34    0.60
  -3  -2  -3   12.36    0.58
  -3  -2  -3   13.28    0.59
   5  -3  -3   12.07    0.65
  -2   5  -3   13.55    0.60
  -3  -2  -3   13.35    0.61
  -3  -2  -3   12.30    0.58
   5  -3  -3   12.50    0.63
  -2   5  -3   13.34    0.64
   5  -3  -3   12.42    0.63
  -2   5  -3   11.75    0.64
  -3  -2  -3   12.09    0.62
  -2   5  -3   12.96    0.65
  -2   5  -3   12.93    0.64
  -3  -2  -3   12.27    0.60
   3   2   3   12.45    0.58
  -5   3   3   13.06    0.63
   2  -5   3   12.91    0.64
  -5   3   3   12.78    0.63
   2  -5   3   11.72    0.58
  -5   3   3   12.30    0.63
   2  -5   3   12.00    0.64
   3   2   3   12.02    0.59
  -5   3   3   13.06    0.61
  -5   3   3   12.99    0.65
  -1   4  -3   87.83    4.16
  -1   4  -3   90.37    4.06
  -3  -1  -3   82.24    3.85
  -1   4  -3   86.04    3.88
  -3  -1  -3   81.86    4.14
  -3  -1  -3   89.94    3.92
   4  -3  -3   88.42    3.88
   4  -3  -3   88.39    3.88
  -3  -1  -3   92.62    4.10
  -3  -1  -3   89.55    3.78
  -3  -1  -3   84.38    3.85
  -1   4  -3   85.30    3.89
  -3  -1  -3   78.01    3.84
   4  -3  -3   88.22    3.78
  -3  -1  -3   89.62    4.17
  -3  -1  -3   83.07    4.05
   4  -3  -3   87.11    4.15
   4  -3  -3   85.86    4.06
  -1   4  -3   89.93    3.91
  -4   3   3   89.53    3.97
  -4   3   3   87.66    4.06
  -4   3   3   87.09    4.15
  -4   3   3   87.97    3.88
   1  -4   3   78.94    3.84
   1  -4   3   86.99    4.06
   1  -4   3   81.83    4.16
   3   1   3   88.95    3.85
   3   1   3   86.67    3.85
   1  -4   3   84.60    3.89
  -4   3   3   86.58    3.88
   1  -4   3   86.84    3.88
  -3   0  -3    1.11    0.10
  -3   0  -3    1.29    0.09
  -3   0  -3    1.09    0.12
   3  -3  -3    1.16    0.11
  -3   0  -3    0.93    0.07
  -3   0  -3    0.96    0.10
   3  -3  -3    1.19    0.12
   3  -3  -3    1.13    0.14
   3  -3  -3    0.97    0.12
   0   3  -3    1.13    0.13
   0   3  -3    1.05    0.09
   0   3  -3    1.15    0.12
  -3   0  -3    1.21    0.11
  -3   0  -3    1.09    0.10
   3  -3  -3    1.07    0.12
  -3   0  -3    1.09    0.09
   0   3  -3    1.13    0.12
   0   3  -3    1.09    0.15
  -3   0  -3    1.13    0.11
   0  -3   3    0.94    0.13
   0  -3   3    0.92    0.08
  -3   3   3    1.13    0.12
  -3   3   3    1.25    0.15
   0  -3   3    1.03    0.12
  -3   3   3    1.12    0.12
   0  -3   3    1.15    0.16
   3   0   3    1.25    0.11
  -3   3   3    1.05    0.10
  -3   3   3    1.09    0.12
   3   0   3    0.96    0.10
   0  -3   3    1.06    0.15
   2  -3  -3   61.41    2.78
  -3   1  -3   61.68    2.71
   2  -3  -3   64.95    2.98
  -3   1  -3   58.69    2.90
   1   2  -3   65.80    2.79
  -3   1  -3   55.87    2.97
   2  -3  -3   65.43    2.91
   1   2  -3   63.77    2.98
   1   2  -3   61.46    2.91
  -3   1  -3   62.70    2.90
  -3   1  -3   63.35    2.98
   2  -3  -3   64.46    2.79
  -3   1  -3   58.92    2.77
  -3   1  -3   60.40    2.77
   1   2  -3   58.86    2.80
   2  -3  -3   64.12    2.71
   1   2  -3   60.06    2.78
  -3   1  -3   60.92    2.81
  -1  -2   3   59.56    2.79
  -1  -2   3   61.49    2.91
  -2   3   3   60.01    2.98
  -2   3   3   65.81    2.79
   3  -1   3   63.38    2.77
   3  -1   3   61.78    2.77
  -1  -2   3   58.88    2.75
  -2   3   3   62.61    2.79
  -1  -2   3   64.88    2.98
  -1  -2   3   62.96    2.79
  -2   3   3   60.55    2.91
  -3   2  -3   29.61    1.33
   1  -3  -3   30.69    1.40
  -3   2  -3   25.15    1.37
  -3   2  -3   28.36    1.32
  -3   2  -3   29.08    1.28
  -3   2  -3   30.79    1.37
   1  -3  -3   29.73    1.28
   2   1  -3   29.00    1.41
  -3   2  -3   29.36    1.40
  -3   2  -3   25.39    1.40
  -3   2  -3   27.84    1.31
   1  -3  -3   28.92    1.32
   2   1  -3   29.10    1.33
   1  -3  -3   31.12    1.37
   1  -3  -3   28.26    1.32
  -2  -1   3   30.47    1.41
  -1   3   3   30.45    1.32
  -1   3   3   26.33    1.40
  -2  -1   3   29.45    1.38
   3  -2   3   29.06    1.32
  -1   3   3   29.06    1.33
  -1   3   3   26.44    1.37
   3  -2   3   28.58    1.32
  -2  -1   3   29.11    1.33
  -2  -1   3   29.56    1.33
   0  -3  -3    0.83    0.09
   3   0  -3    0.95    0.09
  -3   3  -3    0.91    0.12
   0  -3  -3    0.62    0.09
  -3   3  -3    1.03    0.11
  -3   3  -3    1.10    0.10
   3   0  -3    0.91    0.11
   0  -3  -3    0.68    0.09
   0  -3  -3    0.81    0.11
   0  -3  -3    0.79    0.10
   0  -3  -3    0.85    0.10
   3   0  -3    0.72    0.11
   0  -3  -3    0.86    0.11
   3   0  -3    0.69    0.13
  -3   3  -3    0.94    0.10
   3  -3   3    0.89    0.12
   3  -3   3    0.80    0.12
  -3   0   3    0.90    0.09
   0   3   3    0.99    0.12
  -3   0   3    0.91    0.12
   0   3   3    0.86    0.11
  -3   0   3    0.70    0.10
  -3   0   3    0.80    0.14
  -1  -3  -3   32.18    1.48
   4  -1  -3   33.12    1.57
   4  -1  -3   34.11    1.52
  -1  -3  -3   31.46    1.50
  -3   4  -3   35.05    1.61
  -1  -3  -3   34.28    1.56
  -1  -3  -3   32.74    1.46
  -3   4  -3   32.95    1.52
  -1  -3  -3   34.62    1.59
   4  -1  -3   33.22    1.52
  -3   4  -3   35.02    1.52
  -3   4  -3   34.69    1.57
   4  -1  -3   31.87    1.61
  -3   4  -3   31.72    1.51
  -1  -3  -3   29.62    1.59
  -1  -3  -3   30.39    1.56
  -1  -3  -3   31.15    1.49
   3  -4   3   32.87    1.52
  -4   1   3   32.86    1.52
   1   3   3   33.31    1.50
  -4   1   3   35.24    1.57
  -4   1   3   34.93    1.61
   1   3   3   33.87    1.50
   3  -4   3   31.49    1.51
  -4   1   3   33.03    1.52
  -2  -3  -3  112.10    5.15
  -2  -3  -3  112.66    5.28
  -2  -3  -3  100.72    5.22
  -2  -3  -3  105.31    4.86
  -3   5  -3  109.17    4.90
  -2  -3  -3  104.44    4.85
  -2  -3  -3  102.68    4.86
  -3   5  -3  117.77    5.25
  -3   5  -3  112.02    5.13
  -3   5  -3  105.69    4.89
  -2  -3  -3  102.04    5.11
   5  -2  -3  111.18    4.89
  -3   5  -3  115.57    4.94
   5  -2  -3  106.84    4.89
  -2  -3  -3  112.06    4.77
  -5   2   3  118.35    5.13
  -5   2   3  107.81    4.89
  -5   2   3  111.58    5.01
   3  -5   3  106.05    4.90
   2   3   3  108.15    4.87
  -5   2   3  115.45    5.24
  -5   2   3  105.46    4.89
  -3  -3  -3  105.43    4.85
  -3   6  -3  110.72    4.95
  -3   6  -3  108.76    4.83
  -3  -3  -3  106.28    4.96
  -3  -3  -3  100.58    4.57
  -3  -3  -3   97.29    4.81
  -3  -3  -3  107.76    4.50
  -3   6  -3  100.59    4.63
  -3  -3  -3   92.15    4.57
   6  -3  -3   97.74    4.61
  -3   6  -3  109.27    4.66
  -3  -3  -3   95.66    4.93
  -6   3   3   98.42    4.61
  -6   3   3  107.63    4.73
   3   3   3   97.98    4.58
  -6   3   3  109.26    4.94
  -6   3   3  106.11    4.83
   3  -6   3   99.33    4.62
  -4  -3  -3    4.51    0.28
  -3   7  -3    4.62    0.32
  -4  -3  -3    4.19    0.25
  -3   7  -3    3.53    0.34
  -3   7  -3    4.81    0.31
  -3   7  -3    4.47    0.27
  -7   4   3    4.99    0.30
  -7   4   3    4.37    0.26
  -7   4   3    4.45    0.30
   3  -7   3    3.93    0.35
  -4  -2  -3  100.55    4.82
  -2   6  -3  113.75    4.91
  -2   6  -3  116.64    5.22
  -2   6  -3  115.20    5.10
  -4  -2  -3  112.54    5.08
  -4  -2  -3  106.26    5.20
   6  -4  -3  104.32    4.87
  -2   6  -3  107.31    4.88
   6  -4  -3  106.00    4.74
  -4  -2  -3  105.23    5.08
  -4  -2  -3  103.45    4.82
  -4  -2  -3  113.05    4.92
  -4  -2  -3  113.98    4.75
  -4  -2  -3  114.64    5.20
  -2   6  -3  106.68    4.88
  -4  -2  -3  100.89    4.82
   4   2   3  101.31    4.82
   2  -6   3  108.68    5.11
  -6   4   3  114.49    5.10
  -6   4   3  113.32    5.22
  -6   4   3  115.20    4.99
  -6   4   3   98.37    4.87
   2  -6   3  105.77    4.88
  -4  -1  -3  438.69   18.58
  -4  -1  -3  396.49   18.83
   5  -4  -3  414.88   18.84
  -1   5  -3  424.29   18.84
  -1   5  -3  438.29   20.45
   5  -4  -3  427.88   18.54
  -1   5  -3  421.76   19.95
   5  -4  -3  431.60   19.93
  -1   5  -3  418.12   18.85
  -4  -1  -3  462.30   19.28
  -1   5  -3  435.42   19.20
  -4  -1  -3  400.17   18.83
  -4  -1  -3  399.88   18.85
   5  -4  -3  441.90   18.84
   5  -4  -3  435.12   20.39
   1  -5   3  422.69   19.94
   1  -5   3  424.41   20.41
  -5   4   3  429.82   18.84
  -5   4   3  433.88   19.49
   4   1   3  409.08   18.83
   1  -5   3  415.64   18.84
  -5   4   3  440.78   20.42
   1  -5   3  420.30   18.85
  -5   4   3  435.01   19.95
   1  -5   3  402.43   18.86
  -5   4   3  421.70   18.84
   4   1   3  410.03   18.83
  -4   0  -3    0.37    0.05
  -4   0  -3    0.31    0.05
   0   4  -3    0.40    0.06
  -4   0  -3    0.33    0.11
   4  -4  -3    0.62    0.14
   0   4  -3    0.24    0.10
  -4   0  -3    0.35    0.05
   4  -4  -3    0.23    0.14
   4  -4  -3    0.30    0.11
  -4   0  -3    0.45    0.07
  -4   0  -3    0.27    0.06
  -4   0  -3    0.37    0.05
   0   4  -3    0.19    0.14
  -4   0  -3    0.32    0.06
   4  -4  -3    0.62    0.11
   0   4  -3    0.29    0.08
   0   4  -3    0.35    0.12
  -4   0  -3    0.35    0.05
   0  -4   3    0.38    0.09
   4   0   3    0.29    0.06
   0  -4   3    0.23    0.15
  -4   4   3    0.16    0.13
  -4   4   3    0.65    0.12
   0  -4   3    0.37    0.08
  -4   4   3    0.43    0.08
   0  -4   3    0.20    0.10
  -4   4   3    0.42    0.11
   4   0   3    0.31    0.06
  -4   4   3    0.64    0.14
   0  -4   3    0.32    0.12
   3  -4  -3   51.88    2.44
  -4   1  -3   47.47    2.37
   1   3  -3   50.41    2.29
  -4   1  -3   54.58    2.37
   3  -4  -3   51.66    2.29
   3  -4  -3   53.25    2.38
  -4   1  -3   48.33    2.42
  -4   1  -3   46.59    2.26
   3  -4  -3   50.13    2.29
  -4   1  -3   47.61    2.26
   1   3  -3   50.75    2.39
   1   3  -3   50.85    2.44
   1   3  -3   51.97    2.29
  -4   1  -3   52.04    2.30
  -4   1  -3   51.35    2.22
   3  -4  -3   52.64    2.22
   1   3  -3   46.22    2.28
  -4   1  -3   52.16    2.42
   4  -1   3   50.99    2.26
  -3   4   3   48.31    2.44
  -1  -3   3   49.41    2.25
  -1  -3   3   50.11    2.29
  -3   4   3   51.88    2.29
  -1  -3   3   51.02    2.39
   4  -1   3   50.82    2.26
  -1  -3   3   51.81    2.44
  -3   4   3   50.20    2.29
  -1  -3   3   50.08    2.29
  -3   4   3   49.13    2.38
  -3   4   3   50.64    2.32
   2  -4  -3   96.13    4.47
  -4   2  -3  102.77    4.36
  -4   2  -3  104.05    4.84
  -4   2  -3   95.63    4.45
  -4   2  -3   99.41    4.46
  -4   2  -3  105.66    4.75
  -4   2  -3   98.27    4.78
   2   2  -3   98.76    4.69
   2  -4  -3  101.90    4.79
   2  -4  -3  106.16    4.69
   2  -4  -3   96.66    4.47
  -4   2  -3   92.17    4.68
   2  -4  -3  105.68    4.36
  -4   2  -3  101.81    4.52
   2   2  -3  102.59    4.80
   2   2  -3  103.35    4.48
   2   2  -3   97.61    4.47
  -2   4   3   95.77    4.47
  -2  -2   3  102.77    4.48
   4  -2   3  103.01    4.46
  -2  -2   3   96.52    4.47
  -2   4   3   91.32    4.79
  -2  -2   3  103.12    4.69
  -2   4   3   94.73    4.69
  -2   4   3  100.87    4.47
  -2   4   3   95.86    4.57
   4  -2   3  100.82    4.46
  -2  -2   3  105.63    4.80
  -2  -2   3   99.19    4.44
   1  -4  -3    7.20    0.39
   3   1  -3    7.27    0.41
   1  -4  -3    7.75    0.39
   3   1  -3    7.31    0.41
   3   1  -3    7.31    0.40
   1  -4  -3    8.07    0.39
  -4   3  -3    7.60    0.39
  -4   3  -3    7.86    0.38
  -4   3  -3    7.00    0.38
   3   1  -3    7.57    0.41
  -4   3  -3    6.69    0.39
   1  -4  -3    8.50    0.40
   1  -4  -3    8.12    0.37
  -4   3  -3    7.88    0.39
  -4   3  -3    7.07    0.38
  -4   3  -3    6.61    0.38
  -4   3  -3    7.67    0.36
  -3  -1   3    7.53    0.41
  -3  -1   3    8.01    0.41
  -1   4   3    7.74    0.40
  -3  -1   3    7.65    0.40
  -1   4   3    7.36    0.40
  -3  -1   3    7.11    0.41
  -3  -1   3    7.84    0.37
   4  -3   3    7.31    0.39
   4  -3   3    7.42    0.39
   4   0  -3    0.92    0.12
   0  -4  -3    0.97    0.12
  -4   4  -3    1.01    0.14
   4   0  -3    0.87    0.09
  -4   4  -3    1.18    0.13
   4   0  -3    0.99    0.15
   0  -4  -3    1.33    0.11
   0  -4  -3    1.29    0.13
   4   0  -3    0.90    0.12
  -4   4  -3    1.04    0.13
   0  -4  -3    0.90    0.10
  -4   4  -3    1.09    0.12
  -4   4  -3    1.07    0.12
   0  -4  -3    0.74    0.12
   0   4   3    0.85    0.13
   4  -4   3    1.10    0.14
  -4   0   3    1.10    0.12
   0   4   3    1.05    0.12
  -4   0   3    1.09    0.13
  -4   0   3    0.95    0.12
   4  -4   3    1.16    0.14
  -4   0   3    0.77    0.15
  -1  -4  -3    3.07    0.20
  -4   5  -3    3.87    0.23
   5  -1  -3    3.14    0.25
  -1  -4  -3    3.16    0.20
  -1  -4  -3    3.28    0.19
  -1  -4  -3    3.22    0.19
  -4   5  -3    3.35    0.22
  -4   5  -3    3.28    0.24
[truncated: 611,686 more chars]
