# Supplementary material for: Crystal structure of tris­{N,N-diethyl-N′-[(4-nitro­phen­yl)(oxo)meth­yl]carbamimido­thio­ato}cobalt(III)
Source: Acta Crystallogr E Crystallogr Commun. 2024 Jun 11;80(Pt 7):713–6. doi: 10.1107/S2056989024005449 (PMC11223689; doi:10.1107/S2056989024005449)
Supplement: Supplementary file 2 [file e-80-00713-Isup2.hkl]

data_I                                                                          
_shelx_title ' x14285 : space group P3bar'                                      
_shelx_refln_list_code          4                                               
_shelx_F_calc_maximum      221.80                                               
_exptl_crystal_F_000       936.00                                               
_reflns_d_resolution_high  0.8306                                               
                                                                                
loop_                                                                           
 _space_group_symop_operation_xyz                                               
 'x, y, z'                                                                      
 '-y, x-y, z'                                                                   
 '-x+y, -x, z'                                                                  
 '-x, -y, -z'                                                                   
 'y, -x+y, -z'                                                                  
 'x-y, x, -z'                                                                   
                                                                                
_cell_length_a    16.6906                                                       
_cell_length_b    16.6906                                                       
_cell_length_c     9.1346                                                       
_cell_angle_alpha  90.000                                                       
_cell_angle_beta   90.000                                                       
_cell_angle_gamma 120.000                                                       
                                                                                
_shelx_F_squared_multiplier     1.000                                           
                                                                                
loop_                                                                           
 _refln_index_h                                                                 
 _refln_index_k                                                                 
 _refln_index_l                                                                 
 _refln_F_squared_calc                                                          
 _refln_F_squared_meas                                                          
 _refln_F_squared_sigma                                                         
 _refln_observed_status                                                         
   0   1   0       2728.23       2922.61        28.03 o                         
  -1   2   0       4721.53       4585.39        39.04 o                         
   0   2   0       3357.23       3499.88        28.26 o                         
  -2   3   0       6963.24       6641.43        54.39 o                         
  -1   3   0        650.12        563.29         4.70 o                         
   0   3   0        969.68        986.10         8.14 o                         
  -3   4   0       6068.10       6080.11        49.78 o                         
  -2   4   0      13923.41      14104.65       119.39 o                         
  -1   4   0       2937.98       2876.69        24.40 o                         
   0   4   0       1466.63       1466.75        12.29 o                         
  -4   5   0        328.45        323.07         2.92 o                         
  -3   5   0        129.42        121.45         1.33 o                         
  -2   5   0       3483.15       3672.07        31.15 o                         
  -1   5   0        448.81        403.89         3.68 o                         
   0   5   0       1648.83       1690.74        14.45 o                         
  -5   6   0       1147.38       1167.90        10.08 o                         
  -4   6   0        317.02        279.09         2.67 o                         
  -3   6   0         30.10         33.47         0.79 o                         
  -2   6   0          3.82          8.60         0.57 o                         
  -1   6   0       1769.67       1672.50        14.81 o                         
   0   6   0       1245.97       1244.94        11.54 o                         
  -6   7   0         55.91         56.54         1.05 o                         
  -5   7   0         75.96         92.90         1.31 o                         
  -4   7   0       1243.24       1190.51        10.50 o                         
  -3   7   0         15.12         23.72         0.83 o                         
  -2   7   0        250.86        245.14         2.58 o                         
  -1   7   0        588.02        631.50         6.28 o                         
   0   7   0       1046.70       1008.77        14.17 o                         
  -7   8   0        368.92        294.59         4.18 o                         
  -6   8   0        325.48        305.11         4.82 o                         
  -5   8   0         99.91         99.48         1.72 o                         
  -4   8   0       3947.16       3890.56        39.22 o                         
  -3   8   0         62.99         62.64         1.42 o                         
  -2   8   0        798.89        802.97         9.28 o                         
  -1   8   0       2004.09       2177.50        33.85 o                         
   0   8   0        190.83        194.30         4.60 o                         
  -8   9   0         65.65         97.77         3.58 o                         
  -7   9   0       1708.67       1686.75        24.00 o                         
  -6   9   0       5730.40       5438.26        76.18 o                         
  -5   9   0       3498.33       3483.50        47.12 o                         
  -4   9   0        689.75        663.99         9.01 o                         
  -3   9   0         56.28         45.02         1.58 o                         
  -2   9   0        143.73        133.63         3.41 o                         
  -1   9   0        648.21        738.63        12.17 o                         
   0   9   0        837.60        830.45        10.25 o                         
  -9  10   0        496.95        485.52         5.57 o                         
  -8  10   0       2270.70       2164.39        25.00 o                         
  -7  10   0         99.18         65.68         1.68 o                         
  -6  10   0        734.30        675.14        12.50 o                         
  -5  10   0        762.06        648.50        10.19 o                         
  -4  10   0         93.84         96.89         2.22 o                         
  -3  10   0        352.61        394.06         6.35 o                         
  -2  10   0        143.98        129.72         2.25 o                         
  -1  10   0       1384.50       1352.17        13.67 o                         
   0  10   0         48.39         61.01         1.27 o                         
 -10  11   0        835.07        835.92         9.21 o                         
  -9  11   0        397.12        365.04         4.20 o                         
  -8  11   0       1118.06       1092.69        12.17 o                         
  -7  11   0       4568.52       4309.38        45.60 o                         
  -6  11   0       1606.17       1438.79        15.41 o                         
  -5  11   0        719.63        711.36         7.24 o                         
  -4  11   0       1589.36       1540.06        15.70 o                         
  -3  11   0        144.31        151.25         2.45 o                         
  -2  11   0        141.04        135.95         2.14 o                         
  -1  11   0        152.38        136.30         2.07 o                         
   0  11   0        360.70        334.08         4.07 o                         
 -11  12   0          4.99          6.10         1.00 o                         
 -10  12   0         80.92         82.26         1.91 o                         
  -9  12   0       1944.21       1897.08        21.95 o                         
  -8  12   0        714.23        714.10         8.35 o                         
  -7  12   0        402.57        395.58         4.71 o                         
  -6  12   0       2494.70       2554.91        27.18 o                         
  -5  12   0        760.87        716.03         7.92 o                         
  -4  12   0       1268.44       1228.21        13.29 o                         
  -3  12   0         75.26         85.16         1.68 o                         
  -2  12   0        210.23        183.56         2.63 o                         
  -1  12   0        651.14        614.85         6.47 o                         
   0  12   0        118.71        111.85         2.39 o                         
 -12  13   0         17.03         11.19         1.77 o                         
 -11  13   0        606.91        643.78         7.95 o                         
 -10  13   0        996.98        995.83        11.44 o                         
  -9  13   0        193.96        177.31         2.89 o                         
  -8  13   0       1196.48       1196.72        14.03 o                         
  -7  13   0         25.54         24.84         1.16 o                         
  -6  13   0        644.41        666.52         7.89 o                         
  -5  13   0         56.89         68.03         1.68 o                         
  -4  13   0         78.85         75.06         1.67 o                         
  -3  13   0         18.76         19.60         1.08 o                         
  -2  13   0        184.06        160.70         2.83 o                         
  -1  13   0         34.50         35.76         1.50 o                         
   0  13   0          4.49          1.41         1.59 o                         
 -13  14   0         55.95         59.71         1.91 o                         
 -12  14   0          6.64          7.00         1.96 o                         
 -11  14   0          1.48          0.66         0.97 o                         
 -10  14   0        452.32        471.74         6.70 o                         
  -9  14   0        153.20        176.82         3.02 o                         
  -8  14   0         27.92         32.24         1.49 o                         
  -7  14   0         33.08         32.54         1.47 o                         
  -6  14   0        294.38        281.59         4.12 o                         
  -5  14   0         99.55        105.85         3.41 o                         
  -4  14   0         12.91         16.95         0.99 o                         
  -3  14   0         12.54         14.71         1.58 o                         
  -2  14   0        159.11        161.68         3.62 o                         
  -1  14   0        190.63        210.86         4.26 o                         
   0  14   0        402.50        418.46         6.31 o                         
 -14  15   0        288.87        290.81         4.85 o                         
 -13  15   0         17.31         18.23         1.70 o                         
 -12  15   0        113.18        118.72         3.52 o                         
 -11  15   0        178.08        172.18         3.70 o                         
 -10  15   0         27.20         29.07         1.64 o                         
  -9  15   0        297.29        316.92         6.48 o                         
  -8  15   0        118.39        119.77         2.93 o                         
  -7  15   0        947.26        988.61        15.32 o                         
  -6  15   0        182.68        200.99         3.73 o                         
  -5  15   0          2.27          2.34         1.43 o                         
  -4  15   0         47.68         48.89         1.94 o                         
  -3  15   0        509.43        537.33         8.27 o                         
  -2  15   0        164.89        181.49         3.86 o                         
  -1  15   0        306.69        315.51         6.14 o                         
   0  15   0        130.21        164.93         3.63 o                         
 -15  16   0         71.15         65.83         2.35 o                         
 -14  16   0         54.70         57.93         1.94 o                         
 -13  16   0         32.82         27.57         1.89 o                         
 -12  16   0         24.48         31.36         2.14 o                         
 -11  16   0        179.00        183.61         4.49 o                         
 -10  16   0        213.67        233.49         4.57 o                         
  -9  16   0          6.66          6.88         1.41 o                         
  -8  16   0         17.05         18.81         1.51 o                         
  -7  16   0         16.52         15.90         1.44 o                         
  -6  16   0        133.36        141.38         3.67 o                         
  -5  16   0        138.34        152.57         3.55 o                         
  -4  16   0          3.33          5.68         1.69 o                         
  -3  16   0        118.54        116.03         3.16 o                         
  -2  16   0        208.74        208.83         4.23 o                         
  -1  16   0        131.93        128.84         3.00 o                         
   0  16   0         35.66         39.63         1.52 o                         
 -16  17   0        194.99        179.92         4.89 o                         
 -15  17   0          3.32          4.26         1.66 o                         
 -14  17   0          0.79          3.78         1.47 o                         
 -13  17   0         10.87          8.64         1.73 o                         
 -12  17   0         47.88         50.15         2.03 o                         
 -11  17   0          4.44          3.53         1.85 o                         
 -10  17   0         13.72         11.44         2.05 o                         
  -9  17   0         16.78         18.09         1.13 o                         
  -8  17   0        142.46        153.02         3.86 o                         
  -7  17   0         13.67         14.23         1.77 o                         
  -6  17   0         13.17         13.13         1.81 o                         
  -5  17   0         89.11         96.61         4.96 o                         
  -4  17   0         73.06         80.68         2.93 o                         
  -3  17   0         57.14         61.96         1.86 o                         
  -2  17   0          9.51         16.86         1.53 o                         
  -1  17   0        128.15        118.56         3.03 o                         
   0  17   0        126.83        114.40         3.35 o                         
 -16  18   0         19.38         18.62         1.51 o                         
 -15  18   0         27.35         26.92         1.34 o                         
 -14  18   0         23.06         15.94         1.60 o                         
 -13  18   0          6.88          9.01         1.41 o                         
 -12  18   0         26.76         28.98         1.49 o                         
 -11  18   0         76.20         82.29         2.89 o                         
 -10  18   0          8.23          4.53         2.07 o                         
  -9  18   0         46.01         40.28         2.53 o                         
  -8  18   0         95.58         87.52         3.55 o                         
  -7  18   0         54.97         58.81         2.99 o                         
  -6  18   0         22.35         16.06         1.64 o                         
  -5  18   0         35.15         31.49         1.84 o                         
  -4  18   0         54.77         49.42         2.33 o                         
  -3  18   0        387.44        340.47         7.23 o                         
  -2  18   0        174.47        165.92         7.73 o                         
 -15  19   0         44.93         40.26         4.84 o                         
 -14  19   0         73.80         58.21         6.82 o                         
 -13  19   0         32.35         37.47         1.63 o                         
 -12  19   0         47.23         53.15         2.31 o                         
 -11  19   0         92.64         83.56         3.55 o                         
 -10  19   0          2.03          2.86         1.72 o                         
  -9  19   0         72.90         76.27         3.58 o                         
  -8  19   0         12.12         10.17         1.70 o                         
  -7  19   0         11.86          9.20         1.72 o                         
  -6  19   0          3.72          2.45         1.20 o                         
  -5  19   0         64.18         52.01         4.61 o                         
  -4  19   0         66.72         60.08         2.49 o                         
 -11  20   0          2.40          2.72         1.64 o                         
 -10  20   0         12.94         10.70         1.33 o                         
  -9  20   0         12.70         12.01         2.38 o                         
   0   0   1      18216.96      15495.64       725.23 o                         
  -1   1   1       1915.05       1916.39        16.58 o                         
   0   1   1       6382.70       6364.53        58.05 o                         
   1   1   1      12713.01      13580.56       139.83 o                         
  -3   2   1      18401.18      18667.23       176.98 o                         
  -2   2   1        385.56        445.54         3.71 o                         
  -1   2   1       6426.97       6863.76        56.23 o                         
   0   2   1         19.77         11.90         0.36 o                         
   1   2   1        657.23        609.29         5.17 o                         
   2   2   1       5757.97       5714.39        48.56 o                         
  -5   3   1      21459.91      22147.53       220.45 o                         
  -4   3   1       1023.23       1101.28        10.64 o                         
  -3   3   1      49196.23      49894.77      2334.08 o                         
  -2   3   1       4475.01       4711.88        38.59 o                         
  -1   3   1       4001.00       4110.11        36.14 o                         
   0   3   1       1207.34       1136.72         9.57 o                         
   1   3   1       5642.81       5597.01        46.67 o                         
   2   3   1          9.90         18.31         0.56 o                         
   3   3   1        684.50        754.51         6.71 o                         
  -7   4   1       1432.54       1311.73        11.95 o                         
  -6   4   1        648.07        698.00         7.43 o                         
  -5   4   1      30030.72      32302.13       320.91 o                         
  -4   4   1       1018.34        848.91         8.27 o                         
  -3   4   1      17929.32      17556.11       162.86 o                         
  -2   4   1       2311.22       2304.73        19.53 o                         
  -1   4   1        555.83        575.82         4.94 o                         
   0   4   1        196.87        249.00         2.26 o                         
   1   4   1       2509.30       2422.38        19.90 o                         
   2   4   1       1017.84       1080.58         9.33 o                         
   3   4   1        154.10        136.11         1.70 o                         
   4   4   1        464.12        436.87         4.82 o                         
  -9   5   1       2931.92       2905.49        44.70 o                         
  -8   5   1       1698.24       1744.73        21.79 o                         
  -7   5   1       5501.69       5310.89        55.54 o                         
  -6   5   1       4897.66       4810.67        48.96 o                         
  -5   5   1       3900.86       3793.56        36.95 o                         
  -4   5   1        141.45        139.88         1.73 o                         
  -3   5   1        285.56        306.04         2.96 o                         
  -2   5   1        979.30       1143.53         9.80 o                         
  -1   5   1       3611.47       3633.05        30.77 o                         
   0   5   1       1253.48       1234.05        10.41 o                         
   1   5   1        706.61        657.28         5.72 o                         
   2   5   1       1287.04       1296.62        13.27 o                         
   3   5   1        460.85        471.06         5.88 o                         
   4   5   1       1168.38       1108.12        14.56 o                         
   5   5   1       1081.26       1027.86        14.67 o                         
 -11   6   1         32.51         26.36         1.49 o                         
 -10   6   1       1360.24       1320.27        19.92 o                         
  -9   6   1       3714.37       3705.17        53.91 o                         
  -8   6   1         46.78         79.24         2.12 o                         
  -7   6   1       1395.81       1379.88        16.04 o                         
  -6   6   1       3247.13       3080.78        31.50 o                         
  -5   6   1       4666.86       4487.41        45.70 o                         
  -4   6   1        950.43       1080.03         9.81 o                         
  -3   6   1       1311.18       1230.96        10.40 o                         
  -2   6   1       1138.13       1202.46        10.19 o                         
  -1   6   1         14.42         11.64         0.70 o                         
   0   6   1       1929.88       2027.85        17.90 o                         
   1   6   1          4.91          4.43         0.78 o                         
   2   6   1       1872.29       1857.70        25.00 o                         
   3   6   1       1222.10       1206.84        17.24 o                         
   4   6   1         31.89         24.91         1.58 o                         
   5   6   1       1003.91        927.04         8.95 o                         
   6   6   1       1667.82       1636.89        18.46 o                         
 -13   7   1        693.56        683.49         7.90 o                         
 -12   7   1        705.47        692.20         7.53 o                         
 -11   7   1        306.28        277.35         3.25 o                         
 -10   7   1          7.31         12.56         1.21 o                         
  -9   7   1        443.21        469.21         8.07 o                         
  -8   7   1        119.37        102.85         2.70 o                         
  -7   7   1        597.11        553.88         7.59 o                         
  -6   7   1       1127.97       1105.16        12.62 o                         
  -5   7   1       4726.82       4984.15        45.61 o                         
  -4   7   1       1109.65       1188.69        10.45 o                         
  -3   7   1       1998.47       2010.82        17.21 o                         
  -2   7   1        940.65        954.81        11.11 o                         
  -1   7   1         34.82         46.26         1.15 o                         
   0   7   1        372.47        395.38         5.35 o                         
   1   7   1         28.23         34.65         1.57 o                         
   2   7   1         22.63         17.06         1.75 o                         
   3   7   1       2770.26       2626.62        28.52 o                         
   4   7   1       4022.75       3939.05        38.96 o                         
   5   7   1          3.16          6.50         1.04 o                         
   6   7   1         14.75         17.24         1.12 o                         
   7   7   1        524.28        520.13         6.82 o                         
 -15   8   1        343.33        356.63         5.84 o                         
 -14   8   1         10.18          9.59         1.13 o                         
 -13   8   1         20.35         27.43         1.22 o                         
 -12   8   1        522.13        505.94         5.96 o                         
 -11   8   1        212.32        207.30         2.84 o                         
 -10   8   1        193.10        187.00         3.64 o                         
  -9   8   1         33.29         25.89         2.14 o                         
  -8   8   1         15.36         19.27         1.78 o                         
  -7   8   1       2646.15       2463.11        34.26 o                         
  -6   8   1        875.02        993.12        16.40 o                         
  -5   8   1        316.04        289.64         3.49 o                         
  -4   8   1        131.65         78.09         1.87 o                         
  -3   8   1        198.02        226.37         3.64 o                         
  -2   8   1        173.62        177.34         3.15 o                         
  -1   8   1         61.07         76.55         2.08 o                         
   0   8   1         25.74         29.50         1.73 o                         
   1   8   1        434.84        429.12         7.52 o                         
   2   8   1        703.81        622.63         6.45 o                         
   3   8   1        201.37        216.75         2.86 o                         
   4   8   1       1227.80       1203.12        12.97 o                         
   5   8   1        142.49        126.85         2.34 o                         
   6   8   1        389.18        407.97         5.51 o                         
   7   8   1         10.86         14.39         1.56 o                         
   8   8   1        428.02        452.30         7.77 o                         
 -17   9   1         59.86         60.22         2.78 o                         
 -16   9   1         15.16         15.87         1.98 o                         
 -15   9   1        507.27        540.80         8.99 o                         
 -14   9   1        398.45        396.38         5.98 o                         
 -13   9   1        330.71        331.61         4.59 o                         
 -12   9   1        762.18        739.72         8.01 o                         
 -11   9   1        393.85        371.56         4.27 o                         
 -10   9   1         18.14         15.06         0.96 o                         
  -9   9   1        372.24        332.88         5.01 o                         
  -8   9   1         99.34        109.79         3.29 o                         
  -7   9   1       2333.58       2413.96        42.42 o                         
  -6   9   1       2707.41       2767.48        45.64 o                         
  -5   9   1        264.59        265.49         4.20 o                         
  -4   9   1         15.47         21.27         1.58 o                         
  -3   9   1         37.12         34.63         1.72 o                         
  -2   9   1        390.90        396.31         6.27 o                         
  -1   9   1        120.21        121.48         3.11 o                         
   0   9   1       1593.07       1507.71        15.87 o                         
   1   9   1        286.27        266.05         2.92 o                         
   2   9   1        475.56        447.85         4.73 o                         
   3   9   1        732.13        721.76         7.91 o                         
   4   9   1         60.88         69.19         1.94 o                         
   5   9   1         12.66         20.65         1.54 o                         
   6   9   1        350.72        366.57         6.78 o                         
   7   9   1        150.65        143.56         3.40 o                         
   8   9   1          6.69          8.94         1.84 o                         
   9   9   1        198.38        204.39         5.29 o                         
 -19  10   1          2.31          1.96         1.75 o                         
 -18  10   1         17.21         19.45         1.86 o                         
 -17  10   1        130.13        135.58         4.33 o                         
 -16  10   1        317.85        335.48         6.87 o                         
 -15  10   1         29.30         29.81         2.25 o                         
 -14  10   1         49.84         53.64         2.06 o                         
 -13  10   1         69.51         68.17         1.69 o                         
 -12  10   1          3.91          6.90         1.27 o                         
 -11  10   1         34.04         46.14         1.22 o                         
 -10  10   1        188.42        164.06         2.50 o                         
  -9  10   1        461.40        418.68         5.02 o                         
  -8  10   1        322.41        315.82         4.59 o                         
  -7  10   1        124.58        122.85         2.44 o                         
  -6  10   1       4928.71       4785.05        74.05 o                         
  -5  10   1       5241.99       5239.66        77.19 o                         
  -4  10   1         88.53         99.07         2.58 o                         
  -3  10   1         28.36         28.78         0.95 o                         
  -2  10   1         38.29         64.89         1.34 o                         
  -1  10   1        906.82        880.35         8.49 o                         
   0  10   1         26.79         24.56         0.95 o                         
   1  10   1       1333.04       1324.77        13.21 o                         
   2  10   1         80.26         97.72         2.04 o                         
   3  10   1        465.50        456.38         5.47 o                         
   4  10   1        101.73        110.55         2.77 o                         
   5  10   1         69.19         75.50         2.51 o                         
   6  10   1        212.60        215.69         4.14 o                         
   7  10   1         21.64         20.65         1.77 o                         
   8  10   1         81.29         91.14         3.27 o                         
   9  10   1         76.17         72.16         4.21 o                         
  10  10   1         39.70         42.85         2.82 o                         
 -19  11   1         14.79         14.47         1.47 o                         
 -18  11   1        104.15        103.24         3.17 o                         
 -17  11   1         20.70         26.06         2.24 o                         
 -16  11   1         94.96        100.38         3.10 o                         
 -15  11   1         49.96         53.44         2.12 o                         
 -14  11   1        612.85        591.18         8.89 o                         
 -13  11   1       1062.00       1034.61        12.52 o                         
 -12  11   1        561.94        543.09         5.92 o                         
 -11  11   1         12.15         13.39         1.36 o                         
 -10  11   1        292.94        273.81         4.01 o                         
  -9  11   1        225.39        232.29         3.21 o                         
  -8  11   1         43.67         34.15         1.07 o                         
  -7  11   1       1776.44       1659.46        19.20 o                         
  -6  11   1          6.85          6.09         0.71 o                         
  -5  11   1       3252.13       3319.30        31.99 o                         
  -4  11   1        277.07        238.80         2.78 o                         
  -3  11   1        513.46        448.92         4.62 o                         
  -2  11   1         32.05         29.91         1.00 o                         
  -1  11   1       1043.76        936.78         9.62 o                         
   0  11   1        331.57        338.54         4.28 o                         
   1  11   1        341.83        321.90         4.11 o                         
   2  11   1        335.69        341.14         4.88 o                         
   3  11   1        484.29        489.13         6.86 o                         
   4  11   1         62.41         69.75         2.15 o                         
   5  11   1         76.40         87.92         3.39 o                         
   6  11   1          1.89          1.36         0.97 o                         
   7  11   1        130.29        146.32         4.18 o                         
   8  11   1        435.66        464.15        13.61 o                         
 -19  12   1          6.14          5.73         1.14 o                         
 -18  12   1        151.56        162.57         4.52 o                         
 -17  12   1         15.40         12.15         2.07 o                         
 -16  12   1        205.79        213.98         4.67 o                         
 -15  12   1        141.75        158.01         3.70 o                         
 -14  12   1         52.17         45.77         2.02 o                         
 -13  12   1         63.67         69.03         1.84 o                         
 -12  12   1        195.25        189.55         3.65 o                         
 -11  12   1         71.13         71.29         1.82 o                         
 -10  12   1         78.02         62.95         1.62 o                         
  -9  12   1       2342.37       2267.60        26.26 o                         
  -8  12   1         41.25         44.23         1.72 o                         
  -7  12   1       2577.71       2617.25        31.08 o                         
  -6  12   1       1292.17       1299.77        13.57 o                         
  -5  12   1        196.67        218.91         3.63 o                         
  -4  12   1          8.20         10.16         0.79 o                         
  -3  12   1       1555.59       1521.73        15.06 o                         
  -2  12   1       1286.54       1299.37        13.00 o                         
  -1  12   1        177.01        178.57         2.84 o                         
   0  12   1        334.89        364.17         4.60 o                         
   1  12   1         58.39         62.02         1.68 o                         
   2  12   1        165.56        178.57         3.42 o                         
   3  12   1         12.59         15.12         1.37 o                         
   4  12   1          1.09          0.01         1.91 o                         
   5  12   1         22.16         22.30         1.60 o                         
   6  12   1         29.83         30.31         1.85 o                         
   7  12   1         18.39         20.21         1.54 o                         
 -19  13   1          4.46          2.39         1.11 o                         
 -18  13   1        226.63        232.74         5.59 o                         
 -17  13   1        134.42        129.68         3.34 o                         
 -16  13   1         15.30         11.64         1.77 o                         
 -15  13   1         15.60         15.27         1.64 o                         
 -14  13   1         93.77         96.38         2.57 o                         
 -13  13   1         42.65         39.63         1.68 o                         
 -12  13   1         25.65         31.39         1.40 o                         
 -11  13   1       1249.07       1214.21        15.48 o                         
 -10  13   1        300.49        283.34         4.79 o                         
  -9  13   1         94.55         83.98         1.88 o                         
  -8  13   1        497.31        489.02         6.63 o                         
  -7  13   1         13.85         10.54         1.16 o                         
  -6  13   1          9.33         12.95         0.80 o                         
  -5  13   1        299.74        313.70         4.16 o                         
  -4  13   1        442.33        457.40         5.46 o                         
  -3  13   1        111.92        113.33         2.17 o                         
  -2  13   1        466.91        468.59         6.74 o                         
  -1  13   1        371.03        357.30         4.88 o                         
   0  13   1          4.51          4.46         1.18 o                         
   1  13   1         15.34         14.05         0.98 o                         
   2  13   1          2.52          2.03         1.50 o                         
   3  13   1         62.09         65.65         2.32 o                         
   4  13   1        307.07        312.37         6.52 o                         
   5  13   1          4.60          4.77         1.61 o                         
   6  13   1         61.61         59.60         3.60 o                         
 -19  14   1         72.96         60.05         4.50 o                         
 -18  14   1         32.92         33.28         1.92 o                         
 -17  14   1        439.72        436.30         7.72 o                         
 -16  14   1        206.24        232.62         4.73 o                         
 -15  14   1          2.13          4.56         1.86 o                         
 -14  14   1         31.70         30.14         1.68 o                         
 -13  14   1        192.12        214.88         4.60 o                         
 -12  14   1        473.52        470.37         7.58 o                         
 -11  14   1         58.19         60.21         2.26 o                         
 -10  14   1        574.37        588.74         8.27 o                         
  -9  14   1        116.90        127.99         3.69 o                         
  -8  14   1        287.42        292.62         4.36 o                         
  -7  14   1        136.98        141.06         2.90 o                         
  -6  14   1         14.72         17.10         1.34 o                         
  -5  14   1         39.60         43.85         1.53 o                         
  -4  14   1         21.98         24.98         1.31 o                         
  -3  14   1         30.75         24.20         1.39 o                         
  -2  14   1        232.53        250.54         4.06 o                         
  -1  14   1         15.05         17.90         1.88 o                         
   0  14   1        201.83        197.45         3.91 o                         
   1  14   1        158.19        168.75         3.47 o                         
   2  14   1         23.52         20.09         1.76 o                         
   3  14   1        112.21        111.33         3.23 o                         
   4  14   1         10.52          6.77         1.32 o                         
   5  14   1         57.33         49.26         2.36 o                         
 -18  15   1        106.48         96.61         3.53 o                         
 -17  15   1         58.91         64.28         2.82 o                         
 -16  15   1         77.61         92.37         2.89 o                         
 -15  15   1         59.12         56.56         2.35 o                         
 -14  15   1          4.53          4.59         1.66 o                         
 -13  15   1          9.39         11.88         1.99 o                         
 -12  15   1        256.00        287.59         5.57 o                         
 -11  15   1        815.55        842.99        13.44 o                         
 -10  15   1        150.58        157.89         3.89 o                         
  -9  15   1         11.67         13.96         1.41 o                         
  -8  15   1         42.02         37.67         1.68 o                         
  -7  15   1         35.84         38.11         1.85 o                         
  -6  15   1        135.46        143.38         3.90 o                         
  -5  15   1          6.46          8.45         1.18 o                         
  -4  15   1        450.15        469.83         7.17 o                         
  -3  15   1        790.82        849.30        11.62 o                         
  -2  15   1         29.85         33.82         1.73 o                         
  -1  15   1        348.58        360.17         5.97 o                         
   0  15   1        328.29        331.56         5.78 o                         
   1  15   1         23.42         23.05         1.92 o                         
   2  15   1          7.23          5.80         1.43 o                         
   3  15   1          5.82          4.98         1.27 o                         
 -18  16   1        314.49        304.01         8.17 o                         
 -17  16   1        253.80        231.31         4.68 o                         
 -16  16   1          5.45          7.36         1.72 o                         
 -15  16   1        151.74        156.54         5.92 o                         
 -14  16   1        451.27        458.80         7.36 o                         
 -13  16   1        169.77        196.39         4.43 o                         
 -12  16   1          2.27          5.12         1.55 o                         
 -11  16   1        251.08        276.84         5.59 o                         
 -10  16   1        190.18        192.83         5.63 o                         
  -9  16   1          5.55          4.39         1.04 o                         
  -8  16   1          6.96          7.48         1.73 o                         
  -7  16   1          2.29          4.67         1.59 o                         
  -6  16   1         33.94         39.91         1.82 o                         
  -5  16   1         51.00         51.24         2.16 o                         
  -4  16   1         15.74         12.84         1.68 o                         
  -3  16   1        233.82        243.58         4.68 o                         
  -2  16   1        279.68        288.23         5.25 o                         
  -1  16   1          4.20          5.92         1.69 o                         
   0  16   1          8.77         10.94         1.89 o                         
   1  16   1          7.73          9.80         1.46 o                         
   2  16   1         65.06         61.84         2.16 o                         
 -17  17   1         27.55         32.76         3.20 o                         
 -16  17   1         13.36         10.98         1.56 o                         
 -15  17   1          6.32          5.87         1.71 o                         
 -14  17   1         44.69         38.33         1.88 o                         
 -13  17   1        120.92        123.90         3.62 o                         
 -12  17   1         28.64         33.96         2.33 o                         
 -11  17   1          9.64         10.60         1.96 o                         
 -10  17   1         16.77         13.90         1.80 o                         
  -9  17   1          7.28          7.70         1.61 o                         
  -8  17   1         45.64         34.24         1.47 o                         
  -7  17   1         76.98         86.39         2.58 o                         
  -6  17   1         16.69         16.52         1.63 o                         
  -5  17   1        114.47        112.41         3.04 o                         
  -4  17   1        224.77        222.96         7.98 o                         
  -3  17   1         32.11         25.32         1.75 o                         
  -2  17   1        270.03        248.91         5.00 o                         
  -1  17   1         89.77         97.64         2.96 o                         
   0  17   1          4.97          4.76         1.33 o                         
 -16  18   1         82.06         72.57         5.73 o                         
 -15  18   1        209.08        194.01         7.17 o                         
 -14  18   1        114.40        112.72         3.57 o                         
 -13  18   1         25.99         24.24         1.58 o                         
 -12  18   1         55.05         56.06         4.74 o                         
 -11  18   1         43.08         39.71         1.92 o                         
 -10  18   1          2.55          3.60         1.29 o                         
  -9  18   1         93.50         96.37         3.57 o                         
  -8  18   1          7.55          8.26         1.80 o                         
  -7  18   1         21.10         21.27         1.42 o                         
  -6  18   1         10.42         10.47         1.56 o                         
  -5  18   1          1.09          0.45         1.39 o                         
  -4  18   1        129.45        131.65         2.91 o                         
  -3  18   1         57.00         58.80         2.25 o                         
  -2  18   1          1.10          1.61         1.15 o                         
 -14  19   1        124.71        111.00         3.39 o                         
 -13  19   1         50.68         39.13         2.41 o                         
 -12  19   1         15.38         16.32         1.74 o                         
 -11  19   1          7.02          6.39         1.48 o                         
 -10  19   1         17.35         13.40         1.53 o                         
  -9  19   1         14.90         13.44         1.51 o                         
  -8  19   1          7.44          5.43         1.29 o                         
  -7  19   1         10.17          6.41         1.74 o                         
  -6  19   1         86.46         75.02         4.21 o                         
  -5  19   1         37.13         34.15         2.37 o                         
 -10  20   1         49.26         43.24         6.32 o                         
   0   0   2       3138.60       3188.44        48.78 o                         
  -1   1   2        482.22        496.04         4.25 o                         
   0   1   2       3057.95       3034.43        26.14 o                         
   1   1   2      14945.16      15505.65       135.95 o                         
  -3   2   2        163.29        197.85         1.86 o                         
  -2   2   2       5110.22       5200.95        45.56 o                         
  -1   2   2        565.73        557.13         5.15 o                         
   0   2   2        557.94        575.26         5.66 o                         
   1   2   2       2516.16       2637.95        22.38 o                         
   2   2   2        444.21        440.99         3.87 o                         
  -5   3   2       2748.68       2665.89        21.93 o                         
  -4   3   2       4711.84       4592.53        38.85 o                         
  -3   3   2       4989.23       4929.32        41.02 o                         
  -2   3   2        562.60        511.36         4.35 o                         
  -1   3   2        275.77        276.45         2.88 o                         
   0   3   2       1018.35        971.93         8.88 o                         
   1   3   2       1425.67       1500.24        13.07 o                         
   2   3   2        100.51        101.91         1.33 o                         
   3   3   2       4607.28       4437.58        38.27 o                         
  -7   4   2        499.98        591.91         7.61 o                         
  -6   4   2       3768.11       3660.69        35.53 o                         
  -5   4   2       9922.25       9980.08        92.87 o                         
  -4   4   2       3497.54       3747.30        34.85 o                         
  -3   4   2        284.59        306.85         2.69 o                         
  -2   4   2        431.49        435.75         3.83 o                         
  -1   4   2        235.06        257.74         2.61 o                         
   0   4   2        260.65        247.80         2.70 o                         
   1   4   2        660.51        674.13         6.29 o                         
   2   4   2        855.64        891.25         8.23 o                         
   3   4   2       2475.16       2563.13        30.01 o                         
   4   4   2       3545.03       3364.79        45.46 o                         
  -9   5   2        587.75        583.26         9.66 o                         
  -8   5   2        645.18        558.83         8.02 o                         
  -7   5   2       1180.86       1147.39        12.42 o                         
  -6   5   2       5085.48       4931.97        49.03 o                         
  -5   5   2       5531.31       5464.10        50.85 o                         
  -4   5   2      12026.09      12036.92       111.80 o                         
  -3   5   2        390.86        425.37         3.78 o                         
  -2   5   2        457.38        448.81         4.06 o                         
  -1   5   2         29.72         39.07         0.89 o                         
   0   5   2        812.67        827.66         8.32 o                         
   1   5   2        932.71        912.89        10.15 o                         
   2   5   2        345.04        335.67         6.18 o                         
   3   5   2        258.88        279.52         4.20 o                         
   4   5   2       1759.36       1754.56        23.59 o                         
   5   5   2       2474.27       2361.22        27.10 o                         
 -11   6   2       1544.90       1501.60        15.30 o                         
 -10   6   2       1145.28       1083.01        12.68 o                         
  -9   6   2         57.26         54.88         2.35 o                         
  -8   6   2       3967.81       3959.37        52.35 o                         
  -7   6   2        538.94        538.16         6.88 o                         
  -6   6   2      18056.55      17907.69       187.04 o                         
  -5   6   2        155.64        115.55         1.84 o                         
  -4   6   2        116.25        123.42         1.45 o                         
  -3   6   2       1513.00       1383.80        12.32 o                         
  -2   6   2       3809.29       3669.49        34.13 o                         
  -1   6   2       3756.12       3647.10        40.36 o                         
   0   6   2        499.42        544.38         7.15 o                         
   1   6   2         24.85         22.49         1.57 o                         
   2   6   2       1105.68       1134.01        17.09 o                         
   3   6   2        126.69        128.37         3.19 o                         
   4   6   2         35.63         45.75         0.99 o                         
   5   6   2        945.83        926.38        10.34 o                         
   6   6   2        305.09        300.63         4.16 o                         
 -13   7   2         12.44         16.52         0.90 o                         
 -12   7   2        140.27        129.08         2.24 o                         
 -11   7   2         72.10         62.79         1.31 o                         
 -10   7   2       2522.01       2455.67        30.66 o                         
  -9   7   2         13.20         20.61         1.84 o                         
  -8   7   2       8455.73       8177.24       118.42 o                         
  -7   7   2         17.28         28.64         1.66 o                         
  -6   7   2       7187.88       7298.44        92.60 o                         
  -5   7   2       1956.60       1992.28        24.45 o                         
  -4   7   2        502.58        479.51         5.00 o                         
  -3   7   2        311.48        373.77         5.03 o                         
  -2   7   2       2397.05       2637.02        35.28 o                         
  -1   7   2         23.96         25.90         1.53 o                         
   0   7   2       1912.90       2100.22        29.51 o                         
   1   7   2         24.68         35.82         1.86 o                         
   2   7   2         83.44         83.55         2.59 o                         
   3   7   2       1607.07       1512.24        14.77 o                         
   4   7   2        154.53        150.01         2.15 o                         
   5   7   2        161.63        156.43         2.79 o                         
   6   7   2         39.85         45.69         1.42 o                         
   7   7   2        902.69        878.19        11.97 o                         
 -15   8   2        277.53        271.29         5.04 o                         
 -14   8   2        118.62        105.17         3.16 o                         
 -13   8   2        432.73        426.91         5.88 o                         
 -12   8   2         59.23         54.82         1.61 o                         
 -11   8   2         81.72         75.92         1.72 o                         
 -10   8   2        488.69        469.41         5.38 o                         
  -9   8   2        933.89        957.36        13.92 o                         
  -8   8   2       2897.42       2847.79        43.92 o                         
  -7   8   2         67.08         93.82         2.93 o                         
  -6   8   2        866.05        909.76        13.86 o                         
  -5   8   2         34.60         26.87         1.81 o                         
  -4   8   2        130.61        178.28         2.93 o                         
  -3   8   2        927.68       1197.98        17.12 o                         
  -2   8   2         17.94         26.12         1.64 o                         
  -1   8   2         34.63         59.45         1.98 o                         
   0   8   2          4.91          6.56         1.65 o                         
   1   8   2        324.57        313.61         4.00 o                         
   2   8   2       1154.77       1183.63        11.88 o                         
   3   8   2         27.06         20.05         0.94 o                         
   4   8   2         35.39         37.58         1.27 o                         
   5   8   2         19.55         19.38         1.22 o                         
   6   8   2        513.27        542.63         7.51 o                         
   7   8   2        624.44        638.03        10.50 o                         
   8   8   2        869.80        880.31        14.87 o                         
 -17   9   2         92.56         86.79         3.25 o                         
 -16   9   2        101.17        112.73         3.78 o                         
 -15   9   2       1629.90       1681.28        26.63 o                         
 -14   9   2        285.10        292.56         6.88 o                         
 -13   9   2         50.35         48.86         1.81 o                         
 -12   9   2        574.58        549.66         6.85 o                         
 -11   9   2         11.51         11.47         1.24 o                         
 -10   9   2         73.34         65.32         1.44 o                         
  -9   9   2        669.41        628.37         7.38 o                         
  -8   9   2        562.98        590.42         8.53 o                         
  -7   9   2        869.61        829.28        15.42 o                         
  -6   9   2       1314.85       1426.97        30.18 o                         
  -5   9   2        130.72        111.61         2.31 o                         
  -4   9   2        262.23        284.19         4.84 o                         
  -3   9   2       1071.02       1101.08        15.90 o                         
  -2   9   2        132.60        141.37         3.40 o                         
  -1   9   2         12.65         16.85         0.83 o                         
   0   9   2         95.78        121.42         1.91 o                         
   1   9   2         53.76         57.71         1.17 o                         
   2   9   2        133.42        120.33         1.82 o                         
   3   9   2        350.71        340.65         4.07 o                         
   4   9   2          2.02          4.90         1.13 o                         
   5   9   2          8.66         13.61         1.33 o                         
   6   9   2        252.46        267.80         4.80 o                         
   7   9   2          6.13          6.94         2.19 o                         
   8   9   2        113.44        140.89         3.97 o                         
   9   9   2         84.96        100.31         3.51 o                         
 -19  10   2         36.72         34.15         1.54 o                         
 -18  10   2         47.19         48.53         2.33 o                         
 -17  10   2        276.45        293.80         6.16 o                         
 -16  10   2        706.47        709.96        12.33 o                         
 -15  10   2         18.57         24.30         2.05 o                         
 -14  10   2         26.66         26.50         1.76 o                         
 -13  10   2          5.42          5.39         1.39 o                         
 -12  10   2         22.70         20.96         1.23 o                         
 -11  10   2         17.07         20.82         1.35 o                         
 -10  10   2         96.24         83.40         1.79 o                         
  -9  10   2         12.62          9.91         1.06 o                         
  -8  10   2        480.26        495.68         6.41 o                         
  -7  10   2        115.10        114.07         2.23 o                         
  -6  10   2       1044.81        945.79        11.39 o                         
  -5  10   2         95.38         90.67         1.39 o                         
  -4  10   2        293.71        311.98         3.41 o                         
  -3  10   2        931.12        938.42         9.04 o                         
  -2  10   2       2736.61       2669.77        23.66 o                         
  -1  10   2        394.79        317.62         3.29 o                         
   0  10   2        762.21        729.12         7.06 o                         
   1  10   2       1406.88       1367.94        13.36 o                         
   2  10   2        641.48        637.92         6.27 o                         
   3  10   2        135.19        139.02         2.40 o                         
   4  10   2         39.89         38.79         1.54 o                         
   5  10   2          2.21          2.02         1.40 o                         
   6  10   2        564.30        604.64         9.68 o                         
   7  10   2        895.81        953.98        20.68 o                         
   8  10   2         46.78         41.23         1.78 o                         
   9  10   2        124.71        129.81         5.18 o                         
 -19  11   2         95.01         84.02         3.02 o                         
 -18  11   2          2.49          2.58         1.86 o                         
 -17  11   2        308.70        320.49         7.64 o                         
 -16  11   2        230.86        237.49         5.31 o                         
 -15  11   2         10.72         11.98         1.91 o                         
 -14  11   2         38.78         42.14         1.76 o                         
 -13  11   2        161.83        160.69         3.49 o                         
 -12  11   2         99.16         98.74         2.26 o                         
 -11  11   2        262.55        255.13         3.50 o                         
 -10  11   2         83.13         80.62         2.07 o                         
  -9  11   2         85.88         75.27         1.87 o                         
  -8  11   2         38.56         31.26         1.21 o                         
  -7  11   2        687.25        670.68         7.45 o                         
  -6  11   2        177.66        142.57         2.35 o                         
  -5  11   2        172.56        171.97         2.24 o                         
  -4  11   2         57.90         54.43         1.28 o                         
  -3  11   2        125.99        131.98         2.01 o                         
  -2  11   2        869.18        843.37         8.21 o                         
  -1  11   2       1068.00       1094.42        10.59 o                         
   0  11   2          4.37          7.22         0.91 o                         
   1  11   2        504.80        512.53         5.84 o                         
   2  11   2         13.90         15.67         1.43 o                         
   3  11   2        541.71        611.32         8.95 o                         
   4  11   2         23.14         18.86         1.54 o                         
   5  11   2         24.81         28.04         1.49 o                         
   6  11   2          3.90          1.94         1.85 o                         
   7  11   2        106.79        110.84         4.00 o                         
   8  11   2         53.54         54.88         2.32 o                         
 -19  12   2          5.46          3.30         1.02 o                         
 -18  12   2        158.33        158.29         5.05 o                         
 -17  12   2         36.72         39.06         1.69 o                         
 -16  12   2         36.97         41.42         1.97 o                         
 -15  12   2        190.54        186.09         3.92 o                         
 -14  12   2         83.85         88.23         2.54 o                         
 -13  12   2         95.93        102.32         2.58 o                         
 -12  12   2         17.62         19.12         1.60 o                         
 -11  12   2        140.75        129.88         2.86 o                         
 -10  12   2         42.14         61.30         1.79 o                         
  -9  12   2         16.64         19.78         1.28 o                         
  -8  12   2          2.30          5.51         0.91 o                         
  -7  12   2        561.35        545.74         6.57 o                         
  -6  12   2        510.91        518.31         6.09 o                         
  -5  12   2         51.68         57.18         1.25 o                         
  -4  12   2       1221.18       1244.33        12.01 o                         
  -3  12   2       2472.61       2412.43        23.17 o                         
  -2  12   2        866.88        867.46         8.33 o                         
  -1  12   2       1217.22       1216.64        13.45 o                         
   0  12   2       1338.61       1388.45        15.62 o                         
   1  12   2        170.39        183.72         3.05 o                         
   2  12   2        267.66        266.54         4.33 o                         
   3  12   2         95.98         99.24         2.71 o                         
   4  12   2        186.43        190.09         3.80 o                         
   5  12   2         16.20         13.90         1.02 o                         
   6  12   2        130.82        120.81         3.73 o                         
   7  12   2         77.97         61.31         3.51 o                         
 -19  13   2          1.95          1.77         1.46 o                         
 -18  13   2        234.16        216.35         4.42 o                         
 -17  13   2         50.69         46.93         1.80 o                         
 -16  13   2         99.18         85.80         2.92 o                         
 -15  13   2        144.60        144.08         4.26 o                         
 -14  13   2        257.77        256.32         6.49 o                         
 -13  13   2        104.35        108.39         3.76 o                         
 -12  13   2        122.52        127.05         2.99 o                         
 -11  13   2        475.31        490.31         7.21 o                         
 -10  13   2        558.12        512.71         7.34 o                         
  -9  13   2        123.79        133.80         3.38 o                         
  -8  13   2        860.89        837.74        10.06 o                         
  -7  13   2         84.79         93.02         2.08 o                         
  -6  13   2         78.97         71.97         1.84 o                         
  -5  13   2        428.98        434.03         5.32 o                         
  -4  13   2        296.02        294.07         3.59 o                         
  -3  13   2         82.25         77.33         1.83 o                         
  -2  13   2       1690.90       1706.60        20.73 o                         
  -1  13   2        208.12        223.97         4.57 o                         
   0  13   2          6.50          5.61         1.39 o                         
   1  13   2         15.40         15.54         1.46 o                         
   2  13   2         48.46         50.87         1.63 o                         
   3  13   2        259.61        269.97         4.44 o                         
   4  13   2        338.43        349.97         8.12 o                         
   5  13   2          5.75          2.65         2.02 o                         
   6  13   2          7.63          4.63         1.66 o                         
 -19  14   2          7.69          6.65         1.38 o                         
 -18  14   2         55.36         46.34         3.87 o                         
 -17  14   2         28.51         33.79         1.70 o                         
 -16  14   2         32.94         30.58         1.91 o                         
 -15  14   2         65.76         79.14         2.57 o                         
 -14  14   2        135.69        141.27         3.97 o                         
 -13  14   2        199.41        204.11         4.45 o                         
 -12  14   2        196.05        195.41         4.29 o                         
 -11  14   2          8.35          7.91         1.87 o                         
 -10  14   2        567.51        590.26        11.35 o                         
  -9  14   2        169.25        152.04         3.91 o                         
  -8  14   2         66.60         73.73         1.97 o                         
  -7  14   2         21.55         23.15         1.39 o                         
  -6  14   2        196.04        181.21         3.32 o                         
  -5  14   2        273.56        260.15         4.27 o                         
  -4  14   2        315.46        342.78         6.14 o                         
  -3  14   2         51.73         50.12         1.59 o                         
  -2  14   2        883.67        924.24        13.49 o                         
  -1  14   2        111.50        122.52         3.14 o                         
   0  14   2         30.99         37.19         1.74 o                         
   1  14   2          3.47          2.94         1.63 o                         
   2  14   2         45.66         38.12         2.03 o                         
   3  14   2          7.73          3.51         1.44 o                         
   4  14   2         14.26          9.46         1.81 o                         
   5  14   2         27.39         31.59         3.37 o                         
 -18  15   2         11.12         10.91         1.86 o                         
 -17  15   2         58.58         58.97         2.13 o                         
 -16  15   2        127.13        142.32         3.65 o                         
 -15  15   2        258.03        262.90         5.25 o                         
 -14  15   2        159.99        157.14         4.48 o                         
 -13  15   2        217.33        238.71         5.18 o                         
 -12  15   2        954.30        993.84        16.67 o                         
 -11  15   2          9.24         13.95         1.97 o                         
 -10  15   2        134.08        139.40         3.49 o                         
  -9  15   2         14.38         20.41         2.03 o                         
  -8  15   2        248.79        264.32         4.82 o                         
  -7  15   2        394.31        401.38         6.85 o                         
  -6  15   2        116.10        117.93         3.09 o                         
  -5  15   2         94.43        105.74         2.84 o                         
  -4  15   2        177.94        204.75         3.87 o                         
  -3  15   2        274.30        305.13         4.88 o                         
  -2  15   2         89.04         90.56         2.34 o                         
  -1  15   2        130.65        128.99         3.69 o                         
   0  15   2         59.11         57.97         2.80 o                         
   1  15   2         91.56         87.90         2.96 o                         
   2  15   2         16.07         12.50         1.83 o                         
   3  15   2         17.82         15.19         1.88 o                         
 -18  16   2         52.81         53.92         3.79 o                         
 -17  16   2          7.86          6.70         1.10 o                         
 -16  16   2          3.23          2.20         1.68 o                         
 -15  16   2        363.80        391.90        11.21 o                         
 -14  16   2        739.51        772.73        13.99 o                         
 -13  16   2        212.07        221.90         4.90 o                         
 -12  16   2        161.07        168.75         4.17 o                         
 -11  16   2        253.44        274.88         5.61 o                         
 -10  16   2          7.73         12.19         1.94 o                         
  -9  16   2        119.85        114.17         3.63 o                         
  -8  16   2         25.65         20.64         2.03 o                         
  -7  16   2        107.84        111.83         2.87 o                         
  -6  16   2          2.77          4.66         1.47 o                         
  -5  16   2        118.07        117.85         3.03 o                         
  -4  16   2          0.39          1.83         1.19 o                         
  -3  16   2        387.20        399.79         7.16 o                         
  -2  16   2        272.90        291.00         6.11 o                         
  -1  16   2         20.66         20.55         1.22 o                         
   0  16   2         32.15         27.62         1.80 o                         
   1  16   2         40.41         46.92         3.08 o                         
   2  16   2          5.88          6.74         3.37 o                         
 -17  17   2         68.53         62.45         3.20 o                         
 -16  17   2         82.52         71.01         3.47 o                         
 -15  17   2          6.67          6.82         1.86 o                         
 -14  17   2        238.90        244.75         6.60 o                         
 -13  17   2        427.26        447.46         9.76 o                         
 -12  17   2         79.27         68.62         2.41 o                         
 -11  17   2         37.67         38.44         2.13 o                         
 -10  17   2         41.39         43.84         2.39 o                         
  -9  17   2         16.84         17.71         1.90 o                         
  -8  17   2        119.92        117.21         4.97 o                         
  -7  17   2          8.50         10.57         1.06 o                         
  -6  17   2         17.97         20.26         1.37 o                         
  -5  17   2         18.15         20.77         1.94 o                         
  -4  17   2         26.96         27.75         1.75 o                         
  -3  17   2         54.12         49.66         2.10 o                         
  -2  17   2         42.04         37.71         2.48 o                         
  -1  17   2         12.46         10.26         1.46 o                         
   0  17   2          1.57          0.12         0.94 o                         
 -16  18   2         31.30         23.15         1.48 o                         
 -15  18   2        102.12        101.32         4.11 o                         
 -14  18   2         19.36         19.76         1.87 o                         
 -13  18   2        100.15        107.08         3.68 o                         
 -12  18   2         59.44         59.64         2.95 o                         
 -11  18   2          2.03          0.99         1.29 o                         
 -10  18   2          4.39          5.02         1.47 o                         
  -9  18   2         15.96         16.32         1.42 o                         
  -8  18   2          8.61         12.73         1.75 o                         
  -7  18   2         44.21         46.62         2.10 o                         
  -6  18   2         25.29         20.98         1.81 o                         
  -5  18   2         17.73         16.40         1.26 o                         
  -4  18   2         46.05         42.73         2.71 o                         
  -3  18   2         17.33         17.81         1.20 o                         
  -2  18   2         22.99         24.77         1.55 o                         
 -14  19   2        101.75         84.36         2.45 o                         
 -13  19   2          7.46          4.66         0.93 o                         
 -12  19   2          8.95          8.79         1.48 o                         
 -11  19   2          6.94          7.60         1.81 o                         
 -10  19   2          0.64         -0.48         1.70 o                         
  -9  19   2         33.16         23.70         3.28 o                         
  -8  19   2         29.89         34.90         1.98 o                         
  -7  19   2          1.41          1.89         1.50 o                         
  -6  19   2         17.85         17.18         6.03 o                         
  -5  19   2          8.80          8.92         1.58 o                         
   0   0   3       1165.96       1178.46        18.30 o                         
  -1   1   3          0.09          2.98         0.43 o                         
   0   1   3       1208.47       1200.18        10.52 o                         
   1   1   3        177.40        171.68         1.87 o                         
  -3   2   3       1418.04       1444.42        12.41 o                         
  -2   2   3        195.97        185.39         1.93 o                         
  -1   2   3       6902.19       7055.58        64.39 o                         
   0   2   3        375.31        404.76         4.01 o                         
   1   2   3        118.97        140.94         1.70 o                         
   2   2   3       2089.75       1975.99        16.91 o                         
  -5   3   3        531.20        533.36         4.80 o                         
  -4   3   3       3706.72       3681.43        30.19 o                         
  -3   3   3         57.71         45.89         0.83 o                         
  -2   3   3       2719.91       2629.04        22.37 o                         
  -1   3   3       1219.69       1222.27        11.38 o                         
   0   3   3         36.34         36.36         0.93 o                         
   1   3   3       1428.43       1397.94        12.98 o                         
   2   3   3       4391.48       4650.25        45.24 o                         
   3   3   3       4346.50       4376.74        52.39 o                         
  -7   4   3        196.08        186.92         4.15 o                         
  -6   4   3       4715.49       4622.29        44.96 o                         
  -5   4   3      18401.30      18585.44       162.19 o                         
  -4   4   3          9.60         15.38         0.75 o                         
  -3   4   3       2072.05       2139.12        17.96 o                         
  -2   4   3       4352.01       4260.17        36.15 o                         
  -1   4   3        303.97        317.96         3.24 o                         
   0   4   3         21.87         43.52         1.10 o                         
   1   4   3        109.83        135.33         2.11 o                         
   2   4   3        265.09        346.32         6.16 o                         
   3   4   3       1244.73       1188.24        15.59 o                         
   4   4   3        177.15        151.19         3.77 o                         
  -9   5   3        434.07        403.25         5.63 o                         
  -8   5   3        298.49        254.31         5.27 o                         
  -7   5   3       2119.67       1903.25        25.62 o                         
  -6   5   3         86.11         90.04         1.87 o                         
  -5   5   3       6975.28       6594.47        64.09 o                         
  -4   5   3       1375.99       1236.87        10.53 o                         
  -3   5   3        183.40        225.96         2.47 o                         
  -2   5   3         33.91         46.73         1.11 o                         
  -1   5   3       2310.45       2115.29        23.55 o                         
   0   5   3       1216.04       1100.24        14.38 o                         
   1   5   3       3476.10       3782.69        55.53 o                         
   2   5   3       2798.03       2959.15        43.59 o                         
   3   5   3        772.48        827.41        11.55 o                         
   4   5   3        273.56        259.87         3.82 o                         
   5   5   3         16.76         21.44         0.93 o                         
 -11   6   3         22.97         19.23         1.09 o                         
 -10   6   3        406.45        411.66         5.60 o                         
  -9   6   3        445.10        430.99         6.57 o                         
  -8   6   3          8.15         15.37         1.88 o                         
  -7   6   3       4843.09       4816.21        77.80 o                         
  -6   6   3      10385.29      10190.21       133.97 o                         
  -5   6   3        645.95        681.25        10.20 o                         
  -4   6   3       1048.77        988.65        10.81 o                         
  -3   6   3       1574.76       1557.23        18.45 o                         
  -2   6   3        310.99        290.09         4.50 o                         
  -1   6   3       1237.49       1387.17        19.60 o                         
   0   6   3        938.77        875.73        13.35 o                         
   1   6   3        137.34        146.46         3.42 o                         
   2   6   3        383.89        446.81         7.37 o                         
   3   6   3         53.09         54.70         1.32 o                         
   4   6   3         82.01         92.52         1.85 o                         
   5   6   3         23.41         20.84         1.13 o                         
   6   6   3         35.25         33.07         1.31 o                         
 -13   7   3         22.56         25.52         1.45 o                         
 -12   7   3        644.08        631.45        10.54 o                         
 -11   7   3        586.32        535.63         7.34 o                         
 -10   7   3          4.08          3.73         1.16 o                         
  -9   7   3         29.48         21.12         1.43 o                         
  -8   7   3        949.28        875.91        14.86 o                         
  -7   7   3         11.57         14.18         1.77 o                         
  -6   7   3       2329.51       2182.69        36.07 o                         
  -5   7   3       1340.60       1327.41        20.72 o                         
  -4   7   3         33.32         28.83         1.05 o                         
  -3   7   3        127.01        127.26         2.85 o                         
  -2   7   3       2035.15       2082.30        29.21 o                         
  -1   7   3       2215.16       2233.48        31.39 o                         
   0   7   3        487.05        475.84         7.82 o                         
   1   7   3        442.79        384.42         5.58 o                         
   2   7   3       1012.16       1055.89        10.68 o                         
   3   7   3        536.33        529.47         5.51 o                         
   4   7   3        136.57        131.28         2.21 o                         
   5   7   3        442.72        440.51         6.21 o                         
   6   7   3        616.48        633.13         8.63 o                         
   7   7   3        290.17        305.26         6.14 o                         
 -15   8   3        322.65        322.13         6.54 o                         
 -14   8   3        227.14        237.93         4.83 o                         
 -13   8   3       1411.01       1310.61        19.46 o                         
 -12   8   3         80.67         74.05         1.96 o                         
 -11   8   3         30.50         23.59         1.34 o                         
 -10   8   3        577.93        552.92         7.28 o                         
  -9   8   3       1965.29       1923.38        22.39 o                         
  -8   8   3       2035.35       1986.39        27.37 o                         
  -7   8   3        564.70        599.96        12.26 o                         
  -6   8   3        182.47        182.36         4.49 o                         
  -5   8   3         25.98         20.67         1.89 o                         
  -4   8   3        118.02        151.39         3.02 o                         
  -3   8   3        107.75         96.39         2.82 o                         
  -2   8   3         13.86         15.08         1.69 o                         
  -1   8   3         54.59         69.11         1.85 o                         
   0   8   3         81.79        111.14         1.66 o                         
   1   8   3        229.82        238.53         2.66 o                         
   2   8   3         41.45         45.98         1.08 o                         
   3   8   3        601.71        564.81         5.65 o                         
   4   8   3        153.30        163.99         2.93 o                         
   5   8   3        800.07        788.60        10.88 o                         
   6   8   3        132.71        136.63         3.14 o                         
   7   8   3         73.27         81.38         3.46 o                         
   8   8   3        187.80        188.47         4.72 o                         
 -17   9   3         27.16         35.48         2.47 o                         
 -16   9   3        258.09        272.80         5.70 o                         
 -15   9   3         42.43         49.45         2.02 o                         
 -14   9   3          2.61          3.05         1.83 o                         
 -13   9   3         15.04         17.80         1.63 o                         
 -12   9   3         86.42         99.63         2.37 o                         
 -11   9   3       1266.45       1166.04        15.32 o                         
 -10   9   3        163.48        147.88         2.82 o                         
  -9   9   3       1369.59       1311.62        14.56 o                         
  -8   9   3        300.09        296.93         4.85 o                         
  -7   9   3        291.87        276.24         6.58 o                         
  -6   9   3         16.54         21.02         1.29 o                         
  -5   9   3         29.49         33.62         1.37 o                         
  -4   9   3        671.77        612.67         7.07 o                         
  -3   9   3       1435.72       1452.85        15.11 o                         
  -2   9   3        422.08        421.16         5.51 o                         
  -1   9   3       1884.31       1793.61        16.58 o                         
   0   9   3       1332.05       1312.21        11.82 o                         
   1   9   3        399.59        375.19         3.95 o                         
   2   9   3        793.40        789.12         7.76 o                         
   3   9   3        596.62        652.51         7.30 o                         
   4   9   3        396.38        402.98         6.95 o                         
   5   9   3        321.44        328.83         5.62 o                         
   6   9   3       1247.09       1290.65        20.39 o                         
   7   9   3         83.64         92.11         3.28 o                         
   8   9   3        378.90        392.63         8.16 o                         
   9   9   3        166.49        171.21         4.32 o                         
 -19  10   3          1.33          3.65         1.14 o                         
 -18  10   3        357.83        385.19         7.89 o                         
 -17  10   3        251.58        244.38         6.31 o                         
 -16  10   3        450.78        457.83         8.36 o                         
 -15  10   3        161.26        150.08         3.89 o                         
 -14  10   3         46.36         52.52         2.03 o                         
 -13  10   3       1641.98       1571.69        22.74 o                         
 -12  10   3         76.14         63.42         1.90 o                         
 -11  10   3       2706.37       2548.36        31.74 o                         
 -10  10   3        225.10        209.65         3.56 o                         
  -9  10   3        244.83        240.87         3.69 o                         
  -8  10   3         21.98         27.04         1.32 o                         
  -7  10   3         42.31         34.21         1.43 o                         
  -6  10   3         23.52         25.23         1.09 o                         
  -5  10   3         37.84         28.74         1.09 o                         
  -4  10   3         27.11         29.04         0.94 o                         
  -3  10   3        902.52        907.90         8.45 o                         
  -2  10   3       2001.80       2006.85        17.85 o                         
  -1  10   3        189.48        188.85         2.39 o                         
   0  10   3        553.13        545.31         5.47 o                         
   1  10   3         36.07         33.32         1.14 o                         
   2  10   3         20.43         26.25         1.24 o                         
   3  10   3        576.59        589.30         7.77 o                         
   4  10   3         12.82         13.69         1.42 o                         
   5  10   3        222.59        220.21         4.46 o                         
   6  10   3         71.45         70.65         2.46 o                         
   7  10   3        227.71        239.77         5.08 o                         
   8  10   3         65.53         68.57         3.11 o                         
   9  10   3         98.94         85.36         2.50 o                         
 -19  11   3        100.52         94.36         2.93 o                         
 -18  11   3         20.21         21.21         1.95 o                         
 -17  11   3        140.24        157.86         4.18 o                         
 -16  11   3         18.37         23.01         2.09 o                         
 -15  11   3         36.15         41.20         2.07 o                         
 -14  11   3         20.92         17.94         1.72 o                         
 -13  11   3        208.80        198.63         3.78 o                         
 -12  11   3        828.70        794.90        10.65 o                         
 -11  11   3        139.67        132.00         2.77 o                         
 -10  11   3         65.30         68.10         1.98 o                         
  -9  11   3         52.99         51.99         1.65 o                         
  -8  11   3        168.35        179.67         3.20 o                         
  -7  11   3        412.02        391.57         5.08 o                         
  -6  11   3        291.83        297.23         4.08 o                         
  -5  11   3         69.80         56.42         1.78 o                         
  -4  11   3         47.99         43.05         1.05 o                         
  -3  11   3        761.82        732.27         6.96 o                         
  -2  11   3       2784.65       2783.57        28.53 o                         
  -1  11   3        860.35        835.51         8.58 o                         
   0  11   3        205.32        193.58         2.61 o                         
   1  11   3         11.06         12.47         1.27 o                         
   2  11   3        206.66        222.39         3.69 o                         
   3  11   3        416.58        461.02         6.60 o                         
   4  11   3        198.80        214.91         4.02 o                         
   5  11   3        149.41        169.06         4.44 o                         
   6  11   3         67.60         74.50         2.65 o                         
   7  11   3        209.00        210.71         4.76 o                         
   8  11   3        119.17        104.96         4.21 o                         
 -19  12   3          4.45          4.08         1.01 o                         
 -18  12   3         35.34         31.08         2.57 o                         
 -17  12   3          5.44          2.96         1.65 o                         
 -16  12   3         67.03         68.37         2.10 o                         
 -15  12   3        123.85        107.87         3.10 o                         
 -14  12   3         85.03         74.65         2.12 o                         
 -13  12   3         97.27         91.32         2.37 o                         
 -12  12   3        108.57        105.11         3.21 o                         
 -11  12   3         18.20         13.47         1.61 o                         
 -10  12   3         20.89         24.25         1.67 o                         
  -9  12   3         40.68         33.30         1.55 o                         
  -8  12   3         14.79         16.27         1.45 o                         
  -7  12   3          7.99         10.07         1.08 o                         
  -6  12   3         23.77         26.11         1.13 o                         
  -5  12   3         72.83         83.30         1.96 o                         
  -4  12   3        333.75        325.86         3.68 o                         
  -3  12   3        559.05        529.99         5.34 o                         
  -2  12   3         43.16         41.52         1.22 o                         
  -1  12   3        871.78        869.26        10.33 o                         
   0  12   3        438.50        431.34         5.91 o                         
   1  12   3        225.73        239.14         4.11 o                         
   2  12   3         33.86         40.29         1.59 o                         
   3  12   3        551.75        594.93         8.25 o                         
   4  12   3        145.06        154.99         3.37 o                         
   5  12   3         28.03         26.75         1.95 o                         
   6  12   3         14.32          9.51         1.68 o                         
   7  12   3          1.73          1.24         1.85 o                         
 -18  13   3         14.91         12.30         1.27 o                         
 -17  13   3         86.72         73.68         3.22 o                         
 -16  13   3         76.11         72.39         2.58 o                         
 -15  13   3        297.04        268.54         4.95 o                         
 -14  13   3        232.78        231.75         4.31 o                         
 -13  13   3          2.63          1.37         1.51 o                         
 -12  13   3        223.20        229.78         4.03 o                         
 -11  13   3         92.06         89.73         2.48 o                         
 -10  13   3         56.85         54.85         1.88 o                         
  -9  13   3         10.10         14.45         1.51 o                         
  -8  13   3         25.26         32.31         1.83 o                         
  -7  13   3         28.06         30.56         1.40 o                         
  -6  13   3         76.58         67.41         1.76 o                         
  -5  13   3        360.40        334.14         4.45 o                         
  -4  13   3         66.14         76.55         1.68 o                         
  -3  13   3        649.23        655.18         7.71 o                         
  -2  13   3       1637.45       1778.04        23.41 o                         
  -1  13   3         15.92         20.58         1.55 o                         
   0  13   3         43.66         53.92         1.77 o                         
   1  13   3        442.40        461.58         6.91 o                         
   2  13   3        302.64        316.42         5.09 o                         
   3  13   3          9.13          9.71         1.40 o                         
   4  13   3        101.29        110.15         3.06 o                         
   5  13   3          1.74          2.05         1.53 o                         
 -18  14   3         18.33         16.40         1.60 o                         
 -17  14   3         76.55         70.31         2.97 o                         
 -16  14   3        108.16        118.01         5.38 o                         
 -15  14   3         69.36         66.45         2.07 o                         
 -14  14   3        275.20        273.25         4.67 o                         
 -13  14   3        163.24        154.03         3.51 o                         
 -12  14   3          0.60         -1.78         1.78 o                         
 -11  14   3         73.43         86.43         2.85 o                         
 -10  14   3        246.29        233.31         5.14 o                         
  -9  14   3         17.44         17.20         1.91 o                         
  -8  14   3         75.03         74.09         2.47 o                         
  -7  14   3         42.00         43.21         1.70 o                         
  -6  14   3        128.48        130.72         3.15 o                         
  -5  14   3        218.14        247.27         4.91 o                         
  -4  14   3       1063.59       1134.61        14.58 o                         
  -3  14   3         37.70         34.87         1.55 o                         
  -2  14   3        480.90        502.11         7.42 o                         
  -1  14   3         68.59         77.22         2.23 o                         
   0  14   3         17.10         16.08         1.35 o                         
   1  14   3          7.23          7.04         1.40 o                         
   2  14   3         19.06         21.40         1.15 o                         
   3  14   3          7.92         11.63         1.88 o                         
   4  14   3          7.51          6.94         1.78 o                         
 -18  15   3         39.03         34.42         2.52 o                         
 -17  15   3         40.17         40.95         2.62 o                         
 -16  15   3          4.58          5.32         2.23 o                         
 -15  15   3         16.47         17.81         1.85 o                         
 -14  15   3         54.07         56.74         2.20 o                         
 -13  15   3        221.67        217.45         5.13 o                         
 -12  15   3        194.17        207.14         5.04 o                         
 -11  15   3         67.99         65.84         2.67 o                         
 -10  15   3        297.64        322.14         6.45 o                         
  -9  15   3        313.33        375.39         7.22 o                         
  -8  15   3        186.90        220.18         4.82 o                         
  -7  15   3        161.27        161.69         3.91 o                         
  -6  15   3         31.06         32.69         1.69 o                         
  -5  15   3        107.21        116.33         2.91 o                         
  -4  15   3        278.73        299.43         4.84 o                         
  -3  15   3        129.91        135.24         3.32 o                         
  -2  15   3          0.36         -1.46         1.46 o                         
  -1  15   3         59.43         65.38         2.01 o                         
   0  15   3         30.42         35.89         1.89 o                         
   1  15   3         89.26         93.46         2.62 o                         
   2  15   3        143.60        147.39         6.96 o                         
   3  15   3         55.72         52.73         3.71 o                         
 -17  16   3          3.66          3.57         1.42 o                         
 -16  16   3          0.11         -1.66         1.66 o                         
 -15  16   3        236.59        254.44         7.39 o                         
 -14  16   3        148.48        159.33         4.10 o                         
 -13  16   3         56.72         60.72         2.36 o                         
 -12  16   3        275.37        313.06         6.11 o                         
 -11  16   3        258.63        261.51         5.28 o                         
 -10  16   3         21.04         18.79         1.77 o                         
  -9  16   3         96.50         91.66         2.80 o                         
  -8  16   3        388.83        415.40         7.61 o                         
  -7  16   3        335.35        363.95         7.37 o                         
  -6  16   3         52.95         56.07         1.86 o                         
  -5  16   3        187.82        203.86         3.87 o                         
  -4  16   3          1.26         -0.58         1.31 o                         
  -3  16   3          6.70          6.23         1.14 o                         
  -2  16   3         45.54         53.78         2.22 o                         
  -1  16   3          0.25          1.58         1.47 o                         
   0  16   3         79.70         66.44         4.82 o                         
   1  16   3         43.14         39.60         1.77 o                         
 -16  17   3         75.81         76.05         3.92 o                         
 -15  17   3          0.20          1.09         1.48 o                         
 -14  17   3        384.58        378.77         7.92 o                         
 -13  17   3        723.26        731.10        14.00 o                         
 -12  17   3          1.32          0.18         1.71 o                         
 -11  17   3         42.85         47.67         2.09 o                         
 -10  17   3         16.38         20.68         1.86 o                         
  -9  17   3         51.37         47.21         2.18 o                         
  -8  17   3         60.40         56.08         2.12 o                         
  -7  17   3        188.85        202.31         4.43 o                         
  -6  17   3          1.32          4.11         1.89 o                         
  -5  17   3          3.67          3.08         1.20 o                         
  -4  17   3         63.17         52.77         1.98 o                         
  -3  17   3          0.02         -0.73         1.24 o                         
  -2  17   3          5.87          5.81         1.32 o                         
  -1  17   3          9.13         10.08         1.10 o                         
 -15  18   3        127.56        116.66         3.88 o                         
 -14  18   3         10.91         10.40         1.36 o                         
 -13  18   3        355.23        342.61         7.55 o                         
 -12  18   3         50.01         51.08         3.20 o                         
 -11  18   3          1.76          2.43         1.48 o                         
 -10  18   3          4.17          4.77         1.54 o                         
  -9  18   3        205.86        222.70         5.11 o                         
  -8  18   3        124.99        125.38         4.43 o                         
  -7  18   3         19.68         19.52         1.96 o                         
  -6  18   3         36.22         36.07         2.87 o                         
  -5  18   3         43.04         32.44         2.06 o                         
  -4  18   3          4.82          4.76         1.43 o                         
  -3  18   3          2.82          1.52         1.34 o                         
 -12  19   3          3.74          5.12         1.36 o                         
 -11  19   3          5.22          3.33         1.78 o                         
 -10  19   3          5.05          3.04         1.66 o                         
  -9  19   3         47.40         39.11         4.84 o                         
  -8  19   3        136.24        112.35         9.10 o                         
  -7  19   3         96.68         73.35         3.95 o                         
   0   0   4       2671.77       2973.93        60.81 o                         
  -1   1   4        924.67        901.22         9.53 o                         
   0   1   4       2756.68       2823.96        27.65 o                         
   1   1   4        220.02        274.16         3.39 o                         
  -3   2   4        994.76       1148.53        12.74 o                         
  -2   2   4         18.51         37.59         1.19 o                         
  -1   2   4       1446.85       1590.44        16.51 o                         
   0   2   4         15.89         14.19         1.02 o                         
   1   2   4       2070.32       2081.71        23.43 o                         
   2   2   4       2263.72       2269.27        29.52 o                         
  -5   3   4        975.17       1167.95        15.92 o                         
  -4   3   4        393.52        356.82         4.46 o                         
  -3   3   4       1981.23       1984.30        21.69 o                         
  -2   3   4        308.39        313.46         4.54 o                         
  -1   3   4         38.78         56.16         1.54 o                         
   0   3   4       2462.23       2877.73        34.49 o                         
   1   3   4        574.99        514.50         7.07 o                         
   2   3   4       1593.36       1584.04        23.16 o                         
   3   3   4       1363.29       1480.31        21.92 o                         
  -7   4   4         82.79         88.33         2.07 o                         
  -6   4   4        135.37        111.37         2.27 o                         
  -5   4   4         21.76         31.57         1.17 o                         
  -4   4   4          1.29          1.83         0.95 o                         
  -3   4   4        859.86        861.28        10.04 o                         
  -2   4   4       8906.62       9108.58       120.68 o                         
  -1   4   4       1003.40       1075.12        14.20 o                         
   0   4   4       2211.46       2082.51        30.72 o                         
   1   4   4       8059.24       8398.73       117.13 o                         
   2   4   4         96.58        118.32         2.98 o                         
   3   4   4       1890.54       1903.17        28.27 o                         
   4   4   4        119.54        129.17         2.57 o                         
  -9   5   4          1.12          2.83         1.12 o                         
  -8   5   4        325.75        280.18         4.36 o                         
  -7   5   4        445.91        435.40         7.67 o                         
  -6   5   4       1302.16       1162.85        19.45 o                         
  -5   5   4       1814.22       1625.26        20.47 o                         
  -4   5   4         83.72        115.84         2.50 o                         
  -3   5   4        624.72        589.64         8.74 o                         
  -2   5   4       2572.82       2630.19        36.73 o                         
  -1   5   4       7031.86       7307.33       106.70 o                         
   0   5   4          7.89          6.14         1.59 o                         
   1   5   4       1546.43       1698.65        25.33 o                         
   2   5   4        882.40        767.68        10.66 o                         
   3   5   4        115.62        112.53         1.94 o                         
   4   5   4        271.21        276.35         3.80 o                         
   5   5   4        129.29        109.52         2.30 o                         
 -11   6   4        152.91        160.68         2.91 o                         
 -10   6   4        154.91        137.72         2.63 o                         
  -9   6   4         24.31         24.50         1.12 o                         
  -8   6   4        266.91        254.71         4.23 o                         
  -7   6   4        306.87        285.94         4.98 o                         
  -6   6   4        955.18        911.49        22.04 o                         
  -5   6   4        181.79        189.51         3.32 o                         
  -4   6   4        710.28        666.93         9.35 o                         
  -3   6   4       1970.96       1880.07        27.76 o                         
  -2   6   4         37.97         31.60         1.97 o                         
  -1   6   4       7188.06       7444.25       103.46 o                         
   0   6   4       3389.56       3347.50        46.76 o                         
   1   6   4          5.03          5.40         0.99 o                         
   2   6   4         12.56         16.33         0.83 o                         
   3   6   4        359.16        353.87         4.01 o                         
   4   6   4        380.28        389.08         4.87 o                         
   5   6   4        103.34         97.33         2.31 o                         
   6   6   4        301.14        307.75         4.97 o                         
 -13   7   4        177.94        178.93         3.83 o                         
 -12   7   4        320.25        331.46         5.54 o                         
 -11   7   4       1146.94       1128.73        15.50 o                         
 -10   7   4         55.00         49.85         2.18 o                         
  -9   7   4       1097.73       1022.90        15.99 o                         
  -8   7   4       1448.24       1456.74        23.09 o                         
  -7   7   4         13.76          8.13         1.47 o                         
  -6   7   4       1563.19       1544.74        25.48 o                         
  -5   7   4       1420.97       1467.09        22.12 o                         
  -4   7   4        100.86        103.41         2.50 o                         
  -3   7   4       1546.83       1606.31        23.87 o                         
  -2   7   4       3961.34       3960.55        58.52 o                         
  -1   7   4       1257.20       1233.68        13.38 o                         
   0   7   4        619.32        518.18         8.37 o                         
   1   7   4        122.84        112.53         1.80 o                         
   2   7   4        214.90        220.09         2.75 o                         
   3   7   4        363.83        358.81         4.26 o                         
   4   7   4         85.12         82.26         1.92 o                         
   5   7   4         92.83         93.84         2.14 o                         
   6   7   4        301.48        302.64         5.89 o                         
   7   7   4          9.80         10.78         2.28 o                         
 -15   8   4        176.05        196.05         5.22 o                         
 -14   8   4        356.34        339.62         6.84 o                         
 -13   8   4        214.70        202.62         4.55 o                         
 -12   8   4        479.24        467.27         7.47 o                         
 -11   8   4         91.82         86.69         2.51 o                         
 -10   8   4       4539.35       4225.07        58.61 o                         
  -9   8   4        190.93        186.83         5.62 o                         
  -8   8   4        456.93        408.27         6.83 o                         
  -7   8   4         44.13         41.27         1.55 o                         
  -6   8   4        100.80        109.01         2.42 o                         
  -5   8   4        217.86        191.08         3.18 o                         
  -4   8   4        108.75        104.81         1.93 o                         
  -3   8   4         31.09         26.08         1.00 o                         
  -2   8   4       1624.11       1567.71        15.50 o                         
  -1   8   4        811.01        747.72         7.37 o                         
   0   8   4        115.91        130.14         1.86 o                         
   1   8   4         64.16         70.99         1.43 o                         
   2   8   4        104.06        105.70         1.82 o                         
   3   8   4        240.47        235.68         3.31 o                         
   4   8   4        125.41        127.63         3.33 o                         
   5   8   4        153.68        173.84         3.82 o                         
   6   8   4        131.44        142.79         3.88 o                         
   7   8   4        353.26        384.69         7.97 o                         
   8   8   4         74.24         73.27         2.77 o                         
 -17   9   4         47.18         47.09         2.09 o                         
 -16   9   4        105.29        101.48         3.20 o                         
 -15   9   4         45.03         45.75         2.11 o                         
 -14   9   4        152.05        161.57         4.00 o                         
 -13   9   4        446.00        460.15         7.28 o                         
 -12   9   4         66.14         66.09         2.18 o                         
 -11   9   4       1198.14       1134.33        17.72 o                         
 -10   9   4        275.60        253.78         4.79 o                         
  -9   9   4       1427.54       1371.51        21.07 o                         
  -8   9   4         12.93         12.49         1.55 o                         
  -7   9   4         11.68         14.60         0.93 o                         
  -6   9   4         83.67         92.24         2.05 o                         
  -5   9   4          2.46          1.37         1.03 o                         
  -4   9   4         62.25         53.15         1.21 o                         
  -3   9   4        547.84        529.31         5.34 o                         
  -2   9   4        439.22        439.38         4.78 o                         
  -1   9   4        969.62        926.56         9.61 o                         
   0   9   4        361.58        354.46         3.91 o                         
   1   9   4         42.84         48.42         1.27 o                         
   2   9   4        105.64        111.14         2.14 o                         
   3   9   4         14.61         15.28         1.36 o                         
   4   9   4          9.24         12.51         1.51 o                         
   5   9   4          8.06          7.72         1.27 o                         
   6   9   4         15.95         17.36         1.97 o                         
   7   9   4         42.37         42.94         1.84 o                         
   8   9   4        112.55        121.71         4.59 o                         
   9   9   4         72.34         68.57         2.43 o                         
 -18  10   4        108.10        108.26         3.14 o                         
 -17  10   4         33.31         35.85         1.74 o                         
 -16  10   4         56.56         64.68         2.45 o                         
 -15  10   4        738.92        793.88        13.08 o                         
 -14  10   4        733.01        723.14        11.97 o                         
 -13  10   4        242.68        255.30         5.14 o                         
 -12  10   4         82.13         76.64         2.44 o                         
 -11  10   4        898.48        861.13        13.62 o                         
 -10  10   4        843.53        797.32        12.92 o                         
  -9  10   4         28.91         27.88         1.92 o                         
  -8  10   4        415.73        436.82         7.20 o                         
  -7  10   4        107.45        115.99         2.52 o                         
  -6  10   4        782.47        759.05         9.48 o                         
  -5  10   4        164.31        183.32         2.91 o                         
  -4  10   4         52.94         50.42         1.12 o                         
  -3  10   4        367.38        385.29         4.24 o                         
  -2  10   4        147.30        152.16         2.20 o                         
  -1  10   4          2.78         -0.01         0.97 o                         
   0  10   4        324.96        314.20         4.12 o                         
   1  10   4        287.84        274.61         4.67 o                         
   2  10   4         26.80         24.00         1.45 o                         
   3  10   4         79.73         86.20         2.38 o                         
   4  10   4        224.11        222.80         4.32 o                         
   5  10   4         37.12         39.51         1.85 o                         
   6  10   4         52.67         62.28         2.46 o                         
   7  10   4         10.54          9.60         2.48 o                         
   8  10   4          0.60          0.57         0.97 o                         
 -18  11   4          1.11          3.38         1.45 o                         
 -17  11   4        197.14        190.30         4.41 o                         
 -16  11   4         55.77         52.40         2.66 o                         
 -15  11   4        206.84        195.94         4.70 o                         
 -14  11   4        482.88        474.61         8.52 o                         
 -13  11   4        766.36        719.72        13.16 o                         
 -12  11   4        103.07        103.79         3.54 o                         
 -11  11   4        375.46        372.38         6.60 o                         
 -10  11   4         84.88         73.16         2.36 o                         
  -9  11   4        352.14        346.52         5.74 o                         
  -8  11   4        394.69        366.37         5.51 o                         
  -7  11   4        526.10        520.07         7.00 o                         
  -6  11   4         50.39         46.88         1.63 o                         
  -5  11   4        151.11        140.67         2.45 o                         
  -4  11   4         38.56         40.47         1.09 o                         
  -3  11   4          1.17          2.17         0.94 o                         
  -2  11   4        833.56        843.16         8.85 o                         
  -1  11   4        441.64        459.35         6.36 o                         
   0  11   4        282.96        283.27         4.75 o                         
   1  11   4        355.95        388.22         5.72 o                         
   2  11   4         15.56         17.08         1.32 o                         
   3  11   4        253.05        249.52         4.17 o                         
   4  11   4         14.83         14.91         1.37 o                         
   5  11   4        181.06        179.59         4.15 o                         
   6  11   4         15.22         17.65         1.62 o                         
   7  11   4         81.41         76.22         3.90 o                         
 -18  12   4         78.96         64.00         2.23 o                         
 -17  12   4         49.70         39.01         3.33 o                         
 -16  12   4         35.92         37.30         1.92 o                         
 -15  12   4         11.85          7.84         2.03 o                         
 -14  12   4         48.16         45.28         1.94 o                         
 -13  12   4        646.80        632.90         8.98 o                         
 -12  12   4        686.89        669.00         9.90 o                         
 -11  12   4        295.11        269.61         5.08 o                         
 -10  12   4        133.51        127.36         3.73 o                         
  -9  12   4         22.07         22.84         1.74 o                         
  -8  12   4        298.84        304.54         5.17 o                         
  -7  12   4        314.29        319.30         4.93 o                         
  -6  12   4         25.59         27.60         1.49 o                         
  -5  12   4         72.02         68.19         1.68 o                         
  -4  12   4        282.79        260.58         3.85 o                         
  -3  12   4        223.12        244.93         3.60 o                         
  -2  12   4        930.05        920.94        10.91 o                         
  -1  12   4        839.08        886.66        11.87 o                         
   0  12   4        101.84        111.39         2.85 o                         
   1  12   4         13.83         11.68         1.52 o                         
   2  12   4         17.67         22.27         1.60 o                         
   3  12   4        447.02        441.63         7.12 o                         
   4  12   4         80.03         71.79         2.37 o                         
   5  12   4        158.52        159.27         4.84 o                         
   6  12   4         97.53         97.81         3.63 o                         
 -18  13   4         50.10         56.87         5.90 o                         
 -17  13   4          8.63          7.12         1.15 o                         
 -16  13   4        116.74         95.11         2.70 o                         
 -15  13   4          5.89          5.92         1.24 o                         
 -14  13   4        506.88        477.88         8.42 o                         
 -13  13   4          1.12          1.84         1.50 o                         
 -12  13   4        487.47        486.22         9.87 o                         
 -11  13   4         13.45         15.65         1.83 o                         
 -10  13   4        187.97        178.56         4.20 o                         
  -9  13   4         33.59         29.28         1.94 o                         
  -8  13   4        124.86        123.59         3.20 o                         
  -7  13   4        440.47        467.72         6.81 o                         
  -6  13   4         10.82         10.54         1.76 o                         
  -5  13   4        249.56        264.80         4.60 o                         
  -4  13   4         12.36         11.42         1.42 o                         
  -3  13   4       1023.29       1109.80        15.60 o                         
  -2  13   4         66.33         67.82         1.86 o                         
  -1  13   4         14.51         22.35         1.36 o                         
   0  13   4         12.67         14.66         1.63 o                         
   1  13   4        593.55        621.32         9.81 o                         
   2  13   4         92.93         95.34         3.45 o                         
   3  13   4        227.42        234.76         7.09 o                         
   4  13   4        395.85        370.20         7.34 o                         
   5  13   4         74.22         60.66         4.63 o                         
 -17  14   4         33.56         27.04         2.88 o                         
 -16  14   4         78.53         79.36         4.88 o                         
 -15  14   4          0.33         -1.34         1.34 o                         
 -14  14   4        508.84        490.30        13.32 o                         
 -13  14   4         61.75         49.18         2.04 o                         
 -12  14   4          1.14          0.39         1.54 o                         
 -11  14   4         46.46         59.19         2.01 o                         
 -10  14   4         12.63         17.30         1.71 o                         
  -9  14   4         91.56         96.59         3.00 o                         
  -8  14   4        114.90        117.76         3.55 o                         
  -7  14   4        436.46        455.05         7.40 o                         
  -6  14   4          0.60          1.10         1.87 o                         
  -5  14   4         10.92         15.60         1.50 o                         
  -4  14   4         20.53         19.32         1.24 o                         
  -3  14   4          3.91          3.71         1.30 o                         
  -2  14   4         33.52         35.86         1.77 o                         
  -1  14   4         86.41         82.00         2.23 o                         
   0  14   4         86.64         92.69         3.23 o                         
   1  14   4        255.86        263.54         5.49 o                         
   2  14   4        242.23        226.41         4.43 o                         
   3  14   4          0.73          0.94         1.38 o                         
 -17  15   4         10.93          5.82         2.86 o                         
 -16  15   4          8.97         12.23         1.96 o                         
 -15  15   4         11.52          9.65         1.90 o                         
 -14  15   4        224.86        211.60         6.06 o                         
 -13  15   4        167.15        161.93         4.09 o                         
 -12  15   4         44.50         42.82         2.24 o                         
 -11  15   4          1.15          0.48         1.87 o                         
 -10  15   4        112.95        129.82         4.09 o                         
  -9  15   4        101.06        123.62         3.53 o                         
  -8  15   4         18.66         18.83         1.97 o                         
  -7  15   4        110.76        119.46         3.30 o                         
  -6  15   4        198.44        219.85         4.19 o                         
  -5  15   4          2.37          0.65         1.24 o                         
  -4  15   4         91.96         91.73         2.51 o                         
  -3  15   4        136.71        138.00         3.44 o                         
  -2  15   4        306.20        341.22         5.64 o                         
  -1  15   4          5.47          4.58         1.45 o                         
   0  15   4         91.80         93.74         3.03 o                         
   1  15   4          0.78          1.11         1.09 o                         
   2  15   4        290.40        282.36        14.75 o                         
 -16  16   4         12.44         11.88         2.00 o                         
 -15  16   4          6.85          7.05         1.55 o                         
 -14  16   4          4.97          3.24         1.37 o                         
 -13  16   4         58.41         65.41         2.76 o                         
 -12  16   4        232.86        284.25         8.74 o                         
 -11  16   4          8.10         10.33         1.81 o                         
 -10  16   4        238.10        255.36         5.64 o                         
  -9  16   4        370.27        376.50         6.94 o                         
  -8  16   4        400.49        405.70         7.73 o                         
  -7  16   4        557.80        639.20        11.12 o                         
  -6  16   4         84.32         92.68         3.56 o                         
  -5  16   4         42.05         52.31         2.82 o                         
  -4  16   4          0.38          0.00         1.60 o                         
  -3  16   4         39.21         34.69         2.64 o                         
  -2  16   4         28.34         29.71         2.89 o                         
  -1  16   4         13.48          9.35         2.86 o                         
   0  16   4         34.96         32.95         3.25 o                         
 -15  17   4          0.14         -2.03         2.52 o                         
 -14  17   4         45.29         44.68         1.88 o                         
 -13  17   4        133.70        121.06         4.24 o                         
 -12  17   4          8.86         11.19         1.82 o                         
 -11  17   4        178.58        187.37         6.11 o                         
 -10  17   4        135.35        146.42         4.45 o                         
  -9  17   4          2.57          1.49         1.41 o                         
  -8  17   4        263.70        270.17         5.22 o                         
  -7  17   4        738.34        774.15        21.81 o                         
  -6  17   4         79.44         76.80         2.41 o                         
  -5  17   4        147.96        145.96         3.49 o                         
  -4  17   4         82.04         85.01         3.50 o                         
  -3  17   4         78.00         68.62         2.23 o                         
  -2  17   4         62.88         51.04         1.87 o                         
 -13  18   4         31.62         22.41         2.10 o                         
 -12  18   4         16.97         14.21         1.57 o                         
 -11  18   4         22.28         18.95         1.70 o                         
 -10  18   4        107.12         95.37         2.63 o                         
  -9  18   4        294.94        299.85        13.56 o                         
  -8  18   4         81.36         77.32         2.40 o                         
  -7  18   4         10.75         11.47         1.26 o                         
  -6  18   4          7.37          6.44         1.56 o                         
  -5  18   4          6.45          2.78         2.22 o                         
   0   0   5       5153.87       5873.28       156.37 o                         
  -1   1   5        566.50        507.29         8.60 o                         
   0   1   5         36.00         34.96         1.97 o                         
   1   1   5        488.45        432.54         7.95 o                         
  -3   2   5        824.62        918.59        14.75 o                         
  -2   2   5        401.55        418.56         6.86 o                         
  -1   2   5       3474.99       3837.98        59.39 o                         
   0   2   5         75.78         68.04         2.35 o                         
   1   2   5        359.44        358.51         6.91 o                         
   2   2   5         45.20         60.23         2.30 o                         
  -5   3   5         14.47         13.98         1.07 o                         
  -4   3   5         30.01         34.20         1.66 o                         
  -3   3   5        314.57        373.55         6.29 o                         
  -2   3   5        678.12        795.56        12.95 o                         
  -1   3   5        473.71        525.53         8.88 o                         
   0   3   5       3739.28       3824.18        59.06 o                         
   1   3   5        386.46        435.29         9.31 o                         
   2   3   5       1387.34       1453.69        19.67 o                         
   3   3   5         17.70         19.77         1.20 o                         
  -7   4   5          2.36          2.21         0.88 o                         
  -6   4   5         25.88         32.16         1.13 o                         
  -5   4   5        233.61        197.35         3.11 o                         
  -4   4   5        211.42        222.94         4.06 o                         
  -3   4   5         48.68         43.93         2.10 o                         
  -2   4   5        717.37        694.48        12.89 o                         
  -1   4   5        300.77        336.97         7.06 o                         
   0   4   5       3226.41       3171.94        55.46 o                         
   1   4   5       2904.07       2770.33        32.53 o                         
   2   4   5        240.56        239.22         4.90 o                         
   3   4   5        418.56        385.79         4.78 o                         
   4   4   5         49.99         52.69         1.69 o                         
  -9   5   5        183.69        170.57         3.62 o                         
  -8   5   5        319.94        342.89         6.12 o                         
  -7   5   5        528.30        500.21        10.21 o                         
  -6   5   5        248.56        242.10         4.99 o                         
  -5   5   5         52.30         57.57         1.57 o                         
  -4   5   5         31.04         37.05         1.93 o                         
  -3   5   5        559.57        577.19         8.09 o                         
  -2   5   5       3170.32       2941.57        53.61 o                         
  -1   5   5        481.92        466.86         6.23 o                         
   0   5   5        386.33        428.75         5.37 o                         
   1   5   5       1264.59       1115.98        12.26 o                         
   2   5   5       1539.86       1519.77        16.88 o                         
   3   5   5         75.57         64.49         1.50 o                         
   4   5   5        245.81        241.06         3.99 o                         
   5   5   5        262.26        261.28         4.27 o                         
 -11   6   5          7.04          8.51         1.52 o                         
 -10   6   5         15.76         15.98         1.23 o                         
  -9   6   5        112.99        101.07         2.93 o                         
  -8   6   5         47.11         46.02         1.66 o                         
  -7   6   5         15.75         18.23         1.28 o                         
  -6   6   5       1068.54       1020.63        17.05 o                         
  -5   6   5       2526.30       2459.64        30.61 o                         
  -4   6   5        761.71        738.84         9.55 o                         
  -3   6   5        454.91        425.28         5.46 o                         
  -2   6   5        106.00        100.04         2.42 o                         
  -1   6   5       4065.98       3783.12        39.50 o                         
   0   6   5       2130.66       2024.62        19.83 o                         
   1   6   5         77.76         80.29         1.71 o                         
   2   6   5       1203.99       1189.47        12.05 o                         
   3   6   5       1200.87       1164.68        12.12 o                         
   4   6   5        535.13        527.72         6.89 o                         
   5   6   5         20.28         18.31         1.34 o                         
   6   6   5         74.80         77.98         2.53 o                         
 -13   7   5         26.20         23.01         1.95 o                         
 -12   7   5        525.26        549.98        11.15 o                         
 -11   7   5        163.96        184.79         5.01 o                         
 -10   7   5          0.03          0.72         2.17 o                         
  -9   7   5        433.27        450.73         7.72 o                         
  -8   7   5       1370.94       1333.60        28.10 o                         
  -7   7   5          4.39          5.42         1.23 o                         
  -6   7   5        126.61        121.91         3.00 o                         
  -5   7   5        390.71        351.24         5.42 o                         
  -4   7   5         82.71         92.25         1.87 o                         
  -3   7   5       1691.27       1614.65        17.32 o                         
  -2   7   5       4128.23       4094.82        42.69 o                         
  -1   7   5        848.32        821.54         7.80 o                         
   0   7   5       1347.58       1340.86        13.03 o                         
   1   7   5        332.21        319.56         3.90 o                         
   2   7   5        518.79        539.61         5.80 o                         
   3   7   5          8.53         10.58         1.28 o                         
   4   7   5        363.87        381.39         5.64 o                         
   5   7   5        251.94        234.20         4.38 o                         
   6   7   5         25.58         27.96         1.84 o                         
   7   7   5         20.87         23.87         2.43 o                         
 -15   8   5         66.83         59.61         2.48 o                         
 -14   8   5        343.96        327.74         6.65 o                         
 -13   8   5        624.39        625.80        11.48 o                         
 -12   8   5         54.69         54.08         2.74 o                         
 -11   8   5        569.11        577.02        10.85 o                         
 -10   8   5        204.42        190.73         4.51 o                         
  -9   8   5        120.67        100.56         3.44 o                         
  -8   8   5         69.54         63.81         1.71 o                         
  -7   8   5        464.85        432.86         6.98 o                         
  -6   8   5        461.75        464.42         7.85 o                         
  -5   8   5        625.98        565.12         7.69 o                         
  -4   8   5        748.74        788.92         9.15 o                         
  -3   8   5          2.56          3.27         1.04 o                         
  -2   8   5       3497.66       3478.37        36.64 o                         
  -1   8   5        991.96        964.85         9.90 o                         
   0   8   5         13.71         10.09         1.00 o                         
   1   8   5         92.12         88.73         1.75 o                         
   2   8   5         83.66         82.96         1.83 o                         
   3   8   5        206.16        208.82         3.53 o                         
   4   8   5         14.26         16.03         1.49 o                         
   5   8   5         46.96         50.80         1.81 o                         
   6   8   5          1.17          1.22         1.88 o                         
   7   8   5         39.01         40.60         2.13 o                         
   8   8   5        143.65        155.36         3.89 o                         
 -17   9   5         10.03         11.75         1.49 o                         
 -16   9   5         31.01         28.86         1.72 o                         
 -15   9   5         10.86         16.48         1.84 o                         
 -14   9   5        301.42        310.29         5.76 o                         
 -13   9   5        644.41        652.74        12.01 o                         
 -12   9   5        689.21        679.87        12.53 o                         
 -11   9   5         20.20         25.78         2.18 o                         
 -10   9   5        187.54        185.55         4.72 o                         
  -9   9   5         25.38         32.69         2.00 o                         
  -8   9   5        970.37        980.19        18.33 o                         
  -7   9   5         54.67         61.05         1.87 o                         
  -6   9   5       1088.07       1069.05        15.60 o                         
  -5   9   5          1.10          2.51         1.28 o                         
  -4   9   5       1159.97       1150.77        12.60 o                         
  -3   9   5         25.09         25.10         1.26 o                         
  -2   9   5        415.97        417.55         4.67 o                         
  -1   9   5        305.26        279.18         3.63 o                         
   0   9   5         46.41         58.97         1.52 o                         
   1   9   5          1.08          1.69         1.13 o                         
   2   9   5         31.68         34.72         1.47 o                         
   3   9   5         57.68         63.41         1.89 o                         
   4   9   5          6.85          5.14         1.51 o                         
   5   9   5        182.67        180.66         4.30 o                         
   6   9   5         36.28         38.29         2.10 o                         
   7   9   5         80.28         81.98         2.46 o                         
   8   9   5          5.37          5.76         1.25 o                         
 -17  10   5         17.33         23.45         1.77 o                         
 -16  10   5         12.06         13.21         1.91 o                         
 -15  10   5        132.78        141.69         4.01 o                         
 -14  10   5         20.55         22.60         2.04 o                         
 -13  10   5         67.76         67.61         2.35 o                         
 -12  10   5        794.75        751.79        13.62 o                         
 -11  10   5       1186.08       1149.09        21.78 o                         
 -10  10   5        142.77        142.98         4.48 o                         
  -9  10   5        146.23        132.17         3.93 o                         
  -8  10   5        277.49        281.22         5.36 o                         
  -7  10   5       1860.80       1820.87        28.05 o                         
  -6  10   5        117.37        115.70         2.94 o                         
  -5  10   5       1139.22       1129.73        14.69 o                         
  -4  10   5          0.32          1.09         1.17 o                         
  -3  10   5        332.03        327.15         4.12 o                         
  -2  10   5         36.95         35.63         1.25 o                         
  -1  10   5         49.72         46.47         1.48 o                         
   0  10   5        124.07        122.81         3.18 o                         
   1  10   5         36.92         42.24         1.58 o                         
   2  10   5         11.44         12.56         1.63 o                         
   3  10   5        107.05        115.79         2.57 o                         
   4  10   5        396.01        407.25         6.26 o                         
   5  10   5          0.05          0.51         1.36 o                         
   6  10   5         19.58         17.18         1.79 o                         
   7  10   5         78.24         66.55         3.04 o                         
 -17  11   5         85.59         80.18         2.48 o                         
 -16  11   5         22.93         25.19         1.82 o                         
 -15  11   5         32.82         27.94         2.31 o                         
 -14  11   5        469.11        484.58         9.10 o                         
 -13  11   5        803.79        802.20        14.48 o                         
 -12  11   5          9.97          6.35         2.10 o                         
 -11  11   5        811.76        890.82        18.52 o                         
 -10  11   5        289.27        304.85         6.09 o                         
  -9  11   5        850.72        835.40        14.11 o                         
  -8  11   5        105.91        115.13         3.18 o                         
  -7  11   5         18.41         24.90         1.76 o                         
  -6  11   5        915.22        909.66        12.11 o                         
  -5  11   5        225.28        221.45         3.86 o                         
  -4  11   5         24.28         28.83         2.04 o                         
  -3  11   5         14.42         11.72         1.35 o                         
  -2  11   5         28.71         22.41         1.29 o                         
  -1  11   5        145.45        141.96         3.55 o                         
   0  11   5         89.09         87.18         2.30 o                         
   1  11   5        227.49        252.34         4.31 o                         
   2  11   5         93.91         91.92         2.44 o                         
   3  11   5         14.28         17.90         1.39 o                         
   4  11   5        156.78        149.05         4.19 o                         
   5  11   5         50.80         49.54         3.30 o                         
   6  11   5          0.83         -0.72         1.43 o                         
 -17  12   5          5.21          5.60         1.20 o                         
 -16  12   5        130.48        132.84         3.87 o                         
 -15  12   5         86.83         95.96         3.37 o                         
 -14  12   5          0.83         -0.57         1.74 o                         
 -13  12   5        948.36        938.19        14.77 o                         
 -12  12   5        432.14        416.57         7.50 o                         
 -11  12   5         25.26         20.18         2.10 o                         
 -10  12   5        238.13        234.60         4.86 o                         
  -9  12   5         42.36         45.33         2.26 o                         
  -8  12   5          2.30          4.09         2.48 o                         
  -7  12   5        166.73        178.89         3.98 o                         
  -6  12   5         28.44         33.84         1.45 o                         
  -5  12   5          0.20          0.82         1.39 o                         
  -4  12   5        317.04        334.91         5.05 o                         
  -3  12   5        154.68        187.37         3.91 o                         
  -2  12   5         21.21         26.14         1.48 o                         
  -1  12   5          8.53         10.99         1.53 o                         
   0  12   5        112.27        129.51         3.08 o                         
   1  12   5        163.69        169.59         3.45 o                         
   2  12   5        628.71        629.40        14.04 o                         
   3  12   5        278.22        291.94         5.98 o                         
   4  12   5          1.52          2.07         1.39 o                         
   5  12   5        213.84        203.22        11.31 o                         
 -17  13   5         86.98         90.15         5.90 o                         
 -16  13   5        118.18        112.55         5.13 o                         
 -15  13   5         17.10         14.47         1.82 o                         
 -14  13   5        250.94        251.40         6.20 o                         
 -13  13   5         26.29         31.81         1.70 o                         
 -12  13   5         89.41         88.81         2.84 o                         
 -11  13   5        100.34        104.16         3.54 o                         
 -10  13   5        154.55        143.07         4.44 o                         
  -9  13   5        258.80        241.36         5.27 o                         
  -8  13   5        615.07        669.67        11.82 o                         
  -7  13   5          6.35          6.95         1.47 o                         
  -6  13   5        468.47        482.23         7.33 o                         
  -5  13   5        217.97        239.75         4.17 o                         
  -4  13   5         19.51         22.32         1.61 o                         
  -3  13   5         78.44         82.62         2.57 o                         
  -2  13   5        108.91         99.50         3.04 o                         
  -1  13   5         21.28         21.94         1.29 o                         
   0  13   5         43.63         38.19         1.69 o                         
   1  13   5         75.47         83.25         2.69 o                         
   2  13   5         48.49         53.60         2.58 o                         
   3  13   5        361.46        364.75         9.63 o                         
   4  13   5        139.35        121.34         3.65 o                         
 -16  14   5        115.74        115.67         7.37 o                         
 -15  14   5         73.89         75.22         3.83 o                         
 -14  14   5        103.58         79.50         3.58 o                         
 -13  14   5         35.21         32.88         1.93 o                         
 -12  14   5          5.79          3.63         1.54 o                         
 -11  14   5          8.14          9.44         1.44 o                         
 -10  14   5         10.03         11.65         1.89 o                         
  -9  14   5          0.75         -0.12         1.89 o                         
  -8  14   5        942.33        974.09        15.62 o                         
  -7  14   5        536.50        556.10         9.36 o                         
  -6  14   5        100.88         92.97         2.40 o                         
  -5  14   5         62.84         66.53         2.08 o                         
  -4  14   5        381.83        379.11         6.03 o                         
  -3  14   5         46.25         52.05         2.15 o                         
  -2  14   5         67.60         63.19         1.99 o                         
  -1  14   5         32.28         30.58         2.11 o                         
   0  14   5          7.41          5.37         1.34 o                         
   1  14   5        365.25        369.83         6.50 o                         
   2  14   5        455.55        405.17        14.91 o                         
 -15  15   5         13.06         10.16         1.66 o                         
 -14  15   5         17.09         12.44         1.61 o                         
 -13  15   5        129.43        123.06         4.89 o                         
 -12  15   5        100.55         94.56         3.13 o                         
 -11  15   5        125.56        131.92         3.32 o                         
 -10  15   5         17.14         19.26         1.93 o                         
  -9  15   5         31.11         25.84         1.85 o                         
  -8  15   5          2.38          2.84         1.75 o                         
  -7  15   5        123.73        123.91         4.60 o                         
  -6  15   5         86.78        104.53         3.32 o                         
  -5  15   5        269.20        280.80         5.52 o                         
  -4  15   5         90.40         92.91         2.66 o                         
  -3  15   5         21.85         16.07         1.58 o                         
  -2  15   5         76.77         75.58         2.45 o                         
  -1  15   5         65.04         57.09         3.01 o                         
   0  15   5         29.77         24.34         1.57 o                         
 -14  16   5         30.92         26.72         1.56 o                         
 -13  16   5          2.10          4.54         1.32 o                         
 -12  16   5          7.34          7.64         1.61 o                         
 -11  16   5         14.82         14.74         1.67 o                         
 -10  16   5         40.03         39.96         1.61 o                         
  -9  16   5        488.90        481.30         8.92 o                         
  -8  16   5        453.01        457.95         9.43 o                         
  -7  16   5          7.50          8.59         1.75 o                         
  -6  16   5        511.85        546.11        10.51 o                         
  -5  16   5         53.63         54.60         3.16 o                         
  -4  16   5        186.18        171.38         5.71 o                         
  -3  16   5        104.61         94.62         3.27 o                         
  -2  16   5         75.31         76.31         2.13 o                         
 -13  17   5         93.64        102.15         9.06 o                         
 -12  17   5         33.36         30.08         2.12 o                         
 -11  17   5        142.31        130.38         3.58 o                         
 -10  17   5        118.80        120.50         4.55 o                         
  -9  17   5         99.91         90.00         4.42 o                         
  -8  17   5        252.52        270.34        11.24 o                         
  -7  17   5         40.29         44.34         1.83 o                         
  -6  17   5         37.25         34.88         1.56 o                         
  -5  17   5          5.53          3.86         1.24 o                         
  -4  17   5         72.78         63.22         3.24 o                         
   0   0   6       1748.27       1551.49        39.75 o                         
  -1   1   6         10.88         15.35         1.05 o                         
   0   1   6        861.64        780.43        12.43 o                         
   1   1   6        716.51        641.64         7.35 o                         
  -3   2   6        125.78        143.81         2.54 o                         
  -2   2   6        711.81        631.35         8.87 o                         
  -1   2   6       2432.87       2362.30        29.75 o                         
   0   2   6          0.11          1.97         0.94 o                         
   1   2   6        910.27        841.31         9.00 o                         
   2   2   6        826.20        821.15         9.19 o                         
  -5   3   6        291.04        288.29         3.87 o                         
  -4   3   6         95.36        101.48         2.19 o                         
  -3   3   6         40.52         46.40         1.19 o                         
  -2   3   6         87.30         93.01         1.82 o                         
  -1   3   6       2439.88       2392.10        27.57 o                         
   0   3   6        881.47        878.57        10.40 o                         
   1   3   6         34.19         55.15         1.47 o                         
   2   3   6        553.48        522.72         6.01 o                         
   3   3   6        154.73        149.12         2.66 o                         
  -7   4   6         89.28         94.29         3.01 o                         
  -6   4   6        519.53        508.52         7.23 o                         
  -5   4   6         26.03         31.23         1.34 o                         
  -4   4   6        834.42        814.64        10.27 o                         
  -3   4   6         68.34         65.56         2.05 o                         
  -2   4   6        198.50        190.55         2.79 o                         
  -1   4   6        957.27        921.20        11.26 o                         
   0   4   6       1188.81       1136.40        13.80 o                         
   1   4   6         73.70         71.57         1.79 o                         
   2   4   6        271.56        283.98         3.79 o                         
   3   4   6        129.71        128.02         2.53 o                         
   4   4   6        653.67        643.54         9.53 o                         
  -9   5   6         44.24         43.62         1.78 o                         
  -8   5   6         10.27         12.48         1.41 o                         
  -7   5   6        146.49        156.72         4.62 o                         
  -6   5   6        180.32        170.48         3.67 o                         
  -5   5   6       1728.85       1704.41        23.06 o                         
  -4   5   6         10.10         12.90         1.21 o                         
  -3   5   6         31.45         29.85         1.36 o                         
  -2   5   6        566.23        518.33         6.50 o                         
  -1   5   6        249.59        235.78         3.55 o                         
   0   5   6        322.76        331.62         4.19 o                         
   1   5   6        715.99        686.84         7.99 o                         
   2   5   6         16.90         22.94         1.25 o                         
   3   5   6        344.40        328.21         5.03 o                         
   4   5   6        540.31        522.06         8.62 o                         
   5   5   6        984.08        927.48        15.01 o                         
 -11   6   6        129.34        120.60         4.34 o                         
 -10   6   6         44.79         54.25         2.22 o                         
  -9   6   6         94.94         77.20         2.50 o                         
  -8   6   6         41.08         40.97         1.79 o                         
  -7   6   6        104.95        100.24         3.16 o                         
  -6   6   6       1559.80       1555.93        25.97 o                         
  -5   6   6        179.44        190.90         3.44 o                         
  -4   6   6        250.71        256.78         4.05 o                         
  -3   6   6        128.97        110.70         2.24 o                         
  -2   6   6       2021.67       1912.24        22.36 o                         
  -1   6   6       1668.69       1596.87        17.70 o                         
   0   6   6         99.51         91.97         2.12 o                         
   1   6   6        294.68        304.58         4.21 o                         
   2   6   6        237.63        220.16         3.24 o                         
   3   6   6        737.55        718.19         9.73 o                         
   4   6   6        221.45        220.01         5.95 o                         
   5   6   6        242.21        231.82         5.10 o                         
   6   6   6        446.03        464.27         9.72 o                         
 -13   7   6        167.58        160.35         4.48 o                         
 -12   7   6        411.76        416.81         9.58 o                         
 -11   7   6        224.63        230.84         6.47 o                         
 -10   7   6        161.01        168.73         5.07 o                         
  -9   7   6         74.61         76.54         2.53 o                         
  -8   7   6         87.36         84.54         3.77 o                         
  -7   7   6        464.88        440.96         8.68 o                         
  -6   7   6        161.30        179.93         4.28 o                         
  -5   7   6        755.15        648.51         9.76 o                         
  -4   7   6        107.81        110.02         2.27 o                         
  -3   7   6       2895.26       2886.10        34.55 o                         
  -2   7   6       1681.99       1660.42        18.32 o                         
  -1   7   6        335.97        290.90         4.14 o                         
   0   7   6        882.23        875.27        10.07 o                         
   1   7   6        560.13        523.15         6.53 o                         
   2   7   6         41.44         41.59         1.52 o                         
   3   7   6        183.07        192.09         4.12 o                         
   4   7   6        681.89        680.27        11.36 o                         
   5   7   6        402.52        419.13         8.29 o                         
   6   7   6        258.72        264.05         5.53 o                         
   7   7   6         96.41        108.84         3.61 o                         
 -15   8   6         30.38         36.17         1.73 o                         
 -14   8   6         70.80         72.27         3.34 o                         
 -13   8   6         74.91         78.95         3.11 o                         
 -12   8   6         24.47         28.77         2.75 o                         
 -11   8   6        151.60        174.91         5.41 o                         
 -10   8   6         41.34         40.11         2.65 o                         
  -9   8   6        196.78        171.80         4.57 o                         
  -8   8   6        855.74        843.12        15.53 o                         
  -7   8   6        714.89        702.43        12.94 o                         
  -6   8   6        701.34        718.28        11.82 o                         
  -5   8   6         84.87         85.39         2.51 o                         
  -4   8   6        119.55        117.23         2.96 o                         
  -3   8   6         16.40         21.43         1.27 o                         
  -2   8   6       1381.82       1418.71        15.40 o                         
  -1   8   6         12.66         15.60         1.51 o                         
   0   8   6         16.90         21.20         1.68 o                         
   1   8   6        321.44        320.99         5.29 o                         
   2   8   6        641.74        681.09         9.97 o                         
   3   8   6          0.77          0.37         1.41 o                         
   4   8   6        213.19        233.48         4.25 o                         
   5   8   6        252.10        270.86         6.06 o                         
   6   8   6          1.73         -0.38         1.89 o                         
   7   8   6         29.99         34.56         1.75 o                         
   8   8   6         10.91          9.32         1.51 o                         
 -16   9   6          7.69          7.80         1.15 o                         
 -15   9   6          7.97          7.09         1.76 o                         
 -14   9   6        108.74        104.93         3.18 o                         
 -13   9   6        269.59        252.25         5.62 o                         
 -12   9   6        305.67        285.33         6.30 o                         
 -11   9   6         11.99         16.88         2.37 o                         
 -10   9   6        193.07        185.41         5.17 o                         
  -9   9   6        231.44        236.29         5.76 o                         
  -8   9   6          0.61         -1.43         2.40 o                         
  -7   9   6         37.67         35.85         1.90 o                         
  -6   9   6        179.95        185.21         4.18 o                         
  -5   9   6        302.78        308.07         7.22 o                         
  -4   9   6        935.44        909.18        11.79 o                         
  -3   9   6       2273.75       2290.94        28.63 o                         
  -2   9   6        271.38        269.23         4.18 o                         
  -1   9   6         13.25         15.45         1.48 o                         
   0   9   6         91.71         92.16         2.52 o                         
   1   9   6         42.28         37.40         1.43 o                         
   2   9   6        717.48        721.52        10.68 o                         
   3   9   6        533.25        563.11         8.64 o                         
   4   9   6          6.69          7.93         1.03 o                         
   5   9   6        178.45        180.63         5.37 o                         
   6   9   6         10.16          9.07         1.84 o                         
   7   9   6          1.04          0.17         1.64 o                         
 -16  10   6         10.13          7.23         1.22 o                         
 -15  10   6         11.25         14.94         1.86 o                         
 -14  10   6         37.66         38.98         1.85 o                         
 -13  10   6         53.23         62.58         2.40 o                         
 -12  10   6        175.48        193.09         5.41 o                         
 -11  10   6         39.29         32.86         2.61 o                         
 -10  10   6        602.58        604.67        12.12 o                         
  -9  10   6        402.54        396.97         8.43 o                         
  -8  10   6        670.79        665.39        14.07 o                         
  -7  10   6        180.60        171.53         4.09 o                         
  -6  10   6         80.74         86.14         2.43 o                         
  -5  10   6         39.92         43.65         1.76 o                         
  -4  10   6         25.66         28.04         1.64 o                         
  -3  10   6         89.05         86.70         2.36 o                         
  -2  10   6        317.06        334.19         5.10 o                         
  -1  10   6         10.97         12.20         1.36 o                         
   0  10   6         44.27         50.44         1.57 o                         
   1  10   6          8.24         12.66         1.24 o                         
   2  10   6         50.53         58.47         2.40 o                         
   3  10   6        242.34        240.02         4.75 o                         
   4  10   6         25.94         35.22         1.87 o                         
   5  10   6        182.85        179.72         4.47 o                         
   6  10   6          6.50          5.84         1.77 o                         
 -16  11   6         48.46         42.56         2.46 o                         
 -15  11   6         17.34         15.11         1.74 o                         
 -14  11   6        370.17        364.10         6.99 o                         
 -13  11   6        161.84        151.39         4.19 o                         
 -12  11   6        155.61        165.55         5.22 o                         
 -11  11   6        461.29        474.87         9.79 o                         
 -10  11   6         99.17         99.86         3.56 o                         
  -9  11   6         65.37         66.99         2.66 o                         
  -8  11   6       1496.60       1521.28        28.38 o                         
  -7  11   6       2915.54       3022.19        55.44 o                         
  -6  11   6         23.26         26.01         1.65 o                         
  -5  11   6        137.36        155.75         3.77 o                         
  -4  11   6        111.09        114.87         2.82 o                         
  -3  11   6        912.89        970.12        13.05 o                         
  -2  11   6        576.64        560.68         8.21 o                         
  -1  11   6          4.60          7.31         1.39 o                         
   0  11   6         18.44         16.75         1.58 o                         
   1  11   6        118.56        131.64         3.15 o                         
   2  11   6         98.99         87.67         2.22 o                         
   3  11   6        134.79        133.26         2.84 o                         
   4  11   6        261.50        254.43         5.11 o                         
   5  11   6          4.52          2.80         1.41 o                         
 -16  12   6         53.43         59.03         2.89 o                         
 -15  12   6         94.17         98.28         3.12 o                         
 -14  12   6          4.79          9.71         1.64 o                         
 -13  12   6        135.00        145.41         4.05 o                         
 -12  12   6          6.82          7.14         1.76 o                         
 -11  12   6         32.45         32.55         2.33 o                         
 -10  12   6        250.64        256.14         5.67 o                         
  -9  12   6        120.22        120.21         3.68 o                         
  -8  12   6         30.15         30.18         2.26 o                         
  -7  12   6        475.14        493.36         9.21 o                         
  -6  12   6         23.58         31.66         1.68 o                         
  -5  12   6        378.57        378.27         5.67 o                         
  -4  12   6         15.96         15.43         1.49 o                         
  -3  12   6        293.25        318.14         5.40 o                         
  -2  12   6        171.38        173.55         3.66 o                         
  -1  12   6        126.75        137.32         3.08 o                         
   0  12   6         65.32         61.72         2.04 o                         
   1  12   6        261.00        260.62         5.07 o                         
   2  12   6        434.63        428.47        10.26 o                         
   3  12   6         11.33          9.80         1.35 o                         
   4  12   6         63.12         43.08         4.84 o                         
 -15  13   6         41.67         35.96         5.10 o                         
 -14  13   6        235.59        205.07         4.65 o                         
 -13  13   6          1.84          2.02         1.58 o                         
 -12  13   6         42.92         33.10         2.06 o                         
 -11  13   6        243.53        257.32         7.37 o                         
 -10  13   6          1.87         -1.65         1.94 o                         
  -9  13   6        281.60        293.88         7.41 o                         
  -8  13   6        367.09        413.67         8.22 o                         
  -7  13   6          0.14         -1.41         1.41 o                         
  -6  13   6        565.34        591.88         9.95 o                         
  -5  13   6        344.94        366.58         5.68 o                         
  -4  13   6          0.44          0.87         1.38 o                         
  -3  13   6        157.35        176.88         3.65 o                         
  -2  13   6         65.36         68.62         2.01 o                         
  -1  13   6         32.90         37.28         1.53 o                         
   0  13   6         32.65         30.26         1.46 o                         
   1  13   6        110.68         94.64         2.45 o                         
   2  13   6         46.17         52.82         2.07 o                         
 -14  14   6         11.09         12.53         1.46 o                         
 -13  14   6          5.32          4.48         1.68 o                         
 -12  14   6         15.87         14.82         2.03 o                         
 -11  14   6          7.71          6.30         2.13 o                         
 -10  14   6          6.05          5.30         2.09 o                         
  -9  14   6         46.20         51.43         2.29 o                         
  -8  14   6         52.83         59.96         2.18 o                         
  -7  14   6          8.03          8.23         1.51 o                         
  -6  14   6          6.31          7.12         1.63 o                         
  -5  14   6         69.29         64.97         1.97 o                         
  -4  14   6         24.65         28.26         1.53 o                         
  -3  14   6          1.42          0.65         1.10 o                         
  -2  14   6         71.60         65.50         2.31 o                         
  -1  14   6          7.20          9.82         1.23 o                         
   0  14   6          3.23          1.68         0.98 o                         
   1  14   6         36.23         31.64         1.75 o                         
 -14  15   6          2.35          2.11         3.79 o                         
 -13  15   6         34.07         39.17         1.92 o                         
 -12  15   6        135.97        139.36         6.41 o                         
 -11  15   6         15.72         15.91         1.72 o                         
 -10  15   6         24.86         21.11         1.59 o                         
  -9  15   6         57.73         54.67         2.08 o                         
  -8  15   6        196.76        208.97         6.47 o                         
  -7  15   6        220.04        239.98         5.12 o                         
  -6  15   6        110.17         99.72         2.88 o                         
  -5  15   6         28.04         25.13         1.63 o                         
  -4  15   6         66.79         63.02         2.23 o                         
  -3  15   6         30.54         25.48         1.79 o                         
  -2  15   6         14.06         10.26         0.87 o                         
  -1  15   6          8.84          5.58         0.94 o                         
 -12  16   6         85.82         91.79         3.69 o                         
 -11  16   6         68.86         66.34         3.23 o                         
 -10  16   6         29.12         28.85         1.57 o                         
  -9  16   6         17.07         19.64         2.44 o                         
  -8  16   6          5.16          8.29         1.74 o                         
  -7  16   6         35.02         36.66         2.35 o                         
  -6  16   6         71.94         73.11         2.75 o                         
  -5  16   6         17.44         13.48         1.36 o                         
  -4  16   6          2.44          0.42         1.24 o                         
   0   0   7       4625.71       4279.92        87.10 o                         
  -1   1   7        775.13        727.23         8.77 o                         
   0   1   7       4847.68       4597.87        51.21 o                         
   1   1   7        101.29        103.21         2.57 o                         
  -3   2   7         46.15         42.48         1.25 o                         
  -2   2   7        477.25        472.07         5.68 o                         
  -1   2   7       1969.25       1920.00        20.60 o                         
   0   2   7         51.65         57.25         1.63 o                         
   1   2   7       1103.24       1099.07        13.40 o                         
   2   2   7        529.48        544.44         6.90 o                         
  -5   3   7         25.08         25.05         1.50 o                         
  -4   3   7         15.28         17.71         1.41 o                         
  -3   3   7         21.85         28.77         1.38 o                         
  -2   3   7        551.77        499.21         6.48 o                         
  -1   3   7       1029.31        991.65        11.53 o                         
   0   3   7         23.31         30.24         1.29 o                         
   1   3   7        171.08        162.24         2.81 o                         
   2   3   7        137.94        124.36         2.45 o                         
   3   3   7         41.37         45.63         2.15 o                         
  -7   4   7       1159.58       1245.91        18.11 o                         
  -6   4   7        134.63        143.58         3.02 o                         
  -5   4   7         15.72         18.65         1.40 o                         
  -4   4   7          2.34          4.05         1.44 o                         
  -3   4   7        353.45        348.73         4.95 o                         
  -2   4   7       1785.94       1725.52        20.82 o                         
  -1   4   7        455.30        471.32         5.79 o                         
   0   4   7         26.23         26.79         1.23 o                         
   1   4   7         13.10         10.89         1.48 o                         
   2   4   7         18.90         17.85         1.43 o                         
   3   4   7         49.69         45.81         1.72 o                         
   4   4   7       1001.88        961.00        16.64 o                         
  -9   5   7         22.28         23.43         1.86 o                         
  -8   5   7        643.05        654.77        11.55 o                         
  -7   5   7        696.43        682.51        11.38 o                         
  -6   5   7        958.22        919.97        15.87 o                         
  -5   5   7        852.99        857.22        13.82 o                         
  -4   5   7        291.46        314.68         6.52 o                         
  -3   5   7         80.56         90.25         2.70 o                         
  -2   5   7         30.95         30.91         1.40 o                         
  -1   5   7        175.98        147.83         2.78 o                         
   0   5   7        335.90        305.23         4.96 o                         
   1   5   7         41.34         43.88         2.23 o                         
   2   5   7        144.72        153.09         3.23 o                         
   3   5   7        159.67        150.20         3.80 o                         
   4   5   7        524.78        541.21         9.78 o                         
   5   5   7         41.64         34.00         2.18 o                         
 -11   6   7         65.25         64.43         3.60 o                         
 -10   6   7         58.96         59.67         2.87 o                         
  -9   6   7        131.70        150.95         4.01 o                         
  -8   6   7         11.21         15.70         1.55 o                         
  -7   6   7         22.56         23.99         1.94 o                         
  -6   6   7         52.11         48.55         2.08 o                         
  -5   6   7        286.39        299.67         6.10 o                         
  -4   6   7        482.77        445.27         7.17 o                         
  -3   6   7         39.51         41.72         1.59 o                         
  -2   6   7          5.04          6.80         1.34 o                         
  -1   6   7         63.61         59.74         1.63 o                         
   0   6   7        515.42        467.49         9.11 o                         
   1   6   7        438.47        423.32         6.56 o                         
   2   6   7        889.15        890.84        12.79 o                         
   3   6   7        156.66        157.26         3.82 o                         
   4   6   7        125.23        153.09         5.17 o                         
   5   6   7        198.28        212.85         5.54 o                         
   6   6   7        524.96        531.09         9.98 o                         
 -13   7   7         18.85         15.04         1.58 o                         
 -12   7   7         89.89         97.36         3.35 o                         
 -11   7   7         31.11         33.91         2.42 o                         
 -10   7   7        285.79        270.37         7.01 o                         
  -9   7   7         29.04         29.62         2.63 o                         
  -8   7   7         19.38         22.15         1.82 o                         
  -7   7   7        255.95        251.96         6.02 o                         
  -6   7   7        265.69        266.84         6.45 o                         
  -5   7   7        112.05        105.93         2.98 o                         
  -4   7   7        953.60        975.44        14.99 o                         
  -3   7   7        801.29        810.45        14.72 o                         
  -2   7   7          7.20          9.69         1.37 o                         
  -1   7   7        499.00        500.40        10.96 o                         
   0   7   7        172.63        180.75         3.85 o                         
   1   7   7         51.05         57.80         1.85 o                         
   2   7   7        304.07        321.01         5.43 o                         
   3   7   7        594.50        665.96        10.31 o                         
   4   7   7        590.54        621.39        10.33 o                         
   5   7   7        130.48        116.66         3.81 o                         
   6   7   7        359.64        337.97         7.14 o                         
   7   7   7         68.12         69.99         3.08 o                         
 -15   8   7        160.56        149.48         4.21 o                         
 -14   8   7         41.17         34.96         1.90 o                         
 -13   8   7         97.05         76.47         2.65 o                         
 -12   8   7         66.68         66.01         3.09 o                         
 -11   8   7        153.31        136.91         5.98 o                         
 -10   8   7          4.56          6.52         2.12 o                         
  -9   8   7        169.66        145.62         4.66 o                         
  -8   8   7        230.92        233.98         5.47 o                         
  -7   8   7       1224.78       1279.78        23.29 o                         
  -6   8   7         33.42         36.15         2.67 o                         
  -5   8   7        879.59        956.90        17.59 o                         
  -4   8   7       1933.64       1909.62        33.03 o                         
  -3   8   7        266.75        281.74         4.92 o                         
  -2   8   7         12.89         16.19         1.78 o                         
  -1   8   7         47.84         46.61         1.94 o                         
   0   8   7          8.84          9.05         1.56 o                         
   1   8   7        568.85        573.67         9.39 o                         
   2   8   7        686.21        678.13        10.92 o                         
   3   8   7         32.26         27.25         1.96 o                         
   4   8   7        772.86        815.12        14.05 o                         
   5   8   7        202.70        211.45         5.57 o                         
   6   8   7         88.86         82.55         3.18 o                         
   7   8   7         15.86         11.00         1.47 o                         
 -15   9   7         36.80         26.22         3.71 o                         
 -14   9   7         50.89         43.91         3.10 o                         
 -13   9   7         13.21         13.58         1.57 o                         
 -12   9   7        153.53        161.13         7.54 o                         
 -11   9   7        122.81        115.44         4.16 o                         
 -10   9   7         46.63         52.93         2.61 o                         
  -9   9   7         57.00         53.37         2.69 o                         
  -8   9   7          1.74         -0.99         2.76 o                         
  -7   9   7        387.04        397.44         7.84 o                         
  -6   9   7         30.74         28.92         1.88 o                         
  -5   9   7         29.06         31.42         2.18 o                         
  -4   9   7         95.36         92.21         2.70 o                         
  -3   9   7          8.66         10.37         1.46 o                         
  -2   9   7        440.48        438.27         7.03 o                         
  -1   9   7         91.44         85.08         2.69 o                         
   0   9   7         47.35         54.17         1.91 o                         
   1   9   7         61.23         59.44         2.01 o                         
   2   9   7        784.46        824.31        12.30 o                         
   3   9   7        111.83        123.35         3.22 o                         
   4   9   7        253.29        252.44         5.10 o                         
   5   9   7        306.14        286.79         6.59 o                         
   6   9   7         10.79          8.16         1.29 o                         
 -15  10   7          9.50          5.23         1.42 o                         
 -14  10   7          3.81          4.77         1.69 o                         
 -13  10   7         42.96         46.36         3.15 o                         
 -12  10   7         10.63         10.40         2.14 o                         
 -11  10   7        143.21        142.38         4.64 o                         
 -10  10   7        131.69        141.45         4.57 o                         
  -9  10   7        146.49        144.58         5.27 o                         
  -8  10   7        412.87        426.42        10.53 o                         
  -7  10   7        108.23        113.11         6.97 o                         
  -6  10   7        780.75        781.13        13.67 o                         
  -5  10   7        768.94        798.77        13.12 o                         
  -4  10   7         24.65         27.28         1.75 o                         
  -3  10   7         10.87         12.43         1.97 o                         
  -2  10   7        119.54        132.25         4.04 o                         
  -1  10   7        220.34        217.15         4.29 o                         
   0  10   7         29.71         28.35         1.70 o                         
   1  10   7        293.90        301.95         5.89 o                         
   2  10   7         27.23         34.41         2.09 o                         
   3  10   7        394.99        423.50        10.81 o                         
   4  10   7          7.58         10.54         1.26 o                         
   5  10   7         13.55         13.15         1.84 o                         
 -14  11   7          7.23          6.17         1.82 o                         
 -13  11   7          3.43          2.69         1.59 o                         
 -12  11   7         60.96         63.84         2.32 o                         
 -11  11   7        129.78        128.25         4.50 o                         
 -10  11   7          4.84          3.50         2.11 o                         
  -9  11   7        234.22        233.58         7.02 o                         
  -8  11   7        779.28        811.25        14.65 o                         
  -7  11   7        246.55        273.05         5.96 o                         
  -6  11   7          3.79          2.23         1.74 o                         
  -5  11   7        427.78        455.37         7.61 o                         
  -4  11   7        112.76        133.23         3.29 o                         
  -3  11   7         31.20         32.65         1.77 o                         
  -2  11   7         69.53         68.02         2.23 o                         
  -1  11   7          8.32          9.68         1.73 o                         
   0  11   7        132.42        136.89         3.49 o                         
   1  11   7          7.94          9.43         1.51 o                         
   2  11   7         40.65         42.51         3.17 o                         
   3  11   7        196.49        171.85         6.92 o                         
 -14  12   7          3.95          5.35         1.32 o                         
 -13  12   7         28.11         25.76         2.07 o                         
 -12  12   7         26.37         25.58         1.63 o                         
 -11  12   7        136.97        136.68         3.69 o                         
 -10  12   7        331.82        331.82         6.57 o                         
  -9  12   7        108.01        113.13         4.73 o                         
  -8  12   7        322.70        336.96         7.73 o                         
  -7  12   7       1395.98       1511.29        30.41 o                         
  -6  12   7        463.47        497.87         9.20 o                         
  -5  12   7         11.78          8.24         1.19 o                         
  -4  12   7         53.69         60.57         3.24 o                         
  -3  12   7        122.23        113.13         3.35 o                         
  -2  12   7         15.74         15.45         1.93 o                         
  -1  12   7         56.11         48.27         2.67 o                         
   0  12   7         16.22         14.63         1.43 o                         
   1  12   7          2.12          1.45         0.94 o                         
   2  12   7         31.94         27.71         2.52 o                         
 -13  13   7         11.17         12.26         1.14 o                         
 -12  13   7          5.96          6.70         1.19 o                         
 -11  13   7         63.14         71.17         2.46 o                         
 -10  13   7          0.29          0.36         1.58 o                         
  -9  13   7        259.57        274.44         5.81 o                         
  -8  13   7        252.27        262.77         5.25 o                         
  -7  13   7         10.63          8.76         2.45 o                         
  -6  13   7        134.71        149.01         4.13 o                         
  -5  13   7         30.35         35.13         2.35 o                         
  -4  13   7         64.37         68.48         2.69 o                         
  -3  13   7         76.16         66.63         2.84 o                         
  -2  13   7         14.48         20.27         1.37 o                         
  -1  13   7         23.77         18.30         1.22 o                         
   0  13   7         11.13          9.36         1.41 o                         
 -12  14   7        141.78        127.75         4.65 o                         
 -11  14   7          6.23          9.05         1.73 o                         
 -10  14   7         74.21         70.21         2.48 o                         
  -9  14   7         48.22         46.73         2.26 o                         
  -8  14   7        103.73         93.51         3.55 o                         
  -7  14   7         18.50         21.25         1.72 o                         
  -6  14   7         27.27         24.02         1.81 o                         
  -5  14   7          8.15          7.35         1.35 o                         
  -4  14   7         63.29         55.29         2.76 o                         
  -3  14   7         98.59         99.96         4.07 o                         
  -2  14   7         36.71         28.18         1.69 o                         
 -10  15   7         36.67         23.00         4.00 o                         
  -9  15   7          2.90          2.98         1.57 o                         
  -8  15   7         32.28         28.75         2.58 o                         
  -7  15   7         26.69         26.21         2.61 o                         
  -6  15   7          5.97          4.47         1.20 o                         
  -5  15   7         50.64         41.93         2.93 o                         
   0   0   8        634.17        576.63        12.78 o                         
  -1   1   8          8.20          9.10         1.33 o                         
   0   1   8        515.56        530.04         7.15 o                         
   1   1   8        949.57        896.71        11.77 o                         
  -3   2   8         50.99         59.13         1.99 o                         
  -2   2   8       1569.08       1589.28        25.05 o                         
  -1   2   8        528.46        594.27         8.14 o                         
   0   2   8       1688.30       1659.34        21.34 o                         
   1   2   8       1048.11       1067.22        16.56 o                         
   2   2   8         35.92         35.53         1.75 o                         
  -5   3   8         58.23         61.30         2.19 o                         
  -4   3   8       1539.60       1558.56        29.01 o                         
  -3   3   8       2158.05       2280.19        38.08 o                         
  -2   3   8         17.05         18.73         1.55 o                         
  -1   3   8        101.04        110.01         2.86 o                         
   0   3   8        131.44        122.91         3.06 o                         
   1   3   8        517.38        505.72         8.37 o                         
   2   3   8         39.69         47.93         1.97 o                         
   3   3   8        895.15        925.29        15.83 o                         
  -7   4   8        132.07        128.84         3.57 o                         
  -6   4   8        117.06        133.36         3.96 o                         
  -5   4   8        124.34        102.25         3.02 o                         
  -4   4   8        533.40        523.91         9.34 o                         
  -3   4   8        390.19        395.10         6.91 o                         
  -2   4   8        177.86        198.57         4.10 o                         
  -1   4   8          4.93          2.12         1.46 o                         
   0   4   8        219.58        210.63         4.36 o                         
   1   4   8         88.88         89.74         2.48 o                         
   2   4   8        172.17        177.05         3.60 o                         
   3   4   8        264.20        286.54         5.24 o                         
   4   4   8        287.32        320.33         6.19 o                         
  -9   5   8        119.01        100.04         4.78 o                         
  -8   5   8        748.07        777.20        13.48 o                         
  -7   5   8        483.23        547.50        10.41 o                         
  -6   5   8        244.62        223.77         6.69 o                         
  -5   5   8        432.58        450.92         8.92 o                         
  -4   5   8        913.95        899.31        16.38 o                         
  -3   5   8        318.28        340.13         6.21 o                         
  -2   5   8         57.42         61.66         1.95 o                         
  -1   5   8          9.48          7.61         1.75 o                         
   0   5   8         23.72         26.34         1.80 o                         
   1   5   8        187.06        218.77         4.31 o                         
   2   5   8        291.59        265.54         5.23 o                         
   3   5   8          3.16          3.12         1.41 o                         
   4   5   8         82.18         87.32         2.44 o                         
   5   5   8         52.27         60.85         4.00 o                         
 -11   6   8         76.73         73.41         3.08 o                         
 -10   6   8        256.72        240.24         5.77 o                         
  -9   6   8        146.63        150.17         4.54 o                         
  -8   6   8        165.63        157.44         4.18 o                         
  -7   6   8         68.74         72.49         2.99 o                         
  -6   6   8         81.48         84.87         3.06 o                         
  -5   6   8         50.74         48.97         2.28 o                         
  -4   6   8         38.18         41.46         2.11 o                         
  -3   6   8          6.92          7.67         1.65 o                         
  -2   6   8         89.94         75.37         2.43 o                         
  -1   6   8        594.43        587.08         9.18 o                         
   0   6   8        743.34        737.54        11.37 o                         
   1   6   8         12.38         13.96         1.37 o                         
   2   6   8        440.79        453.95         8.27 o                         
   3   6   8        168.30        162.70         3.77 o                         
   4   6   8        619.83        600.78         9.86 o                         
   5   6   8        622.64        633.49        14.69 o                         
   6   6   8          5.52          6.07         1.58 o                         
 -13   7   8          9.12          5.91         1.77 o                         
 -12   7   8          9.26         13.44         1.31 o                         
 -11   7   8          4.26          0.70         1.75 o                         
 -10   7   8          1.85          0.24         1.94 o                         
  -9   7   8        174.37        163.28         4.94 o                         
  -8   7   8         13.00         16.18         1.53 o                         
  -7   7   8         21.25         16.04         1.84 o                         
  -6   7   8         91.96         94.18         3.22 o                         
  -5   7   8         97.79        126.02         3.69 o                         
  -4   7   8         11.04         13.39         1.79 o                         
  -3   7   8         23.73         22.91         1.63 o                         
  -2   7   8          6.55          8.45         1.54 o                         
  -1   7   8         31.20         22.04         1.69 o                         
   0   7   8         20.13         27.67         1.60 o                         
   1   7   8         61.19         60.17         2.02 o                         
   2   7   8        888.99        956.45        15.82 o                         
   3   7   8        680.39        707.88        11.86 o                         
   4   7   8         65.28         77.02         2.94 o                         
   5   7   8        173.02        168.88         4.59 o                         
   6   7   8        193.52        177.36         5.21 o                         
 -13   8   8         22.41         15.99         2.43 o                         
 -12   8   8         75.31         69.46         3.19 o                         
 -11   8   8          6.05          7.08         2.13 o                         
 -10   8   8         14.20         16.76         2.22 o                         
  -9   8   8         61.04         58.72         2.68 o                         
  -8   8   8         93.24         94.09         3.80 o                         
  -7   8   8        330.44        345.93         6.64 o                         
  -6   8   8          6.47          4.25         1.53 o                         
  -5   8   8         78.44         85.84         3.12 o                         
  -4   8   8        205.77        210.34         4.16 o                         
  -3   8   8         11.66         11.24         2.02 o                         
  -2   8   8         17.66         22.09         1.99 o                         
  -1   8   8        552.79        579.03         9.30 o                         
   0   8   8         16.05         11.39         1.72 o                         
   1   8   8        303.78        324.29         5.77 o                         
   2   8   8          5.14          3.88         1.69 o                         
   3   8   8         82.06         88.21         2.95 o                         
   4   8   8        292.22        280.79         8.86 o                         
   5   8   8         66.35         56.09         3.36 o                         
 -13   9   8          7.35          9.14         1.27 o                         
 -12   9   8          3.96          6.01         1.48 o                         
 -11   9   8          3.12          1.83         2.11 o                         
 -10   9   8         28.26         28.29         2.36 o                         
  -9   9   8         65.55         70.05         2.91 o                         
  -8   9   8         71.61         73.71         4.91 o                         
  -7   9   8        884.30        935.78        19.43 o                         
  -6   9   8         32.21         32.19         1.84 o                         
  -5   9   8         25.35         22.49         1.49 o                         
  -4   9   8        165.30        164.34         4.18 o                         
  -3   9   8         50.16         50.97         2.28 o                         
  -2   9   8        223.86        234.90         4.61 o                         
  -1   9   8         18.34         19.86         2.39 o                         
   0   9   8         17.96         20.64         1.79 o                         
   1   9   8         56.25         45.23         1.61 o                         
   2   9   8         67.12         80.07         4.00 o                         
   3   9   8        132.78        107.69         3.52 o                         
   4   9   8        127.09        132.12        11.37 o                         
 -13  10   8          0.25          0.16         1.37 o                         
 -12  10   8         71.08         82.05         3.77 o                         
 -11  10   8        174.65        189.22         5.37 o                         
 -10  10   8         24.15         32.32         2.51 o                         
  -9  10   8         64.37         67.54         2.80 o                         
  -8  10   8         32.32         36.34         2.84 o                         
  -7  10   8        173.96        176.16         4.47 o                         
  -6  10   8        385.15        377.68         7.78 o                         
  -5  10   8         49.77         55.40         3.01 o                         
  -4  10   8         28.24         31.04         1.87 o                         
  -3  10   8         50.54         53.64         2.20 o                         
  -2  10   8         69.51         77.57         2.32 o                         
  -1  10   8          5.45         -0.56         1.42 o                         
   0  10   8         42.43         38.67         1.95 o                         
   1  10   8         47.83         46.04         2.47 o                         
   2  10   8          3.41          1.13         1.74 o                         
   3  10   8         68.70         59.26         4.14 o                         
 -12  11   8          0.52         -0.20         1.08 o                         
 -11  11   8         64.34         60.82         2.14 o                         
 -10  11   8          3.95          2.37         1.54 o                         
  -9  11   8        132.37        149.29         3.85 o                         
  -8  11   8        312.54        323.15         6.43 o                         
  -7  11   8          4.32          4.37         1.51 o                         
  -6  11   8        548.73        565.55        15.65 o                         
  -5  11   8        258.84        272.48         7.88 o                         
  -4  11   8         46.01         40.43         1.57 o                         
  -3  11   8         38.34         32.81         1.36 o                         
  -2  11   8         42.07         42.05         1.99 o                         
  -1  11   8        130.27        131.46         3.84 o                         
   0  11   8          0.73          1.76         1.30 o                         
   1  11   8        110.40        105.24         3.43 o                         
 -11  12   8         14.23         12.24         1.79 o                         
 -10  12   8        340.73        333.05         8.31 o                         
  -9  12   8         86.69         83.63         2.60 o                         
  -8  12   8        268.54        285.64         7.71 o                         
  -7  12   8        614.61        639.22        21.51 o                         
  -6  12   8         13.94         13.10         1.25 o                         
  -5  12   8         74.12         69.79         2.61 o                         
  -4  12   8        277.52        282.57         6.18 o                         
  -3  12   8        339.01        361.03         8.15 o                         
  -2  12   8         92.32         95.90         3.26 o                         
  -1  12   8        103.34        101.17         2.91 o                         
 -10  13   8          8.67          5.69         4.00 o                         
  -9  13   8        102.02         88.27         4.07 o                         
  -8  13   8         40.51         34.74         2.76 o                         
  -7  13   8         62.71         66.26         2.86 o                         
  -6  13   8         92.83         90.36         3.72 o                         
  -5  13   8         39.29         45.82         2.27 o                         
  -4  13   8         21.83         16.16         1.51 o                         
  -3  13   8        126.07        123.49        11.59 o                         
   0   0   9        276.28        245.30         6.87 o                         
  -1   1   9        692.33        693.72         9.60 o                         
   0   1   9         31.19         27.94         1.70 o                         
   1   1   9         48.03         52.67         1.83 o                         
  -3   2   9        451.17        450.06         7.74 o                         
  -2   2   9        511.71        513.57         8.69 o                         
  -1   2   9          5.99          7.13         1.13 o                         
   0   2   9         50.34         49.08         1.99 o                         
   1   2   9        345.82        349.31         5.91 o                         
   2   2   9        277.35        288.35         4.77 o                         
  -5   3   9        110.94        123.79         3.75 o                         
  -4   3   9        245.77        273.70         5.52 o                         
  -3   3   9         72.86         68.35         2.16 o                         
  -2   3   9        233.45        220.00         3.99 o                         
  -1   3   9         31.87         35.76         1.71 o                         
   0   3   9        143.45        166.35         3.81 o                         
   1   3   9         85.67         79.63         2.44 o                         
   2   3   9        144.62        143.52         3.58 o                         
   3   3   9        146.00        172.25         4.32 o                         
  -7   4   9        478.67        483.39        10.49 o                         
  -6   4   9        455.28        515.48        10.44 o                         
  -5   4   9         72.75         71.53         3.00 o                         
  -4   4   9         16.54         14.75         1.91 o                         
  -3   4   9        141.83        154.70         3.91 o                         
  -2   4   9        575.91        571.58         9.27 o                         
  -1   4   9         42.18         48.02         2.22 o                         
   0   4   9         21.00         29.23         1.83 o                         
   1   4   9        100.56        102.21         2.78 o                         
   2   4   9         46.90         50.71         2.23 o                         
   3   4   9        438.24        457.28         8.01 o                         
   4   4   9         29.78         40.37         1.87 o                         
  -9   5   9        277.85        269.63        10.84 o                         
  -8   5   9        398.13        411.63        10.49 o                         
  -7   5   9        455.47        473.40         8.94 o                         
  -6   5   9          6.24          4.46         1.66 o                         
  -5   5   9        626.27        640.30        12.77 o                         
  -4   5   9        785.25        859.53        15.63 o                         
  -3   5   9         17.20         17.93         1.64 o                         
  -2   5   9        111.72        114.58         3.17 o                         
  -1   5   9         60.72         57.36         2.14 o                         
   0   5   9        137.69        135.25         3.45 o                         
   1   5   9         57.03         56.65         2.16 o                         
   2   5   9         38.80         39.26         1.73 o                         
   3   5   9         94.73        100.85         2.64 o                         
   4   5   9         19.92         26.23         1.92 o                         
   5   5   9         26.02         23.97         2.32 o                         
 -11   6   9          2.31          1.00         1.55 o                         
 -10   6   9         92.59         90.81         3.35 o                         
  -9   6   9         20.88         18.41         1.77 o                         
  -8   6   9         10.97         11.35         1.76 o                         
  -7   6   9        837.71        844.31        16.43 o                         
  -6   6   9        407.74        441.08         9.04 o                         
  -5   6   9        460.60        461.18         9.64 o                         
  -4   6   9        413.77        452.87         8.86 o                         
  -3   6   9          6.75          6.60         1.69 o                         
  -2   6   9        257.20        256.06         5.19 o                         
  -1   6   9        777.48        778.67        11.76 o                         
   0   6   9          5.28          6.92         1.11 o                         
   1   6   9          2.63          2.81         1.49 o                         
   2   6   9         67.26         63.82         2.10 o                         
   3   6   9        189.10        186.72         5.50 o                         
   4   6   9        200.02        198.38         7.64 o                         
   5   6   9         31.90         33.28         2.82 o                         
 -11   7   9         25.50         23.44         2.68 o                         
 -10   7   9         22.75         18.46         1.95 o                         
  -9   7   9        298.93        300.07        11.59 o                         
  -8   7   9        239.07        253.64         6.25 o                         
  -7   7   9        182.04        184.14         5.31 o                         
  -6   7   9        586.92        595.55        11.06 o                         
  -5   7   9          9.42         10.07         1.42 o                         
  -4   7   9         97.59        100.71         4.08 o                         
  -3   7   9         59.54         62.35         3.34 o                         
  -2   7   9          5.51          5.03         1.61 o                         
  -1   7   9        437.29        431.03         7.45 o                         
   0   7   9          8.21          9.89         1.67 o                         
   1   7   9          7.61          6.56         1.34 o                         
   2   7   9        228.30        227.46         4.67 o                         
   3   7   9         66.42         58.08         2.77 o                         
   4   7   9         85.83         81.95         3.71 o                         
 -11   8   9         14.82         15.67         1.62 o                         
 -10   8   9         11.73         10.87         1.20 o                         
  -9   8   9         23.73         23.82         1.64 o                         
  -8   8   9         80.39         78.20         2.78 o                         
  -7   8   9         17.56         22.25         1.82 o                         
  -6   8   9         13.83         17.11         1.53 o                         
  -5   8   9         39.37         39.89         2.55 o                         
  -4   8   9          3.55          5.60         1.38 o                         
  -3   8   9          4.90          5.74         1.50 o                         
  -2   8   9         56.02         61.49         2.15 o                         
  -1   8   9        224.75        243.19         6.38 o                         
   0   8   9          1.82          0.72         1.35 o                         
   1   8   9         98.42         98.89         2.46 o                         
   2   8   9         59.72         47.53         2.89 o                         
   3   8   9         72.42         74.17         5.27 o                         
 -10   9   9         11.70         11.58         1.14 o                         
  -9   9   9          2.59          1.32         1.14 o                         
  -8   9   9         96.96         99.19         3.39 o                         
  -7   9   9         25.76         32.05         1.96 o                         
  -6   9   9          7.08          8.62         1.97 o                         
  -5   9   9         45.54         32.60         1.90 o                         
  -4   9   9         76.20         77.45         2.22 o                         
  -3   9   9        143.23        147.56         3.15 o                         
  -2   9   9         91.44         99.75         2.60 o                         
  -1   9   9        156.28        142.71         3.03 o                         
   0   9   9         51.22         43.34         1.62 o                         
   1   9   9          7.14          5.57         2.52 o                         
 -10  10   9         43.47         40.61         2.57 o                         
  -9  10   9         31.06         28.75         1.73 o                         
  -8  10   9        141.44        144.35         7.44 o                         
  -7  10   9        142.42        152.97         4.61 o                         
  -6  10   9         35.24         32.83         1.82 o                         
  -5  10   9         76.18         69.02         3.26 o                         
  -4  10   9          7.06          5.10         1.37 o                         
  -3  10   9        159.40        143.37         4.22 o                         
  -2  10   9         76.23         68.71         3.13 o                         
  -1  10   9         24.51         20.41         1.76 o                         
   0  10   9         45.68         30.55         2.10 o                         
  -8  11   9         40.62         47.76         2.10 o                         
  -7  11   9          3.31          1.80         1.19 o                         
  -6  11   9        124.08        132.27         5.36 o                         
  -5  11   9         28.89         23.61         1.89 o                         
  -4  11   9         86.83         75.69         3.72 o                         
  -3  11   9        371.41        339.33        42.99 o                         
   0   0  10          1.97          3.44         2.40 o                         
  -1   1  10         16.25         14.18         1.53 o                         
   0   1  10        145.79        139.56         3.36 o                         
   1   1  10        149.35        144.90         4.50 o                         
  -3   2  10        129.28        120.34         3.12 o                         
  -2   2  10          9.14         12.55         1.34 o                         
  -1   2  10         13.30         11.34         1.52 o                         
   0   2  10         12.98         10.22         1.59 o                         
   1   2  10        186.25        190.39         4.32 o                         
   2   2  10        101.89         97.22         2.80 o                         
  -5   3  10        218.98        239.77         4.58 o                         
  -4   3  10        348.90        368.10         7.87 o                         
  -3   3  10         23.97         23.16         1.93 o                         
  -2   3  10         32.82         29.73         1.72 o                         
  -1   3  10          9.44          8.56         1.12 o                         
   0   3  10         30.08         34.11         1.46 o                         
   1   3  10          8.12          6.52         1.49 o                         
   2   3  10        280.24        289.00         5.54 o                         
   3   3  10          4.05          3.66         1.17 o                         
  -7   4  10        145.67        162.08         4.13 o                         
  -6   4  10        545.89        536.91         9.88 o                         
  -5   4  10          3.00         -1.99         1.99 o                         
  -4   4  10        479.77        488.82         9.85 o                         
  -3   4  10        188.49        202.18         4.22 o                         
  -2   4  10        182.35        190.35         3.86 o                         
  -1   4  10         18.64         19.10         1.58 o                         
   0   4  10         11.40         11.34         1.15 o                         
   1   4  10         51.14         43.93         2.16 o                         
   2   4  10         35.17         39.59         1.49 o                         
   3   4  10         79.75         84.27         2.51 o                         
   4   4  10          3.67          2.50         1.20 o                         
  -8   5  10        187.64        168.19         6.29 o                         
  -7   5  10         25.41         20.95         1.82 o                         
  -6   5  10        742.53        679.54        15.90 o                         
  -5   5  10        241.33        235.11         5.13 o                         
  -4   5  10         40.42         43.21         3.45 o                         
  -3   5  10          3.18          3.25         1.35 o                         
  -2   5  10        106.69        113.96         2.79 o                         
  -1   5  10         72.71         79.03         2.60 o                         
   0   5  10        101.53         87.45         2.42 o                         
   1   5  10          9.48         11.54         1.42 o                         
   2   5  10        171.77        171.89         8.94 o                         
   3   5  10          2.94          1.08         2.02 o                         
  -8   6  10        206.46        174.06         5.15 o                         
  -7   6  10        525.09        548.94        26.98 o                         
  -6   6  10          8.40          7.44         1.89 o                         
  -5   6  10          9.98          9.48         1.09 o                         
  -4   6  10        391.69        378.71         7.61 o                         
  -3   6  10        285.48        292.15         5.01 o                         
  -2   6  10         11.52          7.21         1.16 o                         
  -1   6  10         27.08         28.93         2.34 o                         
   0   6  10         94.58         83.35         3.52 o                         
   1   6  10          9.52          6.76         1.23 o                         
   2   6  10         34.05         33.10         1.70 o                         
  -7   7  10         77.92         77.63         4.10 o                         
  -6   7  10        215.47        200.47         5.55 o                         
  -5   7  10         69.36         64.08         2.54 o                         
  -4   7  10         63.03         54.04         2.27 o                         
  -3   7  10         51.15         45.86         2.02 o                         
  -2   7  10         46.06         47.90         2.59 o                         
  -1   7  10         93.96         96.68         3.39 o                         
   0   7  10         69.96         73.07         2.21 o                         
  -6   8  10         67.49         57.42         3.74 o                         
  -5   8  10         80.12         85.83         2.90 o                         
  -4   8  10         20.53          9.31         2.01 o                         
  -3   8  10          1.39          2.11         1.36 o                         
  -2   8  10         68.39         50.13         4.21 o                         
                                                                                
